# Supplementary material for: Tracing Mycobacterium tuberculosis transmission by whole genome sequencing in a high incidence setting: a retrospective population-based study in East Greenland
Source: Sci Rep. 2016 Sep 12;6:33180. doi: 10.1038/srep33180 (PMC5018808; doi:10.1038/srep33180)
Supplement: Supplementary Table S1 [file srep33180-s2.xls]

## Sheet: phylogenetic_SNP_positions
Pos.: Isolate:	499	1977	2113	4013	9959	11879	14420	14755	14785	16786	16807	25180	25504	26566	26959	27463	28640	29641	29720	33457	33551	34044	34527	34859	37031	42036	42967	47782	53541	55553	61981	62049	63214	63373	67279	68379	69989	70816	74059	74853	75825	75940	78994	80616	84076	86164	89433	91047	92199
H37Rv	A	A	C	T	C	A	C	C	T	C	C	A	G	T	C	C	T	G	C	C	T	T	G	G	C	T	G	C	C	C	C	A	C	G	G	C	G	A	C	T	C	G	T	C	C	C	G	C	T
GE0026	A	A	G	C	G	G	C	C	C	C	T	A	G	T	G	C	C	G	C	C	T	C	G	C	C	T	C	T	C	T	T	G	C	C	G	C	A	G	C	T	C	C	T	C	C	C	G	C	T
GE0021	A	A	G	C	G	G	C	C	C	C	T	A	G	T	G	C	C	G	C	C	T	C	G	C	C	T	C	T	C	T	T	G	C	C	G	C	A	G	C	T	C	C	T	C	C	C	G	C	T
GE0023	A	A	G	C	G	G	C	C	C	C	T	A	G	T	G	C	C	G	C	C	T	C	G	C	C	T	C	T	C	T	T	G	C	C	G	C	A	G	C	T	C	C	T	C	C	C	G	C	T
GE0025	A	A	G	C	G	G	C	C	C	C	T	A	G	T	G	C	C	G	C	C	T	C	G	C	C	T	C	T	C	T	T	G	C	C	G	C	A	G	C	T	C	C	T	C	C	C	G	C	T
GE0027	A	G	C	C	C	G	C	C	C	C	C	A	G	T	G	C	T	A	C	C	T	C	G	G	G	T	C	C	C	C	C	G	T	G	G	C	A	G	C	T	C	C	T	G	C	C	G	C	G
GE0029	A	G	C	C	C	G	C	C	C	C	C	A	G	T	G	C	T	A	C	C	T	C	G	G	G	T	C	C	C	C	C	G	T	G	G	C	A	G	C	T	C	C	T	G	C	C	G	C	G
GE0033	A	A	G	C	G	G	C	C	C	C	T	A	G	T	G	C	C	G	C	C	T	C	G	C	C	T	C	T	C	T	T	G	C	C	G	C	A	G	C	T	C	C	T	C	C	C	G	C	T
GE0031	A	A	C	C	C	G	C	C	C	C	T	A	G	T	G	C	C	G	C	C	T	C	G	C	C	T	C	T	C	T	T	G	C	G	G	C	A	G	C	T	C	C	T	C	C	A	G	C	T
GE0032	A	A	G	C	G	G	C	C	C	C	T	A	G	T	G	C	C	G	C	C	T	C	G	C	C	T	C	T	C	T	T	G	C	C	G	C	A	G	C	T	C	C	T	C	C	C	G	C	T
GE0034	A	A	G	C	G	G	C	C	C	C	T	A	G	T	G	C	C	G	C	C	T	C	G	C	C	T	C	T	C	T	T	G	C	C	G	C	A	G	C	T	C	C	T	C	C	C	G	C	T
GE0036	A	A	G	C	G	G	C	C	C	C	T	A	G	T	G	C	C	G	C	C	T	C	G	C	C	T	C	T	C	T	T	G	C	C	G	C	A	G	C	T	C	C	T	C	C	C	G	C	T
GE0037	A	A	G	C	G	G	C	C	C	C	T	A	G	T	G	C	C	G	C	C	T	C	G	C	C	T	C	T	C	T	T	G	C	C	G	C	A	G	C	T	C	C	T	C	C	C	G	C	T
GE0038	A	G	C	C	C	G	C	C	C	C	C	A	G	T	G	C	T	A	C	C	T	C	G	G	G	T	C	C	C	C	C	G	T	G	G	C	A	G	C	T	C	C	T	G	C	C	G	C	G
GE0043	A	A	G	C	G	G	C	C	C	C	T	A	G	T	G	C	C	G	C	C	T	C	G	C	C	T	C	T	C	T	T	G	C	C	G	C	A	G	C	T	C	C	T	C	C	C	G	C	T
GE0051	A	A	G	C	G	G	C	C	C	C	T	A	G	T	G	C	C	G	C	C	T	C	G	C	C	T	C	T	C	T	T	G	C	C	G	C	A	G	C	T	C	C	T	C	C	C	G	C	T
GE0059	A	A	G	C	G	G	C	C	C	C	T	A	G	T	G	C	C	G	C	C	T	C	G	C	C	T	C	T	C	T	T	G	C	C	G	C	A	G	C	T	C	C	T	C	C	C	G	C	T
GE0060	A	A	G	C	G	G	C	C	C	C	T	A	G	T	G	C	C	G	C	C	T	C	G	C	C	T	C	T	C	T	T	G	C	C	G	C	A	G	C	T	C	C	T	C	C	C	G	C	T
GE0061	A	A	G	C	G	G	C	C	C	C	T	A	G	T	G	C	C	G	C	C	T	C	G	C	C	T	C	T	C	T	T	G	C	C	G	C	A	G	C	T	C	C	T	C	C	C	G	C	T
GE0064	A	A	G	C	G	G	C	C	C	C	T	A	G	T	G	C	C	G	C	C	T	C	G	C	C	T	C	T	C	T	T	G	C	C	G	C	A	G	C	T	C	C	T	C	C	C	G	C	T
GE0065	A	A	G	C	G	G	C	C	C	C	T	A	G	T	G	C	C	G	C	C	T	C	G	C	C	T	C	T	C	T	T	G	C	C	G	C	A	G	C	T	C	C	T	C	C	C	G	C	T
GE0066	A	A	G	C	G	G	C	C	C	C	T	A	G	T	G	C	C	G	C	C	T	C	G	C	C	T	C	T	C	T	T	G	C	C	G	C	A	G	C	T	C	C	T	C	C	C	G	C	T
GE0067	A	A	G	C	G	G	C	C	C	C	T	A	G	T	G	C	C	G	C	C	T	C	G	C	C	T	C	T	C	T	T	G	C	C	G	C	A	G	C	T	C	C	T	C	C	C	G	C	T
GE0071	A	A	G	C	G	G	C	C	C	C	T	A	G	T	G	C	C	G	C	C	T	C	G	C	C	T	C	T	C	T	T	G	C	C	G	C	A	G	C	T	C	C	T	C	C	C	G	C	T
GE0068	A	A	G	C	G	G	C	C	C	C	T	A	G	T	G	C	C	G	C	C	T	C	G	C	C	T	C	T	C	T	T	G	C	C	G	C	A	G	C	T	C	C	T	C	C	C	G	C	T
GE0075	A	A	G	C	G	G	C	C	C	C	T	A	G	T	G	C	C	G	C	C	T	C	G	C	C	T	C	T	C	T	T	G	C	C	G	C	A	G	C	T	C	C	T	C	C	C	G	C	T
GE0076	A	A	G	C	G	G	C	C	C	C	T	A	G	T	G	C	C	G	C	C	T	C	G	C	C	T	C	T	C	T	T	G	C	C	G	C	A	G	C	T	C	C	T	C	C	C	G	C	T
GE0083	A	A	G	C	G	G	C	C	C	C	T	A	G	T	G	C	C	G	C	C	T	C	G	C	C	T	C	T	C	T	T	G	C	C	G	C	A	G	C	T	C	C	T	C	C	C	G	C	T
GE0100	A	A	G	C	G	G	C	C	C	C	T	A	G	T	G	C	C	G	C	C	T	C	G	C	C	T	C	T	C	T	T	G	C	C	G	C	A	G	C	T	C	C	T	C	C	C	G	C	T
GE0085	A	A	G	C	G	G	C	C	C	C	T	A	G	T	G	C	C	G	C	C	T	C	G	C	C	T	C	T	C	T	T	G	C	C	G	C	A	G	C	T	C	C	T	C	C	C	G	C	T
GE0084	A	A	G	C	G	G	C	C	C	C	T	A	G	T	G	C	C	G	C	C	T	C	G	C	C	T	C	T	C	T	T	G	C	C	G	C	A	G	C	T	C	C	T	C	C	C	G	C	T
GE0087	A	A	G	C	G	G	C	C	C	C	T	A	G	T	G	C	C	G	C	C	T	C	G	C	C	T	C	T	C	T	T	G	C	C	G	C	A	G	C	T	C	C	T	C	C	C	G	C	T
GE0086	A	A	C	C	C	G	C	A	C	C	T	A	G	C	G	C	C	G	C	C	T	C	G	C	C	C	C	T	C	T	T	G	C	G	G	C	A	G	C	C	C	C	T	C	C	C	G	C	T
GE0088	A	A	G	C	G	G	C	C	C	C	T	A	G	T	G	C	C	G	C	C	T	C	G	C	C	T	C	T	C	T	T	G	C	C	G	C	A	G	C	T	C	C	T	C	C	C	G	C	T
GE0090	A	A	G	C	G	G	C	C	C	C	T	A	G	T	G	C	C	G	C	C	T	C	G	C	C	T	C	T	C	T	T	G	C	C	G	C	A	G	C	T	C	C	T	C	C	C	G	C	T
GE0089	A	A	G	C	G	G	C	C	C	C	T	A	G	T	G	C	C	G	C	C	T	C	G	C	C	T	C	T	C	T	T	G	C	C	G	C	A	G	C	T	C	C	T	C	C	C	G	C	T
GE0101	A	A	G	C	G	G	C	C	C	C	T	A	G	T	G	C	C	G	C	C	T	C	G	C	C	T	C	T	C	T	T	G	C	C	G	C	A	G	C	T	C	C	T	C	C	C	G	C	T
GE0091	A	A	G	C	G	G	C	C	C	C	T	A	G	T	G	C	C	G	C	C	T	C	G	C	C	T	C	T	C	T	T	G	C	C	G	C	A	G	C	T	C	C	T	C	C	C	G	C	T
GE0092	A	A	G	C	G	G	C	C	C	C	T	A	G	T	G	C	C	G	C	C	T	C	G	C	C	T	C	T	C	T	T	G	C	C	G	C	A	G	C	T	C	C	T	C	C	C	G	C	T
GE0093	A	A	G	C	G	G	C	C	C	C	T	A	G	T	G	C	C	G	C	C	T	C	G	C	C	T	C	T	C	T	T	G	C	C	G	C	A	G	C	T	C	C	T	C	C	C	G	C	T
GE0094	A	A	G	C	G	G	C	C	C	C	T	A	G	T	G	C	C	G	C	C	T	C	G	C	C	T	C	T	C	T	T	G	C	C	G	C	A	G	C	T	C	C	T	C	C	C	G	C	T
GE0103	A	A	G	C	G	G	C	C	C	C	T	A	G	T	G	C	C	G	C	C	T	C	G	C	C	T	C	T	C	T	T	G	C	C	G	C	A	G	C	T	C	C	T	C	C	C	G	C	T
GE0095	A	A	G	C	G	G	C	C	C	C	T	A	G	T	G	C	C	G	C	C	T	C	G	C	C	T	C	T	C	T	T	G	C	C	G	C	A	G	C	T	C	C	T	C	C	C	G	C	T
GE0096	A	A	G	C	G	G	C	C	C	C	T	A	G	T	G	C	C	G	C	C	T	C	G	C	C	T	C	T	C	T	T	G	C	C	G	C	A	G	C	T	C	C	T	C	C	C	G	C	T
GE0097	A	A	G	C	G	G	C	C	C	C	T	A	G	T	G	C	C	G	C	C	T	C	G	C	C	T	C	T	C	T	T	G	C	C	G	C	A	G	C	T	C	C	T	C	C	C	G	C	T
GE0105	A	G	C	C	C	G	C	C	C	C	C	A	G	T	G	C	T	A	C	C	T	C	G	G	G	T	C	C	C	C	C	G	T	G	G	C	A	G	C	T	C	C	T	G	C	C	G	C	G
GE0098	A	A	G	C	G	G	C	C	C	C	T	A	G	T	G	C	C	G	C	C	T	C	G	C	C	T	C	T	C	T	T	G	C	C	G	C	A	G	C	T	C	C	T	C	C	C	G	C	T
GE0099	A	A	G	C	G	G	C	C	C	C	T	A	G	T	G	C	C	G	C	C	T	C	G	C	C	T	C	T	C	T	T	G	C	C	G	C	A	G	C	T	C	C	T	C	C	C	G	C	T
GE0106	A	A	G	C	G	G	C	C	C	C	T	A	G	T	G	C	C	G	C	C	T	C	G	C	C	T	C	T	C	T	T	G	C	C	G	C	A	G	C	T	C	C	T	C	C	C	G	C	T
GE0107	A	A	G	C	G	G	C	C	C	C	T	A	G	T	G	C	C	G	C	C	T	C	G	C	C	T	C	T	C	T	T	G	C	C	G	C	A	G	C	T	C	C	T	C	C	C	G	C	T
GE0108	A	A	G	C	G	G	C	C	C	C	T	A	G	T	G	C	C	G	C	C	T	C	G	C	C	T	C	T	C	T	T	G	C	C	G	C	A	G	C	T	C	C	T	C	C	C	G	C	T
GE0124	A	A	G	C	G	G	C	C	C	C	T	A	G	T	G	C	C	G	C	C	T	C	G	C	C	T	C	T	C	T	T	G	C	C	G	C	A	G	C	T	C	C	T	C	C	C	G	C	T
GE0123	A	A	G	C	G	G	C	C	C	C	T	A	G	T	G	C	C	G	C	C	T	C	G	C	C	T	C	T	C	T	T	G	C	C	G	C	A	G	C	T	C	C	T	C	C	C	G	C	T
GE0125	A	A	G	C	G	G	C	C	C	C	T	A	G	T	G	C	C	G	C	C	T	C	G	C	C	T	C	T	C	T	T	G	C	C	G	C	A	G	C	T	C	C	T	C	C	C	G	C	T
GE0109	A	A	G	C	G	G	C	C	C	C	T	A	G	T	G	C	C	G	C	C	T	C	G	C	C	T	C	T	C	T	T	G	C	C	G	C	A	G	C	T	C	C	T	C	C	C	G	C	T
GE0113	A	A	G	C	G	G	C	C	C	C	T	A	G	T	G	C	C	G	C	C	T	C	G	C	C	T	C	T	C	T	T	G	C	C	G	C	A	G	C	T	C	C	T	C	C	C	G	C	T
GE0111	A	A	G	C	G	G	C	C	C	C	T	A	G	T	G	C	C	G	C	C	T	C	G	C	C	T	C	T	C	T	T	G	C	C	G	C	A	G	C	T	C	C	T	C	C	C	G	C	T
GE0112	A	A	G	C	G	G	C	C	C	C	T	A	G	T	G	C	C	G	C	C	T	C	G	C	C	T	C	T	C	T	T	G	C	C	G	C	A	G	C	T	C	C	T	C	C	C	G	C	T
GE0127	A	A	G	C	G	G	C	C	C	C	T	A	G	T	G	C	C	G	C	C	T	C	G	C	C	T	C	T	C	T	T	G	C	C	G	C	A	G	C	T	C	C	T	C	C	C	G	C	T
GE0126	A	A	G	C	G	G	C	C	C	C	T	A	G	T	G	C	C	G	C	C	T	C	G	C	C	T	C	T	C	T	T	G	C	C	G	C	A	G	C	T	C	C	T	C	C	C	G	C	T
GE0114	A	A	G	C	G	G	C	C	C	C	T	A	G	T	G	C	C	G	C	C	T	C	G	C	C	T	C	T	C	T	T	G	C	C	G	C	A	G	C	T	C	C	T	C	C	C	G	C	T
GE0115	A	A	G	C	G	G	C	C	C	C	T	A	G	T	G	C	C	G	C	C	T	C	G	C	C	T	C	T	C	T	T	G	C	C	G	C	A	G	C	T	C	C	T	C	C	C	G	C	T
GE0128	A	A	G	C	G	G	C	C	C	C	T	A	G	T	G	C	C	G	C	C	T	C	G	C	C	T	C	T	C	T	T	G	C	C	G	C	A	G	C	T	C	C	T	C	C	C	G	C	T
GE0116	A	A	G	C	G	G	C	C	C	C	T	A	G	T	G	C	C	G	C	C	T	C	G	C	C	T	C	T	C	T	T	G	C	C	G	C	A	G	C	T	C	C	T	C	C	C	G	C	T
GE0129	A	A	G	C	G	G	C	C	C	C	T	A	G	T	G	C	C	G	C	C	T	C	G	C	C	T	C	T	C	T	T	G	C	C	G	C	A	G	C	T	C	C	T	C	C	C	G	C	T
GE0117	A	A	G	C	G	G	C	C	C	C	T	A	G	T	G	C	C	G	C	C	T	C	G	C	C	T	C	T	C	T	T	G	C	C	G	C	A	G	C	T	C	C	T	C	C	C	G	C	T
GE0131	A	A	G	C	G	G	C	C	C	C	T	A	G	T	G	C	C	G	C	C	T	C	G	C	C	T	C	T	C	T	T	G	C	C	G	C	A	G	C	T	C	C	T	C	C	C	G	C	T
GE0130	A	A	G	C	G	G	C	C	C	C	T	A	G	T	G	C	C	G	C	C	T	C	G	C	C	T	C	T	C	T	T	G	C	C	G	C	A	G	C	T	C	C	T	C	C	C	G	C	T
GE0118	A	A	G	C	G	G	C	C	C	C	T	A	G	T	G	C	C	G	C	C	T	C	G	C	C	T	C	T	C	T	T	G	C	C	G	C	A	G	C	T	G	C	T	C	C	C	G	C	T
GE0119	A	A	G	C	G	G	C	C	C	C	T	A	G	T	G	C	C	G	C	C	T	C	G	C	C	T	C	T	C	T	T	G	C	C	G	C	A	G	C	T	C	C	T	C	C	C	G	C	T
GE0120	A	A	G	C	G	G	C	C	C	C	T	A	G	T	G	C	C	G	C	C	T	C	G	C	C	T	C	T	C	T	T	G	C	C	G	C	A	G	C	T	C	C	T	C	C	C	G	C	T
GE0121	A	A	G	C	G	G	C	C	C	C	T	A	G	T	G	C	C	G	C	C	T	C	G	C	C	T	C	T	C	T	T	G	C	C	G	C	A	G	C	T	C	C	T	C	C	C	G	C	T
GE0122	A	A	G	C	G	G	C	C	C	C	T	A	G	T	G	C	C	G	C	C	T	C	G	C	C	T	C	T	C	T	T	G	C	C	G	C	A	G	C	T	C	C	T	C	C	C	G	C	T
GE0132	A	A	G	C	G	G	C	C	C	C	T	A	G	T	G	C	C	G	C	C	T	C	G	C	C	T	C	T	C	T	T	G	C	C	G	C	A	G	C	T	C	C	T	C	C	C	G	C	T
GE0134	A	A	G	C	G	G	C	C	C	C	T	A	G	T	G	C	C	G	C	C	T	C	G	C	C	T	C	T	C	T	T	G	C	C	G	C	A	G	C	T	C	C	T	C	C	C	G	C	T
GE0135	A	A	G	C	G	G	C	C	C	C	T	A	G	T	G	C	C	G	C	C	T	C	G	C	C	T	C	T	C	T	T	G	C	C	G	C	A	G	C	T	C	C	T	C	C	C	G	C	T
GE0133	A	A	G	C	G	G	C	C	C	C	T	A	G	T	G	C	C	G	C	C	T	C	G	C	C	T	C	T	C	T	T	G	C	C	G	C	A	G	C	T	C	C	T	C	C	C	G	C	T
GE0137	A	A	G	C	G	G	C	C	C	C	T	A	G	T	G	C	C	G	C	C	T	C	G	C	C	T	C	T	C	T	T	G	C	C	G	C	A	G	C	T	C	C	T	C	C	C	G	C	T
GE0138	A	A	G	C	G	G	C	C	C	C	T	A	G	T	G	C	C	G	C	C	T	C	G	C	C	T	C	T	C	T	T	G	C	C	G	C	A	G	C	T	C	C	T	C	C	C	G	C	T
GE0139	A	A	G	C	G	G	C	C	C	C	T	A	G	T	G	C	C	G	C	C	T	C	G	C	C	T	C	T	C	T	T	G	C	C	G	C	A	G	C	T	C	C	T	C	C	C	G	C	T
GE0140	A	A	G	C	G	G	C	C	C	C	T	A	G	T	G	C	C	G	C	C	T	C	G	C	C	T	C	T	C	T	T	G	C	C	G	C	A	G	C	T	C	C	T	C	C	C	G	C	T
GE0141	A	A	G	C	G	G	C	C	C	C	T	A	G	T	G	C	C	G	C	C	T	C	G	C	C	T	C	T	C	T	T	G	C	C	G	C	A	G	C	T	C	C	T	C	C	C	G	C	T
GE0149	A	A	G	C	G	G	C	C	C	C	T	A	G	T	G	C	C	G	C	C	T	C	G	C	C	T	C	T	C	T	T	G	C	C	G	C	A	G	C	T	C	C	T	C	C	C	G	C	T
GE0150	A	A	G	C	G	G	C	C	C	C	T	A	G	T	G	C	C	G	C	C	T	C	G	C	C	T	C	T	C	T	T	G	C	C	G	C	A	G	C	T	C	C	T	C	C	C	G	C	T
GE0142	A	A	G	C	G	G	C	C	C	C	T	A	G	T	G	C	C	G	C	C	T	C	G	C	C	T	C	T	C	T	T	G	C	C	G	C	A	G	C	T	C	C	T	C	C	C	G	C	T
GE0143	A	A	G	C	G	G	C	C	C	C	T	A	G	T	G	C	C	G	C	C	T	C	G	C	C	T	C	T	C	T	T	G	C	C	G	C	A	G	C	T	C	C	T	C	C	C	G	C	T
GE0144	A	A	G	C	G	G	C	C	C	C	T	A	G	T	G	C	C	G	C	C	T	C	G	C	C	T	C	T	C	T	T	G	C	C	G	C	A	G	C	T	C	C	T	C	C	C	G	C	T
GE0145	A	A	G	C	G	G	C	C	C	C	T	A	G	T	G	C	C	G	A	C	T	C	G	C	C	T	C	T	C	T	T	G	C	C	G	C	A	G	C	T	C	C	T	C	C	C	G	C	T
GE0146	A	A	G	C	G	G	C	C	C	C	T	A	G	T	G	C	C	G	C	C	T	C	G	C	C	T	C	T	C	T	T	G	C	C	G	C	A	G	C	T	C	C	T	C	C	C	G	C	T
GE0147	A	A	G	C	G	G	C	C	C	C	T	A	G	T	G	C	C	G	C	C	T	C	G	C	C	T	C	T	C	T	T	G	C	C	G	C	A	G	C	T	C	C	T	C	C	C	G	C	T
GE0005	A	G	C	C	C	G	C	C	C	C	C	A	G	T	G	C	T	A	C	C	T	C	G	G	G	T	C	C	C	C	C	G	T	G	G	C	A	G	C	T	C	C	T	G	C	C	G	C	G
GE0009	A	G	C	C	C	G	C	C	C	C	C	A	A	T	G	C	T	A	C	C	T	C	G	G	G	T	C	C	C	C	C	G	T	G	G	C	A	G	C	T	C	C	T	G	C	C	G	C	G
GE0012	A	A	C	C	C	G	C	C	C	C	T	A	G	T	G	C	C	G	C	C	T	C	G	C	C	T	C	T	T	T	T	G	C	G	G	C	A	G	C	T	C	C	T	C	T	C	G	C	T
GE0013	A	A	G	C	G	G	C	C	C	C	T	A	G	T	G	C	C	G	C	C	T	C	G	C	C	T	C	T	C	T	T	G	C	C	G	C	A	G	C	T	C	C	T	C	C	C	G	C	T
GE0014	A	A	G	C	G	G	C	C	C	C	T	A	G	T	G	C	C	G	C	C	T	C	G	C	C	T	C	T	C	T	T	G	C	C	G	C	A	G	C	T	C	C	T	C	C	C	G	C	T
GE0015	A	A	G	C	G	G	C	C	C	C	T	A	G	T	G	C	C	G	C	C	T	C	G	C	C	T	C	T	C	T	T	G	C	C	G	C	A	G	C	T	C	C	T	C	C	C	G	C	T
GE0016	A	G	C	C	C	G	C	C	C	C	C	A	G	T	G	C	T	A	C	C	T	C	G	G	G	T	C	C	C	C	C	G	T	G	G	C	A	G	C	T	C	C	T	G	C	C	G	C	G
GE0018	A	A	G	C	G	G	C	C	C	C	T	A	G	T	G	C	C	G	C	C	T	C	G	C	C	T	C	T	C	T	T	G	C	C	G	C	A	G	C	T	C	C	T	C	C	C	G	C	T
GE0017	A	A	G	C	G	G	C	C	C	C	T	A	G	T	G	C	C	G	C	C	T	C	G	C	C	T	C	T	C	T	T	G	C	C	G	C	A	G	C	T	C	C	T	C	C	C	G	C	T
GE0020	A	A	G	C	G	G	C	C	C	C	T	A	G	T	G	C	C	G	C	C	T	C	G	C	C	T	C	T	C	T	T	G	C	C	G	C	A	G	C	T	C	C	T	C	C	C	G	C	T
GE0019	A	A	G	C	G	G	C	C	C	C	T	A	G	T	G	C	C	G	C	C	T	C	G	C	C	T	C	T	C	T	T	G	C	C	G	C	A	G	C	T	C	C	T	C	C	C	G	C	T
GE0022	A	A	G	C	G	G	C	C	C	C	T	A	G	T	G	C	C	G	C	C	T	C	G	C	C	T	C	T	C	T	T	G	C	C	G	C	A	G	C	T	C	C	T	C	C	C	G	C	T
GE0028	A	A	G	C	G	G	C	C	C	C	T	A	G	T	G	C	C	G	C	C	T	C	G	C	C	T	C	T	C	T	T	G	C	C	G	C	A	G	C	T	C	C	T	C	C	C	G	C	T
GE0030	A	A	G	C	G	G	C	C	C	C	T	A	G	T	G	C	C	G	C	C	T	C	G	C	C	T	C	T	C	T	T	G	C	C	G	C	A	G	C	T	C	C	T	C	C	C	G	C	T
GE0041	A	A	G	C	G	G	C	C	C	C	T	A	G	T	G	C	C	G	C	C	T	C	G	C	C	T	C	T	C	T	T	G	C	C	G	C	A	G	C	T	C	C	T	C	C	C	G	C	T
GE0039	A	A	G	C	G	G	C	C	C	C	T	A	G	T	G	C	C	G	C	C	T	C	G	C	C	T	C	T	C	T	T	G	C	C	G	C	A	G	C	T	C	C	T	C	C	C	G	C	T
GE0040	A	A	G	C	G	G	C	C	C	C	T	A	G	T	G	C	C	G	C	C	T	C	G	C	C	T	C	T	C	T	T	G	C	C	G	C	A	G	C	T	C	C	T	C	C	C	G	C	T
GE0055	A	A	G	C	G	G	C	C	C	C	T	A	G	T	G	C	C	G	C	C	T	C	G	C	C	T	C	T	C	T	T	G	C	C	G	C	A	G	C	T	C	C	T	C	C	C	G	C	T
GE0054	A	A	G	C	G	G	C	C	C	C	T	A	G	T	G	C	C	G	C	C	T	C	G	C	C	T	C	T	C	T	T	G	C	C	G	C	A	G	C	T	C	C	T	C	C	C	G	C	T
GE0042	A	A	G	C	G	G	C	C	C	C	T	A	G	T	G	C	C	G	C	C	T	C	G	C	C	T	C	T	C	T	T	G	C	C	G	C	A	G	C	T	C	C	T	C	C	C	G	C	T
GE0044	A	A	G	C	G	G	C	C	C	C	T	A	G	T	G	C	C	G	C	C	T	C	G	C	C	T	C	T	C	T	T	G	C	C	G	C	A	G	C	T	C	C	T	C	C	C	G	C	T
GE0045	A	A	G	C	G	G	C	C	C	C	T	A	G	T	G	C	C	G	C	C	T	C	G	C	C	T	C	T	C	T	T	G	C	C	G	C	A	G	C	T	C	C	T	C	C	C	G	C	T
GE0046	A	A	G	C	G	G	C	C	C	C	T	A	G	T	G	C	C	G	C	C	T	C	G	C	C	T	C	T	C	T	T	G	C	C	G	C	A	G	C	T	C	C	T	C	C	C	G	C	T
GE0047	A	A	G	C	G	G	C	C	C	C	T	A	G	T	G	C	C	G	C	C	T	C	G	C	C	T	C	T	C	T	T	G	C	C	G	C	A	G	C	T	C	C	T	C	C	C	G	C	T
GE0050	A	A	G	C	G	G	C	C	C	C	T	A	G	T	G	C	C	G	C	C	T	C	G	C	C	T	C	T	C	T	T	G	C	C	G	C	A	G	C	T	C	C	T	C	C	C	G	C	T
GE0048	A	A	G	C	G	G	C	C	C	C	T	A	G	T	G	C	C	G	C	C	T	C	G	C	C	T	C	T	C	T	T	G	C	C	G	C	A	G	C	T	C	C	T	C	C	C	G	C	T
GE0049	A	A	G	C	G	G	C	C	C	C	T	A	G	T	G	C	C	G	C	C	T	C	G	C	C	T	C	T	C	T	T	G	C	C	G	C	A	G	C	T	C	C	T	C	C	C	G	C	T
GE0056	A	A	G	C	G	G	C	C	C	C	T	A	G	T	G	C	C	G	C	C	T	C	G	C	C	T	C	T	C	T	T	G	C	C	G	C	A	G	C	T	C	C	T	C	C	C	G	C	T
GE0052	A	A	G	C	G	G	C	C	C	C	T	A	G	T	G	C	C	G	C	C	T	C	G	C	C	T	C	T	C	T	T	G	C	C	G	C	A	G	C	T	C	C	T	C	C	C	G	T	T
GE0057	A	G	C	C	C	G	C	C	C	C	C	A	G	T	G	C	T	A	C	C	T	C	G	G	G	T	C	C	C	C	C	G	T	G	G	C	A	G	C	T	C	C	T	G	C	C	G	C	G
GE0058	A	A	G	C	G	G	C	C	C	C	T	A	G	T	G	C	C	G	C	C	T	C	G	C	C	T	C	T	C	T	T	G	C	C	G	C	A	G	C	T	C	C	T	C	C	C	G	C	T
GE0070	A	A	G	C	G	G	C	C	C	C	T	A	G	T	G	C	C	G	C	C	T	C	G	C	C	T	C	T	C	T	T	G	C	C	G	C	A	G	C	T	C	C	T	C	C	C	G	C	T
GE0069	A	A	G	C	G	G	C	C	C	C	T	A	G	T	G	C	C	G	C	C	T	C	G	C	C	T	C	T	C	T	T	G	C	C	G	C	A	G	C	T	C	C	T	C	C	C	G	C	T
GE0072	A	A	G	C	G	G	C	C	C	C	T	A	G	T	G	C	C	G	C	C	T	C	G	C	C	T	C	T	C	T	T	G	C	C	G	C	A	G	C	T	C	C	T	C	C	C	G	C	T
GE0073	A	A	G	C	G	G	C	C	C	C	T	A	G	T	G	C	C	G	C	C	T	C	G	C	C	T	C	T	C	T	T	G	C	C	G	C	A	G	C	T	C	C	T	C	C	C	G	C	T
GE0074	A	A	G	C	G	G	C	C	C	C	T	A	G	T	G	C	C	G	C	C	T	C	G	C	C	T	C	T	C	T	T	G	C	C	G	C	A	G	C	T	C	C	T	C	C	C	G	C	T
GE0077	A	A	G	C	G	G	C	C	C	C	T	A	G	T	G	C	C	G	C	C	T	C	G	C	C	T	C	T	C	T	T	G	C	C	G	C	A	G	C	T	C	C	T	C	C	C	G	C	T
GE0080	A	A	G	C	G	G	C	C	C	C	T	A	G	T	G	C	C	G	C	C	T	C	G	C	C	T	C	T	C	T	T	G	C	C	G	C	A	G	C	T	C	C	T	C	C	C	G	C	T
GE0082	A	A	G	C	G	G	C	C	C	C	T	A	G	T	G	C	C	G	C	C	T	C	G	C	C	T	C	T	C	T	T	G	C	C	G	C	A	G	C	T	C	C	T	C	C	C	G	C	T
GE0078	A	A	G	C	G	G	C	C	C	C	T	A	G	T	G	C	C	G	C	C	T	C	G	C	C	T	C	T	C	T	T	G	C	C	G	C	A	G	C	T	C	C	T	C	C	C	G	C	T
GE0081	A	A	G	C	G	G	C	C	C	C	T	A	G	T	G	C	C	G	C	C	T	C	G	C	C	T	C	T	C	T	T	G	C	C	G	C	A	G	C	T	C	C	T	C	C	C	G	C	T
GE0079	A	A	G	C	G	G	C	C	C	C	T	A	G	T	G	C	C	G	C	C	T	C	G	C	C	T	C	T	C	T	T	G	C	C	G	C	A	G	C	T	C	C	T	C	C	C	G	C	T
GE0151	A	A	G	C	G	G	C	C	C	C	T	A	G	T	G	C	C	G	C	C	T	C	G	C	C	T	C	T	C	T	T	G	C	C	G	C	A	G	C	T	C	C	T	C	C	C	G	C	T
GE0148	A	A	C	C	C	G	C	C	C	T	T	A	G	T	G	C	C	G	C	C	T	C	G	C	C	T	C	T	T	T	T	G	C	G	G	C	A	G	C	T	C	C	T	C	T	C	G	C	T
GE0006	A	G	C	C	C	G	C	C	C	C	C	A	G	T	G	C	T	A	C	C	T	C	G	G	G	T	C	C	C	C	C	G	T	G	G	C	A	G	C	T	C	C	T	G	C	C	G	C	G
GE0008	A	A	G	C	G	G	C	C	C	C	T	A	G	T	G	C	C	G	C	C	T	C	G	C	C	T	C	T	C	T	T	G	C	C	G	C	A	G	C	T	C	C	T	C	C	C	G	C	T
GE0007	A	G	C	C	C	G	C	C	C	C	C	A	G	T	G	C	T	A	C	C	T	C	G	G	G	T	C	C	C	C	C	G	T	G	G	C	A	G	C	T	C	C	T	G	C	C	G	C	G
GE0136	A	A	G	C	G	G	C	C	C	C	T	A	G	T	G	C	C	G	C	C	T	C	G	C	C	T	C	T	C	T	T	G	C	C	G	C	A	G	C	T	C	C	T	C	C	C	G	C	T
GE0024	A	A	G	C	G	G	C	C	C	C	T	A	G	T	G	C	C	G	C	C	T	C	G	C	C	T	C	T	C	T	T	G	C	C	G	C	A	G	C	T	C	C	T	C	C	C	G	C	T
GE0035	A	A	G	C	G	G	C	C	C	C	T	A	G	T	G	C	C	G	C	C	T	C	G	C	C	T	C	T	C	T	T	G	C	C	G	C	A	G	C	T	C	C	T	C	C	C	G	C	T
GE0104	A	A	G	C	G	G	C	C	C	C	T	A	G	T	G	C	C	G	C	C	T	C	G	C	C	T	C	T	C	T	T	G	C	C	G	C	A	G	C	T	C	C	T	C	C	C	G	C	T
GE0110	A	A	G	C	G	G	C	C	C	C	T	A	G	T	G	C	C	G	C	C	T	C	G	C	C	T	C	T	C	T	T	G	C	C	G	C	A	G	C	T	C	C	T	C	C	C	G	C	T
GE0188	A	A	G	C	G	G	C	C	C	C	T	A	G	T	G	C	C	G	C	C	T	C	G	C	C	T	C	T	C	T	T	G	C	C	G	C	A	G	C	T	C	C	T	C	C	C	G	C	T
GE0168	A	G	C	C	C	G	C	C	C	C	C	A	G	T	G	C	T	A	C	C	T	C	G	G	G	T	C	C	C	C	C	G	T	G	G	C	A	G	C	T	C	C	T	G	C	C	G	C	G
GE0153	A	G	C	C	C	G	C	C	C	C	C	A	G	T	G	C	T	A	C	C	T	C	G	G	G	T	C	C	C	C	C	G	T	G	G	C	A	G	C	T	C	C	T	G	C	C	G	C	G
GE0157	A	G	C	C	C	G	C	C	C	C	C	C	G	T	G	C	T	A	C	C	T	C	G	G	G	T	C	C	C	C	C	G	T	G	G	C	A	G	C	T	C	C	T	G	C	C	G	C	G
GE0172	A	G	C	C	C	G	T	C	C	C	C	A	G	T	G	C	T	A	C	C	T	C	G	G	G	T	C	C	C	C	C	G	T	G	G	C	A	G	C	T	C	C	T	G	C	C	G	C	G
GE0190	A	A	G	C	G	G	C	C	C	C	T	A	G	T	G	C	C	G	C	C	T	C	G	C	C	T	C	T	C	T	T	G	C	C	G	C	A	G	C	T	C	C	T	C	C	C	G	C	T
GE0184	A	A	G	C	G	G	C	C	C	C	T	A	G	T	G	C	C	G	C	C	T	C	G	C	C	T	C	T	C	T	T	G	C	C	G	C	A	G	C	T	C	C	T	C	C	C	G	C	T
GE0163	A	A	G	C	G	G	C	C	C	C	T	A	G	T	G	C	C	G	C	C	T	C	G	C	C	T	C	T	C	T	T	G	C	C	G	C	A	G	C	T	C	C	T	C	C	C	G	C	T
GE0187	A	A	G	C	G	G	C	C	C	C	T	A	G	T	G	C	C	G	C	C	T	C	G	C	C	T	C	T	C	T	T	G	C	C	G	C	A	G	C	T	C	C	T	C	C	C	G	C	T
GE0162	A	G	C	C	C	G	C	C	C	C	C	A	G	T	G	C	T	A	C	C	T	C	G	G	G	T	C	C	C	C	C	G	T	G	G	C	A	G	C	T	C	C	T	G	C	C	G	C	G
GE0179	A	A	G	C	G	G	C	C	C	C	T	A	G	T	G	C	C	G	C	C	T	C	G	C	C	T	C	T	C	T	T	G	C	C	G	C	A	G	C	T	C	C	T	C	C	C	G	C	T
GE0171	A	A	C	C	C	G	C	C	C	C	T	A	G	T	G	C	C	G	C	C	T	C	G	C	C	T	C	T	T	T	T	G	C	G	G	C	A	G	C	T	C	C	T	C	T	C	A	C	T
GE0189	A	A	G	C	G	G	C	C	C	C	T	A	G	T	G	C	C	G	C	C	T	C	G	C	C	T	C	T	C	T	T	G	C	C	G	C	A	G	C	T	C	C	T	C	C	C	G	C	T
GE0174	A	A	G	C	G	G	C	C	C	C	T	A	G	T	G	C	C	G	C	C	T	C	G	C	C	T	C	T	C	T	T	G	C	C	G	C	A	G	C	T	C	C	T	C	C	C	G	C	T
GE0167	A	A	G	C	G	G	C	C	C	C	T	A	G	T	G	C	C	G	C	C	T	C	G	C	C	T	C	T	C	T	T	G	C	C	G	C	A	G	C	T	C	C	T	C	C	C	G	C	T
GE0164	A	A	G	C	G	G	C	C	C	C	T	A	G	T	G	C	C	G	C	C	T	C	G	C	C	T	C	T	C	T	T	G	C	C	G	C	A	G	C	T	C	C	T	C	C	C	G	C	T
GE0158	A	A	C	C	C	G	C	C	C	C	T	A	G	T	G	C	C	G	C	C	T	C	G	C	C	T	C	T	T	T	T	G	C	G	G	C	A	G	C	T	C	C	T	C	T	C	G	C	T
GE0165	A	A	C	C	C	G	C	C	C	C	T	A	G	T	G	C	C	G	C	C	T	C	G	C	C	T	C	T	T	T	T	G	C	G	G	C	A	G	C	T	C	C	T	C	T	C	G	C	T
GE0154	A	G	C	C	C	G	C	C	C	C	C	A	G	T	G	C	T	A	C	C	T	C	G	G	G	T	C	C	C	C	C	G	T	G	G	C	A	G	C	T	C	C	T	G	C	C	G	C	G
GE0191	A	A	G	C	G	G	C	C	C	C	T	A	G	T	G	C	C	G	C	C	T	C	G	C	C	T	C	T	C	T	T	G	C	C	G	C	A	G	C	T	C	C	T	C	C	C	G	C	T
GE0192	A	A	G	C	G	G	C	C	C	C	T	A	G	T	G	C	C	G	C	C	T	C	G	C	C	T	C	T	C	T	T	G	C	C	G	C	A	G	C	T	C	C	T	C	C	C	G	C	T
GE0170	A	A	G	C	G	G	C	C	C	C	T	A	G	T	G	C	C	G	C	C	T	C	G	C	C	T	C	T	C	T	T	G	C	C	G	C	A	G	C	T	C	C	T	C	C	C	G	C	T
GE0183	A	A	G	C	G	G	C	C	C	C	T	A	G	T	G	C	C	G	C	C	T	C	G	C	C	T	C	T	C	T	T	G	C	C	G	C	A	G	C	T	C	C	T	C	C	C	G	C	T
GE0161	A	A	C	C	C	G	C	C	C	C	T	A	G	T	G	C	C	G	C	C	T	C	G	C	C	T	C	T	T	T	T	G	C	G	G	C	A	G	C	T	C	C	T	C	T	C	G	C	T
GE0186	A	G	C	C	C	G	C	C	C	C	C	A	G	T	G	C	T	A	C	C	T	C	G	G	G	T	C	C	C	C	C	G	T	G	G	C	A	G	C	T	C	C	T	G	C	C	G	C	G
GE0152	C	A	C	C	C	G	C	C	C	C	T	A	G	T	G	C	C	G	C	C	T	C	G	C	C	T	C	T	C	T	T	G	C	G	G	C	A	G	C	T	C	C	C	C	C	C	G	C	T
GE0173	A	A	G	C	G	G	C	C	C	C	T	A	G	T	G	C	C	G	C	C	T	C	G	C	C	T	C	T	C	T	T	G	C	C	G	C	A	G	C	T	C	C	T	C	C	C	G	C	T
GE0182	A	A	G	C	G	G	C	C	C	C	T	A	G	T	G	C	C	G	C	C	T	C	G	C	C	T	C	T	C	T	T	G	C	C	G	C	A	G	C	T	C	C	T	C	C	C	G	C	T
GE0159	A	A	G	C	G	G	C	C	C	C	T	A	G	T	G	C	C	G	C	C	T	C	G	C	C	T	C	T	C	T	T	G	C	C	G	C	A	G	C	T	C	C	T	C	C	C	G	C	T
GE0166	A	G	C	C	C	G	C	C	C	C	C	A	G	T	G	C	T	A	C	C	T	C	G	G	G	T	C	C	C	C	C	G	T	G	G	C	A	G	C	T	C	C	T	G	C	C	G	C	G
GE0169	A	A	G	C	G	G	C	C	C	C	T	A	G	T	G	C	C	G	C	C	T	C	G	C	C	T	C	T	C	T	T	G	C	C	G	C	A	G	C	T	C	C	T	C	C	C	G	C	T
GE0175	A	A	C	C	C	G	C	C	C	C	T	A	G	T	G	C	C	G	C	C	T	C	G	C	C	T	C	T	T	T	T	G	C	G	G	C	A	G	C	T	C	C	T	C	T	C	G	C	T
GE0185	A	A	G	C	G	G	C	C	C	C	T	A	G	T	G	C	C	G	C	C	T	C	G	C	C	T	C	T	C	T	T	G	C	C	G	C	A	G	C	T	C	C	T	C	C	C	G	C	T
GE0160	A	G	C	C	C	G	C	C	C	C	C	A	G	T	G	C	T	A	C	C	T	C	G	G	G	T	C	C	C	C	C	G	T	G	G	T	A	G	C	T	C	C	T	G	C	C	G	C	G
GE0181	A	G	C	C	C	G	C	C	C	C	C	A	G	T	G	C	T	A	C	C	T	C	G	G	G	T	C	C	C	C	C	G	T	G	G	C	A	G	C	T	C	C	T	G	C	C	G	C	G
GE0155	A	G	C	C	C	G	C	C	C	C	C	A	G	T	G	C	T	A	C	C	T	C	G	G	G	T	C	C	C	C	C	G	T	G	G	C	A	G	C	T	C	C	T	G	C	C	G	C	G
GE0194	A	A	G	C	G	G	C	C	C	C	T	A	G	T	G	C	C	G	C	C	T	C	G	C	C	T	C	T	C	T	T	G	C	C	G	C	A	G	C	T	C	C	T	C	C	C	G	C	T
GE0180	A	A	C	C	C	G	C	C	C	C	T	A	G	T	G	C	C	G	C	C	T	C	G	C	C	T	C	T	T	T	T	G	C	G	G	C	A	G	C	T	C	C	T	C	T	C	G	C	T
GE0178	A	A	G	C	G	G	C	C	C	C	T	A	G	T	G	C	C	G	C	C	T	C	G	C	C	T	C	T	C	T	T	G	C	C	G	C	A	G	C	T	C	C	T	C	C	C	G	C	T
GE0177	A	G	C	C	C	G	C	C	C	C	C	A	G	T	G	G	T	G	C	T	G	C	C	G	G	T	C	C	C	T	C	G	C	G	A	C	A	G	T	T	C	C	T	G	C	C	G	C	G
GE0156	A	A	G	C	G	G	C	C	C	C	T	A	G	T	G	C	C	G	C	C	T	C	G	C	C	T	C	T	C	T	T	G	C	C	G	C	A	G	C	T	C	C	T	C	C	C	G	C	T
[truncated: 206 more columns]
