# Supplementary material for: Tracing Mycobacterium tuberculosis transmission by whole genome sequencing in a high incidence setting: a retrospective population-based study in East Greenland
Source: Sci Rep. 2016 Sep 12;6:33180. doi: 10.1038/srep33180 (PMC5018808; doi:10.1038/srep33180)
Supplement: Supplementary Table S2 [file srep33180-s3.xls]

## Sheet: Ark1
Sample ID	Sample accession	Experiment accession	Run accession	Study accession	NGS instrument	Run strategy	Library protocol
GE0005	ERS747376	ERX990979	ERR911849	ERP010391	Illumina MiSeq	paired	Nextera XT
GE0005	ERS747376	ERX990980	ERR911850	ERP010391	Illumina MiSeq	paired	Nextera XT
GE0005	ERS747376	ERX990981	ERR911851	ERP010391	Illumina MiSeq	paired	Nextera XT
GE0006	ERS747378	ERX990983	ERR911853	ERP010391	Illumina MiSeq	paired	Nextera XT
GE0006	ERS747378	ERX990984	ERR911854	ERP010391	Illumina MiSeq	paired	Nextera XT
GE0007	ERS747379	ERX990985	ERR911855	ERP010391	Illumina MiSeq	paired	Nextera XT
GE0007	ERS747379	ERX990986	ERR911856	ERP010391	Illumina MiSeq	paired	Nextera XT
GE0008	ERS747381	ERX990988	ERR911858	ERP010391	Illumina MiSeq	paired	Nextera XT
GE0008	ERS747381	ERX990989	ERR911859	ERP010391	Illumina MiSeq	paired	Nextera XT
GE0008	ERS747381	ERX990990	ERR911860	ERP010391	Illumina MiSeq	paired	Nextera XT
GE0008	ERS747381	ERX990991	ERR911861	ERP010391	Illumina MiSeq	paired	Nextera XT
GE0009	ERS747382	ERX990992	ERR911862	ERP010391	Illumina MiSeq	paired	Nextera XT
GE0009	ERS747382	ERX990993	ERR911863	ERP010391	Illumina MiSeq	paired	Nextera XT
GE0012	ERS747383	ERX990994	ERR911864	ERP010391	Illumina MiSeq	paired	Nextera XT
GE0012	ERS747383	ERX990995	ERR911865	ERP010391	Illumina MiSeq	paired	Nextera XT
GE0013	ERS808134	ERX1055520	ERR978659	ERP010845	Illumina MiSeq	paired	Nextera XT
GE0013	ERS808134	ERX1055521	ERR978660	ERP010845	Illumina MiSeq	paired	Nextera XT
GE0014	ERS808135	ERX1055522	ERR978661	ERP010845	Illumina MiSeq	paired	Nextera XT
GE0014	ERS808135	ERX1055523	ERR978662	ERP010845	Illumina MiSeq	paired	Nextera XT
GE0015	ERS808136	ERX1055524	ERR978663	ERP010845	Illumina MiSeq	paired	Nextera XT
GE0016	ERS808137	ERX1055525	ERR978664	ERP010845	Illumina MiSeq	paired	Nextera XT
GE0017	ERS808138	ERX1055526	ERR978665	ERP010845	Illumina MiSeq	paired	Nextera XT
GE0018	ERS808139	ERX1055527	ERR978666	ERP010845	Illumina MiSeq	paired	Nextera XT
GE0019	ERS808140	ERX1055528	ERR978667	ERP010845	Illumina MiSeq	paired	Nextera XT
GE0020	ERS808141	ERX1055529	ERR978668	ERP010845	Illumina MiSeq	paired	Nextera XT
GE0021	ERS808142	ERX1055530	ERR978669	ERP010845	Illumina MiSeq	paired	Nextera XT
GE0022	ERS747385	ERX990997	ERR911867	ERP010391	Illumina MiSeq	paired	Nextera XT
GE0023	ERS808143	ERX1055531	ERR978670	ERP010845	Illumina MiSeq	paired	Nextera XT
GE0024	ERS808144	ERX1055532	ERR978671	ERP010845	Illumina NextSeq 500	paired	Nextera XT
GE0025	ERS808145	ERX1055533	ERR978672	ERP010845	Illumina MiSeq	paired	Nextera XT
GE0026	ERS808146	ERX1055534	ERR978673	ERP010845	Illumina HiSeq 2500	paired	Nextera XT
GE0027	ERS808147	ERX1055535	ERR978674	ERP010845	Illumina HiSeq 2500	paired	Nextera XT
GE0028	ERS747387	ERX990999	ERR911869	ERP010391	Illumina MiSeq	paired	Nextera XT
GE0029	ERS808148	ERX1055536	ERR978675	ERP010845	Illumina HiSeq 2500	paired	Nextera XT
GE0030	ERS747389	ERX991001	ERR911871	ERP010391	Illumina MiSeq	paired	Nextera XT
GE0030	ERS747389	ERX991002	ERR911872	ERP010391	Illumina MiSeq	paired	Nextera XT
GE0030	ERS747389	ERX991003	ERR911873	ERP010391	Illumina MiSeq	paired	Nextera XT
GE0031	ERS808149	ERX1055537	ERR978676	ERP010845	Illumina HiSeq 2500	paired	Nextera XT
GE0032	ERS808150	ERX1055538	ERR978677	ERP010845	Illumina HiSeq 2500	paired	Nextera XT
GE0033	ERS808151	ERX1055539	ERR978678	ERP010845	Illumina HiSeq 2500	paired	Nextera XT
GE0033	ERS808151	ERX1055540	ERR978679	ERP010845	Illumina MiSeq	paired	Nextera XT
GE0034	ERS808152	ERX1055541	ERR978680	ERP010845	Illumina HiSeq 2500	paired	Nextera XT
GE0035	ERS808153	ERX1055542	ERR978681	ERP010845	Illumina NextSeq 500	paired	Nextera XT
GE0036	ERS808154	ERX1055543	ERR978682	ERP010845	Illumina HiSeq 2500	paired	Nextera XT
GE0036	ERS808154	ERX1055544	ERR978683	ERP010845	Illumina MiSeq	paired	Nextera XT
GE0037	ERS808155	ERX1055545	ERR978684	ERP010845	Illumina HiSeq 2500	paired	Nextera XT
GE0038	ERS808156	ERX1055546	ERR978685	ERP010845	Illumina HiSeq 2500	paired	Nextera XT
GE0039	ERS747391	ERX991005	ERR911875	ERP010391	Illumina MiSeq	paired	Nextera XT
GE0040	ERS747393	ERX991007	ERR911877	ERP010391	Illumina MiSeq	paired	Nextera XT
GE0040	ERS747393	ERX991008	ERR911878	ERP010391	Illumina MiSeq	paired	Nextera XT
GE0040	ERS747393	ERX991009	ERR911879	ERP010391	Illumina MiSeq	paired	Nextera XT
GE0041	ERS747395	ERX991011	ERR911881	ERP010391	Illumina MiSeq	paired	Nextera XT
GE0041	ERS747395	ERX991012	ERR911882	ERP010391	Illumina MiSeq	paired	Nextera XT
GE0042	ERS747397	ERX991014	ERR911884	ERP010391	Illumina MiSeq	paired	Nextera XT
GE0043	ERS808157	ERX1055547	ERR978686	ERP010845	Illumina HiSeq 2500	paired	Nextera XT
GE0044	ERS747399	ERX991016	ERR911886	ERP010391	Illumina MiSeq	paired	Nextera XT
GE0045	ERS747401	ERX991018	ERR911888	ERP010391	Illumina MiSeq	paired	Nextera XT
GE0046	ERS747403	ERX991020	ERR911890	ERP010391	Illumina MiSeq	paired	Nextera XT
GE0046	ERS747403	ERX991021	ERR911891	ERP010391	Illumina MiSeq	paired	Nextera XT
GE0047	ERS747405	ERX991023	ERR911893	ERP010391	Illumina MiSeq	paired	Nextera XT
GE0048	ERS747407	ERX991025	ERR911895	ERP010391	Illumina MiSeq	paired	Nextera XT
GE0049	ERS747409	ERX991027	ERR911897	ERP010391	Illumina MiSeq	paired	Nextera XT
GE0050	ERS747411	ERX991029	ERR911899	ERP010391	Illumina MiSeq	paired	Nextera XT
GE0051	ERS808158	ERX1055548	ERR978687	ERP010845	Illumina HiSeq 2500	paired	Nextera XT
GE0052	ERS747413	ERX991031	ERR911901	ERP010391	Illumina MiSeq	paired	Nextera XT
GE0052	ERS747413	ERX991032	ERR911902	ERP010391	Illumina MiSeq	paired	Nextera XT
GE0052	ERS747413	ERX991033	ERR911903	ERP010391	Illumina MiSeq	paired	Nextera XT
GE0054	ERS747415	ERX991035	ERR911905	ERP010391	Illumina MiSeq	paired	Nextera XT
GE0054	ERS747415	ERX991036	ERR911906	ERP010391	Illumina MiSeq	paired	Nextera XT
GE0054	ERS747415	ERX991037	ERR911907	ERP010391	Illumina MiSeq	paired	Nextera XT
GE0055	ERS747417	ERX991039	ERR911909	ERP010391	Illumina MiSeq	paired	Nextera XT
GE0055	ERS747417	ERX991040	ERR911910	ERP010391	Illumina MiSeq	paired	Nextera XT
GE0056	ERS747419	ERX991042	ERR911912	ERP010391	Illumina MiSeq	paired	Nextera XT
GE0057	ERS747421	ERX991044	ERR911914	ERP010391	Illumina MiSeq	paired	Nextera XT
GE0057	ERS747421	ERX991045	ERR911915	ERP010391	Illumina MiSeq	paired	Nextera XT
GE0058	ERS747423	ERX991047	ERR911917	ERP010391	Illumina MiSeq	paired	Nextera XT
GE0058	ERS747423	ERX991048	ERR911918	ERP010391	Illumina MiSeq	paired	Nextera XT
GE0059	ERS808159	ERX1055549	ERR978688	ERP010845	Illumina HiSeq 2500	paired	Nextera XT
GE0060	ERS808160	ERX1055550	ERR978689	ERP010845	Illumina HiSeq 2500	paired	Nextera XT
GE0061	ERS808161	ERX1055551	ERR978690	ERP010845	Illumina HiSeq 2500	paired	Nextera XT
GE0064	ERS808162	ERX1055552	ERR978691	ERP010845	Illumina HiSeq 2500	paired	Nextera XT
GE0065	ERS808163	ERX1055553	ERR978692	ERP010845	Illumina HiSeq 2500	paired	Nextera XT
GE0066	ERS808164	ERX1055554	ERR978693	ERP010845	Illumina HiSeq 2500	paired	Nextera XT
GE0066	ERS808164	ERX1055555	ERR978694	ERP010845	Illumina MiSeq	paired	Nextera XT
GE0067	ERS808165	ERX1055556	ERR978695	ERP010845	Illumina HiSeq 2500	paired	Nextera XT
GE0068	ERS808166	ERX1055557	ERR978696	ERP010845	Illumina HiSeq 2500	paired	Nextera XT
GE0069	ERS747425	ERX991050	ERR911920	ERP010391	Illumina MiSeq	paired	Nextera XT
GE0069	ERS747425	ERX991051	ERR911921	ERP010391	Illumina MiSeq	paired	Nextera XT
GE0070	ERS747427	ERX991053	ERR911923	ERP010391	Illumina MiSeq	paired	Nextera XT
GE0071	ERS808167	ERX1055558	ERR978697	ERP010845	Illumina HiSeq 2500	paired	Nextera XT
GE0072	ERS747429	ERX991055	ERR911925	ERP010391	Illumina MiSeq	paired	Nextera XT
GE0073	ERS747431	ERX991057	ERR911927	ERP010391	Illumina MiSeq	paired	Nextera XT
GE0074	ERS747433	ERX991059	ERR911929	ERP010391	Illumina MiSeq	paired	Nextera XT
GE0074	ERS747433	ERX991060	ERR911930	ERP010391	Illumina MiSeq	paired	Nextera XT
GE0075	ERS808168	ERX1055559	ERR978698	ERP010845	Illumina HiSeq 2500	paired	Nextera XT
GE0076	ERS808169	ERX1055560	ERR978699	ERP010845	Illumina HiSeq 2500	paired	Nextera XT
GE0077	ERS747435	ERX991062	ERR911932	ERP010391	Illumina MiSeq	paired	Nextera XT
GE0078	ERS747437	ERX991064	ERR911934	ERP010391	Illumina MiSeq	paired	Nextera XT
GE0078	ERS747437	ERX991065	ERR911935	ERP010391	Illumina MiSeq	paired	Nextera XT
GE0078	ERS747437	ERX991066	ERR911936	ERP010391	Illumina MiSeq	paired	Nextera XT
GE0079	ERS747439	ERX991068	ERR911938	ERP010391	Illumina MiSeq	paired	Nextera XT
GE0079	ERS747439	ERX991069	ERR911939	ERP010391	Illumina MiSeq	paired	Nextera XT
GE0079	ERS747439	ERX991070	ERR911940	ERP010391	Illumina MiSeq	paired	Nextera XT
GE0079	ERS747439	ERX991071	ERR911941	ERP010391	Illumina MiSeq	paired	Nextera XT
GE0080	ERS747441	ERX991073	ERR911943	ERP010391	Illumina MiSeq	paired	Nextera XT
GE0081	ERS747443	ERX991075	ERR911945	ERP010391	Illumina MiSeq	paired	Nextera XT
GE0081	ERS747443	ERX991076	ERR911946	ERP010391	Illumina MiSeq	paired	Nextera XT
GE0082	ERS747445	ERX991078	ERR911948	ERP010391	Illumina MiSeq	paired	Nextera XT
GE0083	ERS808170	ERX1055561	ERR978700	ERP010845	Illumina HiSeq 2500	paired	Nextera XT
GE0084	ERS808171	ERX1055562	ERR978701	ERP010845	Illumina HiSeq 2500	paired	Nextera XT
GE0085	ERS808172	ERX1055563	ERR978702	ERP010845	Illumina HiSeq 2500	paired	Nextera XT
GE0086	ERS808173	ERX1055564	ERR978703	ERP010845	Illumina HiSeq 2500	paired	Nextera XT
GE0087	ERS808174	ERX1055565	ERR978704	ERP010845	Illumina HiSeq 2500	paired	Nextera XT
GE0088	ERS808175	ERX1055566	ERR978705	ERP010845	Illumina HiSeq 2500	paired	Nextera XT
GE0089	ERS808176	ERX1055567	ERR978706	ERP010845	Illumina HiSeq 2500	paired	Nextera XT
GE0090	ERS808177	ERX1055568	ERR978707	ERP010845	Illumina HiSeq 2500	paired	Nextera XT
GE0091	ERS808178	ERX1055569	ERR978708	ERP010845	Illumina HiSeq 2500	paired	Nextera XT
GE0092	ERS808179	ERX1055570	ERR978709	ERP010845	Illumina MiSeq	paired	Nextera XT
GE0092	ERS808179	ERX1055571	ERR978710	ERP010845	Illumina MiSeq	paired	Nextera XT
GE0093	ERS808180	ERX1055572	ERR978711	ERP010845	Illumina HiSeq 2500	paired	Nextera XT
GE0094	ERS808181	ERX1055573	ERR978712	ERP010845	Illumina HiSeq 2500	paired	Nextera XT
GE0095	ERS808182	ERX1055574	ERR978713	ERP010845	Illumina HiSeq 2500	paired	Nextera XT
GE0096	ERS808183	ERX1055575	ERR978714	ERP010845	Illumina HiSeq 2500	paired	Nextera XT
GE0097	ERS808184	ERX1055576	ERR978715	ERP010845	Illumina HiSeq 2500	paired	Nextera XT
GE0098	ERS808185	ERX1055577	ERR978716	ERP010845	Illumina HiSeq 2500	paired	Nextera XT
GE0099	ERS808186	ERX1055578	ERR978717	ERP010845	Illumina HiSeq 2500	paired	Nextera XT
GE0100	ERS808187	ERX1055579	ERR978718	ERP010845	Illumina HiSeq 2500	paired	Nextera XT
GE0101	ERS808188	ERX1055580	ERR978719	ERP010845	Illumina HiSeq 2500	paired	Nextera XT
GE0102	ERS808189	ERX1055581	ERR978720	ERP010845	Illumina HiSeq 2500	paired	Nextera XT
GE0103	ERS808190	ERX1055582	ERR978721	ERP010845	Illumina HiSeq 2500	paired	Nextera XT
GE0104	ERS808191	ERX1055583	ERR978722	ERP010845	Illumina NextSeq 500	paired	Nextera XT
GE0105	ERS808192	ERX1055584	ERR978723	ERP010845	Illumina HiSeq 2500	paired	Nextera XT
GE0106	ERS808193	ERX1055585	ERR978724	ERP010845	Illumina HiSeq 2500	paired	Nextera XT
GE0107	ERS808194	ERX1055586	ERR978725	ERP010845	Illumina HiSeq 2500	paired	Nextera XT
GE0108	ERS808195	ERX1055587	ERR978726	ERP010845	Illumina HiSeq 2500	paired	Nextera XT
GE0108	ERS808195	ERX1055588	ERR978727	ERP010845	Illumina MiSeq	paired	Nextera XT
GE0109	ERS808196	ERX1055589	ERR978728	ERP010845	Illumina HiSeq 2500	paired	Nextera XT
GE0110	ERS808197	ERX1055590	ERR978729	ERP010845	Illumina NextSeq 500	paired	Nextera XT
GE0111	ERS808198	ERX1055591	ERR978730	ERP010845	Illumina HiSeq 2500	paired	Nextera XT
GE0112	ERS808199	ERX1055592	ERR978731	ERP010845	Illumina HiSeq 2500	paired	Nextera XT
GE0113	ERS808200	ERX1055593	ERR978732	ERP010845	Illumina HiSeq 2500	paired	Nextera XT
GE0114	ERS808201	ERX1055594	ERR978733	ERP010845	Illumina HiSeq 2500	paired	Nextera XT
GE0114	ERS808201	ERX1055595	ERR978734	ERP010845	Illumina MiSeq	paired	Nextera XT
GE0114	ERS808201	ERX1055596	ERR978735	ERP010845	Illumina MiSeq	paired	Nextera XT
GE0115	ERS808202	ERX1055597	ERR978736	ERP010845	Illumina HiSeq 2500	paired	Nextera XT
GE0116	ERS808203	ERX1055598	ERR978737	ERP010845	Illumina HiSeq 2500	paired	Nextera XT
GE0117	ERS808204	ERX1055599	ERR978738	ERP010845	Illumina HiSeq 2500	paired	Nextera XT
GE0118	ERS808205	ERX1055600	ERR978739	ERP010845	Illumina HiSeq 2500	paired	Nextera XT
GE0119	ERS808206	ERX1055601	ERR978740	ERP010845	Illumina HiSeq 2500	paired	Nextera XT
GE0120	ERS808207	ERX1055602	ERR978741	ERP010845	Illumina HiSeq 2500	paired	Nextera XT
GE0121	ERS808208	ERX1055603	ERR978742	ERP010845	Illumina HiSeq 2500	paired	Nextera XT
GE0122	ERS808209	ERX1055604	ERR978743	ERP010845	Illumina HiSeq 2500	paired	Nextera XT
GE0123	ERS808210	ERX1055605	ERR978744	ERP010845	Illumina HiSeq 2500	paired	Nextera XT
GE0124	ERS808211	ERX1055606	ERR978745	ERP010845	Illumina HiSeq 2500	paired	Nextera XT
GE0125	ERS808212	ERX1055607	ERR978746	ERP010845	Illumina HiSeq 2500	paired	Nextera XT
GE0125	ERS808212	ERX1055608	ERR978747	ERP010845	Illumina MiSeq	paired	Nextera XT
GE0125	ERS808212	ERX1055609	ERR978748	ERP010845	Illumina MiSeq	paired	Nextera XT
GE0126	ERS808213	ERX1055610	ERR978749	ERP010845	Illumina HiSeq 2500	paired	Nextera XT
GE0127	ERS808214	ERX1055611	ERR978750	ERP010845	Illumina HiSeq 2500	paired	Nextera XT
GE0127	ERS808214	ERX1055612	ERR978751	ERP010845	Illumina MiSeq	paired	Nextera XT
GE0127	ERS808214	ERX1055613	ERR978752	ERP010845	Illumina MiSeq	paired	Nextera XT
GE0128	ERS808215	ERX1055614	ERR978753	ERP010845	Illumina HiSeq 2500	paired	Nextera XT
GE0129	ERS808216	ERX1055615	ERR978754	ERP010845	Illumina HiSeq 2500	paired	Nextera XT
GE0129	ERS808216	ERX1055616	ERR978755	ERP010845	Illumina MiSeq	paired	Nextera XT
GE0129	ERS808216	ERX1055617	ERR978756	ERP010845	Illumina MiSeq	paired	Nextera XT
GE0129	ERS808216	ERX1055618	ERR978757	ERP010845	Illumina MiSeq	paired	Nextera XT
GE0130	ERS808217	ERX1055619	ERR978758	ERP010845	Illumina HiSeq 2500	paired	Nextera XT
GE0131	ERS808218	ERX1055620	ERR978759	ERP010845	Illumina HiSeq 2500	paired	Nextera XT
GE0132	ERS808219	ERX1055621	ERR978760	ERP010845	Illumina HiSeq 2500	paired	Nextera XT
GE0132	ERS808219	ERX1055622	ERR978761	ERP010845	Illumina MiSeq	paired	Nextera XT
GE0132	ERS808219	ERX1055623	ERR978762	ERP010845	Illumina MiSeq	paired	Nextera XT
GE0133	ERS808220	ERX1055624	ERR978763	ERP010845	Illumina HiSeq 2500	paired	Nextera XT
GE0134	ERS808221	ERX1055625	ERR978764	ERP010845	Illumina HiSeq 2500	paired	Nextera XT
GE0135	ERS808222	ERX1055626	ERR978765	ERP010845	Illumina HiSeq 2500	paired	Nextera XT
GE0135	ERS808222	ERX1055627	ERR978766	ERP010845	Illumina MiSeq	paired	Nextera XT
GE0135	ERS808222	ERX1055628	ERR978767	ERP010845	Illumina MiSeq	paired	Nextera XT
GE0136	ERS808223	ERX1055631	ERR978770	ERP010845	Illumina HiSeq 2500	paired	Nextera XT
GE0137	ERS808226	ERX1055632	ERR978771	ERP010845	Illumina HiSeq 2500	paired	Nextera XT
GE0138	ERS808227	ERX1055633	ERR978772	ERP010845	Illumina HiSeq 2500	paired	Nextera XT
GE0139	ERS808228	ERX1055634	ERR978773	ERP010845	Illumina HiSeq 2500	paired	Nextera XT
GE0140	ERS808229	ERX1055635	ERR978774	ERP010845	Illumina HiSeq 2500	paired	Nextera XT
GE0141	ERS808230	ERX1055636	ERR978775	ERP010845	Illumina HiSeq 2500	paired	Nextera XT
GE0142	ERS808231	ERX1055637	ERR978776	ERP010845	Illumina HiSeq 2500	paired	Nextera XT
GE0143	ERS808232	ERX1055638	ERR978777	ERP010845	Illumina HiSeq 2500	paired	Nextera XT
GE0144	ERS808233	ERX1055639	ERR978778	ERP010845	Illumina HiSeq 2500	paired	Nextera XT
GE0145	ERS808234	ERX1055640	ERR978779	ERP010845	Illumina HiSeq 2500	paired	Nextera XT
GE0146	ERS808235	ERX1055641	ERR978780	ERP010845	Illumina HiSeq 2500	paired	Nextera XT
GE0147	ERS808236	ERX1055642	ERR978781	ERP010845	Illumina HiSeq 2500	paired	Nextera XT
GE0148	ERS747447	ERX991080	ERR911950	ERP010391	Illumina MiSeq	paired	Nextera XT
GE0149	ERS808237	ERX1055643	ERR978782	ERP010845	Illumina HiSeq 2500	paired	Nextera XT
GE0149	ERS808237	ERX1055644	ERR978783	ERP010845	Illumina MiSeq	paired	Nextera XT
GE0149	ERS808237	ERX1055645	ERR978784	ERP010845	Illumina MiSeq	paired	Nextera XT
GE0150	ERS808238	ERX1055646	ERR978785	ERP010845	Illumina HiSeq 2500	paired	Nextera XT
GE0151	ERS747449	ERX991082	ERR911952	ERP010391	Illumina MiSeq	paired	Nextera XT
GE0152	ERS808239	ERX1055647	ERR978786	ERP010845	Illumina NextSeq 500	paired	Nextera XT
GE0153	ERS808240	ERX1055648	ERR978787	ERP010845	Illumina NextSeq 500	paired	Nextera XT
GE0154	ERS808241	ERX1055649	ERR978788	ERP010845	Illumina NextSeq 500	paired	Nextera XT
GE0155	ERS808242	ERX1055650	ERR978789	ERP010845	Illumina NextSeq 500	paired	Nextera XT
GE0157	ERS808244	ERX1055652	ERR978791	ERP010845	Illumina NextSeq 500	paired	Nextera XT
GE0158	ERS808245	ERX1055653	ERR978792	ERP010845	Illumina NextSeq 500	paired	Nextera XT
GE0159	ERS808246	ERX1055654	ERR978793	ERP010845	Illumina NextSeq 500	paired	Nextera XT
GE0160	ERS808247	ERX1055655	ERR978794	ERP010845	Illumina NextSeq 500	paired	Nextera XT
GE0161	ERS808248	ERX1055656	ERR978795	ERP010845	Illumina NextSeq 500	paired	Nextera XT
GE0162	ERS808249	ERX1055657	ERR978796	ERP010845	Illumina NextSeq 500	paired	Nextera XT
GE0163	ERS808250	ERX1055658	ERR978797	ERP010845	Illumina NextSeq 500	paired	Nextera XT
GE0164	ERS808251	ERX1055659	ERR978798	ERP010845	Illumina NextSeq 500	paired	Nextera XT
GE0165	ERS808252	ERX1055660	ERR978799	ERP010845	Illumina NextSeq 500	paired	Nextera XT
GE0166	ERS808253	ERX1055661	ERR978800	ERP010845	Illumina NextSeq 500	paired	Nextera XT
GE0167	ERS808254	ERX1055662	ERR978801	ERP010845	Illumina NextSeq 500	paired	Nextera XT
GE0168	ERS808255	ERX1055663	ERR978802	ERP010845	Illumina NextSeq 500	paired	Nextera XT
GE0169	ERS808256	ERX1055664	ERR978803	ERP010845	Illumina NextSeq 500	paired	Nextera XT
GE0170	ERS808257	ERX1055665	ERR978804	ERP010845	Illumina NextSeq 500	paired	Nextera XT
GE0171	ERS808258	ERX1055666	ERR978805	ERP010845	Illumina NextSeq 500	paired	Nextera XT
GE0172	ERS808259	ERX1055667	ERR978806	ERP010845	Illumina NextSeq 500	paired	Nextera XT
GE0173	ERS808260	ERX1055668	ERR978807	ERP010845	Illumina NextSeq 500	paired	Nextera XT
GE0174	ERS808261	ERX1055669	ERR978808	ERP010845	Illumina NextSeq 500	paired	Nextera XT
GE0175	ERS808262	ERX1055670	ERR978809	ERP010845	Illumina NextSeq 500	paired	Nextera XT
GE0177	ERS808264	ERX1055672	ERR978811	ERP010845	Illumina NextSeq 500	paired	Nextera XT
GE0178	ERS808265	ERX1055673	ERR978812	ERP010845	Illumina NextSeq 500	paired	Nextera XT
GE0179	ERS808266	ERX1055674	ERR978813	ERP010845	Illumina NextSeq 500	paired	Nextera XT
GE0180	ERS808267	ERX1055675	ERR978814	ERP010845	Illumina NextSeq 500	paired	Nextera XT
GE0181	ERS808268	ERX1055676	ERR978815	ERP010845	Illumina NextSeq 500	paired	Nextera XT
GE0182	ERS808269	ERX1055677	ERR978816	ERP010845	Illumina NextSeq 500	paired	Nextera XT
GE0183	ERS808270	ERX1055678	ERR978817	ERP010845	Illumina NextSeq 500	paired	Nextera XT
GE0184	ERS808271	ERX1055679	ERR978818	ERP010845	Illumina NextSeq 500	paired	Nextera XT
GE0185	ERS808272	ERX1055680	ERR978819	ERP010845	Illumina NextSeq 500	paired	Nextera XT
GE0186	ERS808273	ERX1055681	ERR978820	ERP010845	Illumina NextSeq 500	paired	Nextera XT
GE0187	ERS808274	ERX1055682	ERR978821	ERP010845	Illumina NextSeq 500	paired	Nextera XT
GE0188	ERS808275	ERX1055683	ERR978822	ERP010845	Illumina NextSeq 500	paired	Nextera XT
GE0188	ERS808275	ERX1055684	ERR978823	ERP010845	Illumina NextSeq 500	paired	Nextera XT
GE0189	ERS808276	ERX1055685	ERR978824	ERP010845	Illumina NextSeq 500	paired	Nextera XT
GE0190	ERS808277	ERX1055686	ERR978825	ERP010845	Illumina NextSeq 500	paired	Nextera XT
GE0191	ERS808278	ERX1055687	ERR978826	ERP010845	Illumina NextSeq 500	paired	Nextera XT
GE0192	ERS808279	ERX1055688	ERR978827	ERP010845	Illumina NextSeq 500	paired	Nextera XT
GE0194	ERS808281	ERX1055690	ERR978829	ERP010845	Illumina NextSeq 500	paired	Nextera XT
