# Supplementary material for: Tracing Mycobacterium tuberculosis transmission by whole genome sequencing in a high incidence setting: a retrospective population-based study in East Greenland
Source: Sci Rep. 2016 Sep 12;6:33180. doi: 10.1038/srep33180 (PMC5018808; doi:10.1038/srep33180)
Supplement: Supplementary Table S3 [file srep33180-s4.xls]

## Sheet: group_specific_variants
Group	Group size	Position	Gene ID	Gene Annotation	Category (Comas et al. 2010, PMID: 20495566)	H37Rv base	Group allel	Variant type	Substitutions cause by SNPs	Non-group strain also possessing the group allel
GC1	20	29641	-	-	-	G	A	SNP	-	GE0105
GC1	20	33436	Rv0030	hypothetical protein	nonessential	C	T	SNP	-	GE0105
GC1	20	33841	-	-	-	C	G	SNP	-	GE0105
GC1	20	55553	Rv0050	Probable bifunctional penicillin-binding protein 1A/1B PonA1 (murein polymerase) (PBP1): penicillin-insensitive transglycosylase (peptidoglycan TGASE) + penicillin-sensitive transpeptidase (DD-transpeptidase)	nonessential	C	C	none	-	GE0105
GC1	20	63214	Rv0059	Hypothetical protein	nonessential	C	T	SNP	-	GE0105
GC1	20	65646	Rv0062	Possible cellulase CelA1 (endoglucanase) (endo-1,4-beta-glucanase) (FI-cmcase) (carboxymethyl cellulase)	nonessential	C	T	SNP	A32V (gcg/gTg)	GE0105
GC1	20	67792	Rv0063	Possible oxidoreductase	nonessential	C	T	SNP	-	GE0105
GC1	20	71850	Rv0065	Possible toxin VapC1	nonessential	C	T	SNP	-	GE0105
GC1	20	84908	Rv0075	Probable aminotransferase	nonessential	C	T	SNP	-	GE0105
GC1	20	103836	Rv0094c	hypothetical protein	nonessential	G	T	SNP	N276K (aac/aaa)	GE0105
GC1	20	104712	-	-	-	C	T	SNP	-	GE0105
GC1	20	105050	Rv0095c	hypothetical protein	nonessential	C	G	SNP	A56P (gcc/Ccc)	GE0105
GC1	20	143314	Rv0118c	Probable oxalyl-CoA decarboxylase OxcA	essential	G	A	SNP	A188V (gcc/gTc)	GE0105
GC1	20	161216	Rv0133	GCN5-related N-acetyltransferase	nonessential	G	T	SNP	M116I (atg/atT)	GE0105
GC1	20	178297	Rv0151c	PE family protein PE1	repetitive	A	C	SNP	I338S (atc/aGc)	GE0105
GC1	20	182923	Rv0154c	Probable acyl-CoA dehydrogenase FadE2	nonessential	G	A	SNP	-	GE0105
GC1	20	188520	Rv0159c	PE family protein PE3	repetitive	G	T	SNP	A107D (gcc/gAc)	GE0105
GC1	20	197397	Rv0167	Conserved integral membrane protein YrbE1A	nonessential	G	C	SNP	-	GE0105
GC1	20	224901	Rv0193c	Hypothetical protein	nonessential	C	G	SNP	-	GE0105
GC1	20	226517	Rv0193c	Hypothetical protein	nonessential	C	T	SNP	A19T (gcc/Acc)	GE0105
GC1	20	240114	Rv0202c	Probable conserved transmembrane transport protein MmpL11	nonessential	G	A	SNP	-	GE0105
GC1	20	252083	Rv0211	Probable iron-regulated phosphoenolpyruvate carboxykinase [GTP] PckA (phosphoenolpyruvate carboxylase) (PEPCK)(pep carboxykinase)	nonessential	A	C	SNP	N101T (aac/aCc)	GE0105
GC1	20	263306	Rv0220	Probable esterase LipC	nonessential	T	C	SNP	-	GE0105
GC1	20	275328	Rv0230c	Probable phosphotriesterase Php (parathion hydrolase) (PTE) (aryldialkylphosphatase) (paraoxonase) (a-esterase) (aryltriphosphatase) (paraoxon hydrolase)	nonessential	G	C	SNP	-	GE0105
GC1	20	283313	Rv0236c	Possible arabinofuranosyltransferase AftD	essential	G	A	SNP	T1180I (act/aTt)	GE0105
GC1	20	289095	-	-	-	A	G	SNP	-	GE0105
GC1	20	329923	Rv0273c	Possible transcriptional regulatory protein	nonessential	T	C	SNP	T135A (acc/Gcc)	GE0105
GC1	20	330002	Rv0273c	Possible transcriptional regulatory protein	nonessential	G	A	SNP	-	GE0105
GC1	20	331502	Rv0275c	Possible transcriptional regulatory protein (possibly TetR-family)	nonessential	G	A	SNP	-	GE0105
GC1	20	350988	Rv0286	PPE family protein PPE4	repetitive	C	A	SNP	P352T (ccg/Acg)	GE0105
GC1	20	354679	Rv0291	Probable membrane-anchored mycosin MycP3 (serine protease) (subtilisin-like protease) (subtilase-like) (mycosin-3)	essential	C	T	SNP	P61L (ccg/cTg)	GE0105
GC1	20	355181	Rv0291	Probable membrane-anchored mycosin MycP3 (serine protease) (subtilisin-like protease) (subtilase-like) (mycosin-3)	essential	G	A	SNP	-	GE0105
GC1	20	361145	Rv0296c	Probable sulfatase	nonessential	T	C	SNP	E4G (gag/gGg)	GE0105
GC1	20	371272	Rv0304c	PPE family protein PPE5	repetitive	C	A	SNP	S498I (agc/aTc)	GE0105
GC1	20	383081	Rv0314c	Possible conserved membrane protein	nonessential	A	G	SNP	I154T (att/aCt)	GE0105
GC1	20	387755	Rv0319	Probable pyrrolidone-carboxylate peptidase Pcp (5-oxoprolyl-peptidase) (pyroglutamyl-peptidase I) (PGP-I) (pyrase)	nonessential	A	C	SNP	E203A (gag/gCg)	GE0105
GC1	20	411371	Rv0342	Isoniazid inductible gene protein IniA	nonessential	T	C	SNP	-	GE0105
GC1	20	418790	Rv0348	Possible transcriptional regulatory protein	nonessential	C	T	SNP	-	GE0105
GC1	20	425350	Rv0355c	PPE family protein PPE8	repetitive	A	G	SNP	-	GE0105
GC1	20	449475	Rv0373c	Probable carbon monoxyde dehydrogenase (large chain)	nonessential	G	A	SNP	H777Y (cac/Tac)	GE0105
GC1	20	453385	Rv0376c	hypothetical protein	nonessential	C	T	SNP	A330T (gcc/Acc)	GE0105
GC1	20	467665	Rv0388c	PPE family protein PPE9	repetitive	T	C	SNP	N113D (aac/Gac)	GE0105
GC1	20	482418	Rv0402c	Probable conserved transmembrane transport protein MmpL1	nonessential	C	T	SNP	G272R (gga/Aga)	GE0105
GC1	20	506386	Rv0419	Possible lipoprotein peptidase LpqM	nonessential	T	C	SNP	I434T (atc/aCc)	GE0105
GC1	20	542900	-	-	-	C	T	SNP	-	GE0105
GC1	20	543043	-	-	-	A	G	SNP	-	GE0105
GC1	20	582591	Rv0492c	Probable oxidoreductase GMC-type	nonessential	T	C	SNP	D263G (gat/gGt)	GE0105
GC1	20	595374	-	-	-	T	C	SNP	-	GE0105
GC1	20	609511	Rv0517	Possible membrane acyltransferase	nonessential	G	A	SNP	A256T (gcc/Acc)	GE0105
GC1	20	609514	Rv0517	Possible membrane acyltransferase	nonessential	G	A	SNP	A257T (gcc/Acc)	GE0105
GC1	20	609573	Rv0517	Possible membrane acyltransferase	nonessential	G	T	SNP	-	GE0105
GC1	20	612365	Rv0520	Possible methyltransferase/methylase (fragment)	nonessential	C	T	SNP	-	GE0105
GC1	20	648992	Rv0557	Mannosyltransferase MgtA	essential	C	G	SNP	L153V (ctg/gtg)	GE0105
GC1	20	651772	Rv0561c	Possible oxidoreductase	nonessential	C	A	SNP	-	GE0105
GC1	20	674416	Rv0578c	PE-PGRS family protein PE_PGRS7	repetitive	C	T	SNP	G501S (ggc/Agc)	GE0105
GC1	20	689798	Rv0591	Mce-family protein Mce2C	nonessential	C	-	Deletion	-	GE0105
GC1	20	689799	Rv0591	Mce-family protein Mce2C	nonessential	C	-	Deletion	-	GE0105
GC1	20	705062	Rv0610c	Hypothetical protein	nonessential	G	C	SNP	P283R (ccg/cGg)	GE0105
GC1	20	709070	Rv0613c	hypothetical protein	nonessential	A	G	SNP	L149P (ctg/cCg)	GE0105
GC1	20	722254	Rv0630c	Probable exonuclease V (beta chain) RecB (exodeoxyribonuclease V beta chain)(exodeoxyribonuclease V polypeptide) (chi-specific endonuclease)	nonessential	C	T	SNP	-	GE0105
GC1	20	744624	Rv0648	Alpha-mannosidase	nonessential	G	T	SNP	V636F (gtc/Ttc)	GE0105
GC1	20	753088	Rv0656c	Possible toxin VapC6	nonessential	C	T	SNP	A94T (gcg/Acg)	GE0105
GC1	20	784085	Rv0684	Probable elongation factor G FusA1 (EF-G)	essential	G	C	SNP	S534T (agc/aCc)	GE0105
GC1	20	809806	-	-	-	C	T	SNP	-	GE0105
GC1	20	821102	Rv0728c	Possible D-3-phosphoglycerate dehydrogenase SerA2 (phosphoglycerate dehydrogenase) (PGDH)	nonessential	C	T	SNP	-	GE0105
GC1	20	842111	Rv0750	hypothetical protein	nonessential	C	G	SNP	L27V (ctg/Gtg)	GE0105
GC1	20	861198	Rv0768	Probable aldehyde dehydrogenase NAD dependent AldA (aldehyde dehydrogenase [NAD+])	nonessential	T	C	SNP	V96A (gtg/gCg)	GE0105
GC1	20	870807	Rv0777	Probable adenylosuccinate lyase PurB (adenylosuccinase) (ASL) (ASASE)	nonessential	C	A	SNP	T267N (acc/aAc)	GE0105
GC1	20	874640	Rv0781	Probable protease II PtrBa [first part] (oligopeptidase B)	essential	C	T	SNP	-	GE0105
GC1	20	909453	-	-	-	C	A	SNP	-	GE0105
GC1	20	932994	-	-	-	A	T	SNP	-	GE0105
GC1	20	948270	Rv0851c	Probable short-chain type dehydrogenase/reductase	nonessential	G	A	SNP	R67_ (cga/Tga)	GE0105
GC1	20	964099	Rv0866	Probable molybdenum cofactor biosynthesis protein E2 MoaE2 (molybdopterin converting factor large subunit) (molybdopterin [MPT] converting factor, subunit 2)	nonessential	T	C	SNP	-	GE0105
GC1	20	969543	Rv0872c	PE-PGRS family protein PE_PGRS15	repetitive	T	G	SNP	-	GE0105
GC1	20	970204	Rv0872c	PE-PGRS family protein PE_PGRS15	repetitive	G	A	SNP	A14V (gca/gTa)	GE0105
GC1	20	976890	Rv0878c	PPE family protein PPE13	repetitive	T	-	Deletion	-	GE0105
GC1	20	997381	Rv0894	Possible transcriptional regulatory protein (possibly LuxR-family)	essential	A	G	SNP	-	GE0105
GC1	20	1005594	Rv0902c	Two component sensor histidine kinase PrrB	nonessential	G	A	SNP	T83M (acg/aTg)	GE0105
GC1	20	1007116	Rv0904c	Putative acetyl-coenzyme A carboxylase carboxyl transferase (subunit beta) AccD3 (accase beta chain)	nonessential	C	A	SNP	Q355H (cag/caT)	GE0105
GC1	20	1013401	Rv0908	Probable metal cation transporter ATPase P-type CtpE	nonessential	C	G	SNP	S557R (agc/agG)	GE0105
GC1	20	1032674	-	-	-	C	G	SNP	-	GE0105
GC1	20	1040449	Rv0932c	Periplasmic phosphate-binding lipoprotein PstS2 (PBP-2) (PstS2)	nonessential	G	C	SNP	Y200_ (tac/taG)	GE0105
GC1	20	1041405	Rv0933	Phosphate-transport ATP-binding protein ABC transporter PstB	nonessential	G	A	SNP	A48T (gcg/Acg)	GE0105
GC1	20	1051949	Rv0941c	hypothetical protein	nonessential	G	A	SNP	-	GE0105
GC1	20	1052899	Rv0943c	Probable monooxygenase	nonessential	C	T	SNP	D280N (gac/Aac)	GE0105
GC1	20	1103786	Rv0987	Probable adhesion component transport transmembrane protein ABC transporter	nonessential	G	T	SNP	L415F (ttg/ttT)	GE0105
GC1	20	1105102	Rv0987	Probable adhesion component transport transmembrane protein ABC transporter	nonessential	A	C	SNP	E854A (gag/gCg)	GE0105
GC1	20	1106652	Rv0989c	Probable polyprenyl-diphosphate synthase GrcC2 (polyprenyl pyrophosphate synthetase)	nonessential	A	G	SNP	L244P (ctc/cCc)	GE0105
GC1	20	1130261	Rv1011	Probable 4-diphosphocytidyl-2-C-methyl-D-erythritol kinase IspE (CMK) (4-(cytidine-5'-diphospho)-2-C-methyl-D-erythritol kinase)	essential	G	A	SNP	R24H (cgc/cAc)	GE0105
GC1	20	1146421	Rv1024	Possible conserved membrane protein	essential	C	T	SNP	-	GE0105
GC1	20	1166628	Rv1043c	hypothetical protein	nonessential	C	G	SNP	G60A (ggc/gCc)	GE0105
GC1	20	1197592	Rv1073	hypothetical protein	nonessential	T	C	SNP	F121S (ttc/tCc)	GE0105
GC1	20	1208652	Rv1084	hypothetical protein	nonessential	G	A	SNP	-	GE0105
GC1	20	1224307	-	-	-	C	G	SNP	-	GE0105
GC1	20	1225251	Rv1096	Possible glycosyl hydrolase	nonessential	C	T	SNP	-	GE0105
GC1	20	1226129	Rv1097c	Probable membrane glycine and proline rich protein	nonessential	C	T	SNP	A6T (gct/Act)	GE0105
GC1	20	1234329	Rv1108c	Probable exodeoxyribonuclease VII (large subunit) XseA (exonuclease VII large subunit)	nonessential	A	T	SNP	S378T (tcc/Acc)	GE0105
GC1	20	1257610	Rv1132	hypothetical protein	nonessential	G	T	SNP	V96L (gtg/Ttg)	GE0105
GC1	20	1276938	Rv1148c	hypothetical protein	nonessential	G	C	SNP	L271V (ctc/Gtc)	GE0105
GC1	20	1298711	-	-	-	T	C	SNP	-	GE0105
GC1	20	1311932	Rv1179c	hypothetical protein	nonessential	G	A	SNP	-	GE0105
GC1	20	1313389	-	-	-	T	G	SNP	-	GE0105
GC1	20	1320675	Rv1182	Probable conserved polyketide synthase associated protein PapA3	essential	G	A	SNP	R214H (cgc/cAc)	GE0105
GC1	20	1321210	Rv1182	Probable conserved polyketide synthase associated protein PapA3	essential	C	T	SNP	-	GE0105
GC1	20	1340667	Rv1197	ESAT-6 like protein EsxK (ESAT-6 like protein 3)	nonessential	A	G	SNP	-	GE0105
GC1	20	1356386	Rv1213	Glucose-1-phosphate adenylyltransferase GlgC (ADP-glucose synthase) (ADP-glucose pyrophosphorylase)	nonessential	C	T	SNP	P184L (ccg/cTg)	GE0105
GC1	20	1357309	Rv1214c	PE family protein PE14	repetitive	G	A	SNP	A106V (gca/gTa)	GE0105
GC1	20	1362543	Rv1218c	Probable tetronasin-transport ATP-binding protein ABC transporter	nonessential	C	T	SNP	G64E (gga/gAa)	GE0105
GC1	20	1365818	-	-	-	C	A	SNP	-	GE0105
GC1	20	1369464	Rv1226c	Probable transmembrane protein	nonessential	C	T	SNP	A278T (gcc/Acc)	GE0105
GC1	20	1372301	Rv1229c	Probable Mrp-related protein Mrp	essential	G	C	SNP	L217V (ctg/Gtg)	GE0105
GC1	20	1388470	Rv1245c	Probable short-chain type dehydrogenase/reductase	nonessential	G	A	SNP	-	GE0105
GC1	20	1392921	Rv1248c	Multifunctional alpha-ketoglutarate metabolic enzyme	essential	G	A	SNP	-	GE0105
GC1	20	1394269	Rv1250	Probable drug-transport integral membrane protein	nonessential	A	G	SNP	I31V (atc/Gtc)	GE0105
GC1	20	1396310	Rv1251c	hypothetical protein	nonessential	G	A	SNP	-	GE0105
GC1	20	1421597	Rv1272c	Probable drugs-transport transmembrane ATP-binding protein ABC transporter	essential	T	C	SNP	T237A (aca/Gca)	GE0105
GC1	20	1431528	Rv1279	Probable dehydrogenase FAD flavoprotein GMC oxidoreductase	nonessential	C	T	SNP	-	GE0105
GC1	20	1444971	Rv1290c	hypothetical protein	nonessential	T	-	Deletion	-	GE0105
GC1	20	1446543	Rv1292	Probable arginyl-tRNA synthetase ArgS (ARGRS) (arginine--tRNA ligase)	essential	G	C	SNP	K55N (aag/aaC)	GE0105
GC1	20	1447655	Rv1292	Probable arginyl-tRNA synthetase ArgS (ARGRS) (arginine--tRNA ligase)	essential	T	C	SNP	V426A (gtc/gCc)	GE0105
GC1	20	1458653	Rv1302	Probable undecapaprenyl-phosphate alpha-N-acetylglucosaminyltransferase Rfe (UDP-GlcNAc transferase)	nonessential	T	C	SNP	M120T (atg/aCg)	GE0105
GC1	20	1470069	Rv1314c	hypothetical protein	nonessential	C	A	SNP	V62L (gtg/Ttg)	GE0105
GC1	20	1495396	Rv1328	Probable glycogen phosphorylase GlgP	nonessential	C	T	SNP	T278I (acc/aTc)	GE0105
GC1	20	1501067	Rv1332	Probable transcriptional regulatory protein	essential	C	T	SNP	-	GE0105
GC1	20	1507546	-	-	-	C	A	SNP	-	GE0105
GC1	20	1538720	Rv1366	Hypothetical protein	nonessential	C	T	SNP	L111F (ctc/Ttc)	GE0105
GC1	20	1573683	Rv1396c	PE-PGRS family protein PE_PGRS25	repetitive	C	T	SNP	A59T (gcg/Acg)	GE0105
GC1	20	1583721	Rv1407	Probable Fmu protein (sun protein)	nonessential	G	C	SNP	-	GE0105
GC1	20	1635607	Rv1451	Probable cytochrome C oxidase assembly factor CtaB	nonessential	C	T	SNP	-	GE0105
GC1	20	1636732	Rv1452c	PE-PGRS family protein PE_PGRS28	repetitive	C	T	SNP	A500T (gcc/Acc)	GE0105
GC1	20	1646272	Rv1460	Probable transcriptional regulatory protein	essential	G	A	SNP	-	GE0105
GC1	20	1646940	Rv1460	Probable transcriptional regulatory protein	essential	C	T	SNP	P252L (ccg/cTg)	GE0105
GC1	20	1672784	Rv1482c	hypothetical protein	nonessential	G	A	SNP	-	GE0105
GC1	20	1709222	Rv1517	hypothetical protein	nonessential	G	C	SNP	G118R (ggg/Cgg)	GE0105
GC1	20	1711676	Rv1520	Probable sugar transferase	nonessential	A	C	SNP	K217Q (aag/Cag)	GE0105
GC1	20	1715531	Rv1522c	Probable conserved transmembrane transport protein MmpL12	nonessential	G	C	SNP	S694R (agc/agG)	GE0105
GC1	20	1719996	-	-	-	C	T	SNP	-	GE0105
GC1	20	1751493	Rv1548c	PPE family protein PPE21	repetitive	C	T	SNP	G614D (ggt/gAt)	GE0105
GC1	20	1752597	Rv1548c	PPE family protein PPE21	repetitive	T	-	Deletion	-	GE0105
GC1	20	1779370	Rv1573	Probable PhiRv1 phage protein	repetitive	G	C	SNP	-	GE0105
GC1	20	1779854	-	-	-	G	A	SNP	-	GE0105
GC1	20	1779920	-	-	-	T	C	SNP	-	GE0105
GC1	20	1788570	Rv1587c	Partial REP13E12 repeat protein	nonessential	G	T	SNP	N198K (aac/aaa)	GE0105
GC1	20	1789446	Rv1588c	Partial REP13E12 repeat protein	nonessential	C	T	SNP	V131I (gtc/Atc)	GE0105
GC1	20	1789785	Rv1588c	Partial REP13E12 repeat protein	nonessential	C	G	SNP	A18P (gcc/Ccc)	GE0105
GC1	20	1789795	Rv1588c	Partial REP13E12 repeat protein	nonessential	A	G	SNP	-	GE0105
GC1	20	1789798	Rv1588c	Partial REP13E12 repeat protein	nonessential	A	G	SNP	-	GE0105
GC1	20	1792942	Rv1592c	hypothetical protein	nonessential	G	C	SNP	P267A (ccc/Gcc)	GE0105
GC1	20	1819488	Rv1619	hypothetical protein	nonessential	G	A	SNP	R305Q (cgg/cag)	GE0105
GC1	20	1845352	Rv1638	Probable excinuclease ABC (subunit A-DNA-binding ATPase) UvrA	nonessential	A	C	SNP	N538H (aac/Cac)	GE0105
GC1	20	1861042	Rv1650	Probable phenylalanyl-tRNA synthetase, beta chain PheT	essential	A	G	SNP	I429V (atc/Gtc)	GE0105
GC1	20	1885673	Rv1662	Probable polyketide synthase Pks8	essential	A	G	SNP	T1324A (aca/Gca)	GE0105
GC1	20	1915065	-	-	-	T	G	SNP	-	GE0105
GC1	20	1933176	Rv1706c	PPE family protein PPE23	repetitive	C	G	SNP	A235P (gcg/Ccg)	GE0105
GC1	20	1938311	Rv1710	Possible segregation and condensation protein ScpB	essential	G	A	SNP	V56I (gtc/Atc)	GE0105
GC1	20	1971537	Rv1745c	Probable isopentenyl-diphosphate delta-isomerase Idi (IPP isomerase) (isopentenyl pyrophosphate isomerase)	nonessential	C	T	SNP	W152_ (tgg/tAg)	GE0105
GC1	20	1982901	Rv1753c	PPE family protein PPE24	repetitive	G	T	SNP	-	GE0105
GC1	20	2010739	Rv1777	Probable cytochrome P450 144 Cyp144	nonessential	T	G	SNP	-	GE0105
GC1	20	2022126	Rv1783	ESX conserved component EccC5 ESX-5 type VII secretion system protein	nonessential	G	C	SNP	G957A (gga/gCa)	GE0105
GC1	20	2033890	Rv1796	Probable proline rich membrane-anchored mycosin MycP5 (serine protease) (subtilisin-like protease) (subtilase-like) (mycosin-5)	nonessential	G	T	SNP	-	GE0105
GC1	20	2069797	Rv1823	hypothetical protein	nonessential	G	A	SNP	-	GE0105
GC1	20	2074547	-	-	-	G	T	SNP	-	GE0105
GC1	20	2080611	Rv1834	Probable hydrolase	nonessential	T	C	SNP	V261A (gtg/gCg)	GE0105
GC1	20	2087649	Rv1839c	Possible antitoxin VapB13	nonessential	T	C	SNP	_88W (tga/tgG)	GE0105
GC1	20	2097368	Rv1848	Urease gamma subunit UreA (urea amidohydrolase)	nonessential	A	C	SNP	E7D (gaa/gaC)	GE0105
GC1	20	2100254	Rv1851	Urease accessory protein UreF	nonessential	A	C	SNP	-	GE0105
GC1	20	2102990	Rv1854c	Probable NADH dehydrogenase Ndh	nonessential	A	G	SNP	V18A (gtg/gCg)	GE0105
GC1	20	2142968	Rv1895	Possible dehydrogenase	nonessential	A	-	Deletion	-	GE0105
GC1	20	2142970	Rv1895	Possible dehydrogenase	nonessential	C	-	Deletion	-	GE0105
GC1	20	2142971	Rv1895	Possible dehydrogenase	nonessential	C	-	Deletion	-	GE0105
GC1	20	2142972	Rv1895	Possible dehydrogenase	nonessential	T	-	Deletion	-	GE0105
GC1	20	2142973	Rv1895	Possible dehydrogenase	nonessential	C	-	Deletion	-	GE0105
GC1	20	2142974	Rv1895	Possible dehydrogenase	nonessential	G	-	Deletion	-	GE0105
GC1	20	2142975	Rv1895	Possible dehydrogenase	nonessential	C	-	Deletion	-	GE0105
GC1	20	2142976	Rv1895	Possible dehydrogenase	nonessential	C	-	Deletion	-	GE0105
GC1	20	2143115	Rv1895	Possible dehydrogenase	nonessential	G	C	SNP	V199L (gta/Cta)	GE0105
GC1	20	2144784	Rv1897c	hypothetical protein	nonessential	G	C	SNP	F33L (ttc/ttG)	GE0105
GC1	20	2146542	Rv1900c	Probable lignin peroxidase LipJ	nonessential	G	C	SNP	D364E (gac/gaG)	GE0105
GC1	20	2165503	Rv1917c	PPE family protein PPE34	repetitive	T	A	SNP	-	GE0105
GC1	20	2169840	Rv1918c	PPE family protein PPE35	repetitive	C	T	SNP	G258D (ggc/gAc)	GE0105
GC1	20	2176813	Rv1924c	hypothetical protein	nonessential	C	T	SNP	V40M (gtg/Atg)	GE0105
GC1	20	2185624	Rv1934c	Probable acyl-CoA dehydrogenase FadE17	nonessential	A	G	SNP	S189P (tcg/Ccg)	GE0105
GC1	20	2190543	Rv1937	Possible oxygenase	nonessential	C	T	SNP	T683I (acc/aTc)	GE0105
GC1	20	2193891	Rv1941	Probable short-chain type dehydrogenase/reductase	nonessential	T	C	SNP	-	GE0105
GC1	20	2201198	Rv1953	Possible toxin VapC14	nonessential	C	T	SNP	-	GE0105
GC1	20	2202582	Rv1956	Possible antitoxin HigA	nonessential	G	T	SNP	A149S (gca/Tca)	GE0105
GC1	20	2211714	Rv1968	Mce-family protein Mce3C	nonessential	A	G	SNP	Y30C (tac/tGc)	GE0105
GC1	20	2234475	Rv1991c	Toxin MazF6	nonessential	C	T	SNP	G59S (ggc/Agc)	GE0105
GC1	20	2235930	Rv1992c	Probable metal cation transporter P-type ATPase G CtpG	nonessential	T	G	SNP	-	GE0105
GC1	20	2240063	-	-	-	C	T	SNP	-	GE0105
GC1	20	2261769	-	-	-	A	G	SNP	-	GE0105
GC1	20	2271368	Rv2025c	hypothetical protein	nonessential	G	A	SNP	-	GE0105
GC1	20	2279760	Rv2032	Conserved protein Acg	nonessential	C	T	SNP	T211I (acc/aTc)	GE0105
GC1	20	2300546	Rv2048c	Polyketide synthase Pks12	essential	A	T	SNP	H2147Q (cat/caA)	GE0105
GC1	20	2336164	Rv2079	hypothetical protein	nonessential	C	T	SNP	-	GE0105
GC1	20	2344853	Rv2088	Transmembrane serine/threonine-protein kinase J PknJ (protein kinase J) (STPK J)	nonessential	C	A	SNP	A148D (gct/gAt)	GE0105
GC1	20	2356012	Rv2097c	Proteasome accessory factor a PafA	nonessential	G	A	SNP	-	GE0105
GC1	20	2358916	Rv2100	hypothetical protein	nonessential	C	T	SNP	-	GE0105
GC1	20	2367412	Rv2107	PE family protein PE22	repetitive	G	A	SNP	-	GE0105
GC1	20	2404219	Rv2144c	Probable transmembrane protein	nonessential	T	G	SNP	E101D (gaa/gaC)	GE0105
GC1	20	2416167	Rv2155c	Probable UDP-N-acetylmuramoylalanine-D-glutamate ligase MurD	essential	G	T	SNP	F76L (ttc/ttA)	GE0105
GC1	20	2428077	Rv2164c	Probable conserved proline rich membrane protein	essential	C	T	SNP	-	GE0105
GC1	20	2436936	Rv2174	Alpha(1->6)mannosyltransferase Possible conserved integral membrane protein	essential	G	A	SNP	G343D (ggc/gAc)	GE0105
GC1	20	2439416	Rv2177c	Possible transposase	repetitive	C	A	SNP	A178S (gcc/Tcc)	GE0105
GC1	20	2463195	-	-	-	T	C	SNP	-	GE0105
GC1	20	2467937	Rv2202c	Adenosine kinase	nonessential	G	A	SNP	H31Y (cac/Tac)	GE0105
GC1	20	2496830	Rv2224c	Probable carboxylesterase CaeA	essential	G	A	SNP	P65L (ccc/cTc)	GE0105
GC1	20	2531610	Rv2258c	Possible transcriptional regulatory protein	nonessential	A	G	SNP	-	GE0105
GC1	20	2626490	Rv2347c	Putative ESAT-6 like protein EsxP (ESAT-6 like protein 7)	nonessential	G	A	SNP	-	GE0105
GC1	20	2628914	Rv2350c	Membrane-associated phospholipase C 2 PlcB	nonessential	A	G	SNP	L469S (ttg/tCg)	GE0105
GC1	20	2662958	Rv2380c	Peptide synthetase MbtE (peptide synthase)	nonessential	G	A	SNP	-	GE0105
GC1	20	2671091	Rv2382c	Polyketide synthetase MbtC (polyketide synthase)	essential	G	T	SNP	-	GE0105
GC1	20	2681529	Rv2387	hypothetical protein	essential	C	-	Deletion	-	GE0105
GC1	20	2681530	Rv2387	hypothetical protein	essential	G	-	Deletion	-	GE0105
GC1	20	2681531	Rv2387	hypothetical protein	essential	G	-	Deletion	-	GE0105
GC1	20	2735182	Rv2438c	Glutamine-dependent NAD(+) synthetase NadE (NAD(+) synthase [glutamine-hydrolysing])	essential	G	A	SNP	-	GE0105
GC1	20	2766101	Rv2463	Probable esterase/lipase LipP	nonessential	G	A	SNP	-	GE0105
GC1	20	2767631	Rv2464c	Possible DNA glycosylase	nonessential	C	T	SNP	R12Q (cgg/cAg)	GE0105
GC1	20	2770654	Rv2467	Probable aminopeptidase N PepN (Lysyl aminopeptidase) (LYS-AP) (alanine aminopeptidase)	nonessential	C	T	SNP	R557C (cgc/Tgc)	GE0105
GC1	20	2776641	Rv2474c	hypothetical protein	nonessential	T	C	SNP	Y110C (tat/tGt)	GE0105
GC1	20	2786374	-	-	-	G	A	SNP	-	GE0105
GC1	20	2803509	Rv2490c	PE-PGRS family protein PE_PGRS43	repetitive	C	T	SNP	G910S (ggc/Agc)	GE0105
GC1	20	2819180	Rv2504c	Probable succinyl-CoA:3-ketoacid-coenzyme A transferase (alpha subunit) ScoA (3-oxo acid:CoA transferase) (OXCT A) (succinyl-CoA:3-oxoacid-coenzyme A transferase)	nonessential	C	T	SNP	V231M (gtg/Atg)	GE0105
GC1	20	2821864	Rv2506	Probable transcriptional regulatory protein (probably TetR-family)	nonessential	C	A	SNP	-	GE0105
GC1	20	2822255	Rv2506	Probable transcriptional regulatory protein (probably TetR-family)	nonessential	A	C	SNP	S182R (agc/Cgc)	GE0105
GC1	20	2868358	Rv2546	Possible toxin VapC18	nonessential	G	A	SNP	E69K (gaa/Aaa)	GE0105
GC1	20	2868925	Rv2548	Possible toxin VapC19	nonessential	G	A	SNP	-	GE0105
GC1	20	2876703	Rv2556c	hypothetical protein	nonessential	G	C	SNP	A88G (gcg/gGg)	GE0105
GC1	20	2904070	Rv2579	Possible haloalkane dehalogenase DhaA (1-chlorohexane halidohydrolase)	nonessential	G	A	SNP	W144_ (tgg/tgA)	GE0105
GC1	20	2905505	Rv2580c	Probable histidyl-tRNA synthetase HisS (histidine--tRNA ligase) (HISRS) (histidine--translase)	essential	G	A	SNP	-	GE0105
GC1	20	2926654	Rv2597	Probable membrane protein	nonessential	C	G	SNP	D100E (gac/gaG)	GE0105
GC1	20	2929794	Rv2601	Probable spermidine synthase SpeE (putrescine aminopropyltransferase) (aminopropyltransferase) (SPDSY)	nonessential	G	A	SNP	-	GE0105
GC1	20	2945342	Rv2616	hypothetical protein	nonessential	G	A	SNP	A5T (gcg/acg)	GE0105
GC1	20	2947120	Rv2619c	hypothetical protein	nonessential	C	T	SNP	-	GE0105
GC1	20	2964281	-	-	-	T	C	SNP	-	GE0105
GC1	20	2970820	Rv2646	Probable integrase	repetitive	A	G	SNP	-	GE0105
GC1	20	2978220	Rv2655c	Possible PhiRv2 prophage protein	repetitive	C	T	SNP	G147S (ggc/Agc)	GE0105
GC1	20	2980821	-	-	-	T	C	SNP	-	GE0105
GC1	20	3003835	Rv2686c	Antibiotic-transport integral membrane leucine and alanine and valine rich protein ABC transporter	nonessential	T	G	SNP	-	GE0105
GC1	20	3024236	Rv2711	Iron-dependent repressor and activator IdeR	nonessential	G	A	SNP	-	GE0105
GC1	20	3037917	Rv2725c	Probable GTP-binding protein HflX	nonessential	G	A	SNP	P333L (ccc/cTc)	GE0105
GC1	20	3047931	Rv2735c	hypothetical protein	nonessential	G	A	SNP	R208C (cgt/Tgt)	GE0105
GC1	20	3053688	-	-	-	C	A	SNP	-	GE0105
GC1	20	3062139	Rv2748c	Possible cell division transmembrane protein FtsK	essential	A	G	SNP	M123T (atg/acg)	GE0105
GC1	20	3079167	-	-	-	A	G	SNP	-	GE0105
GC1	20	3088614	Rv2781c	Possible alanine rich oxidoreductase	nonessential	A	G	SNP	V124A (gtg/gCg)	GE0105
GC1	20	3097404	Rv2788	Probable transcriptional repressor SirR	nonessential	C	T	SNP	P149L (cca/cTa)	GE0105
GC1	20	3126110	Rv2818c	Hypothetical protein	nonessential	T	C	SNP	E12G (gag/gGg)	GE0105
GC1	20	3135912	Rv2828c	hypothetical protein	essential	G	C	SNP	T141R (acg/aGg)	GE0105
GC1	20	3147376	Rv2839c	Probable translation initiation factor if-2 InfB	essential	G	A	SNP	-	GE0105
GC1	20	3147478	Rv2839c	Probable translation initiation factor if-2 InfB	essential	G	A	SNP	-	GE0105
GC1	20	3159936	Rv2850c	Possible magnesium chelatase	nonessential	G	A	SNP	A40V (gcg/gTg)	GE0105
GC1	20	3163994	Rv2853	PE-PGRS family protein PE_PGRS48	repetitive	C	G	SNP	A576G (gcc/gGc)	GE0105
GC1	20	3168137	-	-	-	C	T	SNP	-	GE0105
GC1	20	3170166	Rv2858c	Probable aldehyde dehydrogenase AldC	nonessential	C	A	SNP	K186N (aag/aaT)	GE0105
GC1	20	3193602	Rv2884	Probable transcriptional regulatory protein	nonessential	C	T	SNP	-	GE0105
GC1	20	3269805	Rv2935	Phenolpthiocerol synthesis type-I polyketide synthase PpsE	nonessential	A	C	SNP	Q690P (cag/cCg)	GE0105
GC1	20	3281659	Rv2940c	Probable multifunctional mycocerosic acid synthase membrane-associated Mas	nonessential	C	T	SNP	A353T (gcg/Acg)	GE0105
GC1	20	3311442	Rv2958c	Possible glycosyl transferase	nonessential	G	A	SNP	P187S (ccg/Tcg)	GE0105
GC1	20	3329486	Rv2973c	Probable ATP-dependent DNA helicase RecG	nonessential	G	A	SNP	A154V (gct/gTt)	GE0105
GC1	20	3343460	Rv2986c	DNA-binding protein HU homolog HupB (histone-like protein) (HLP) (21-kDa laminin-2-binding protein)	essential	T	C	SNP	K121E (aag/Gag)	GE0105
GC1	20	3347480	Rv2990c	Hypothetical protein	nonessential	G	A	SNP	-	GE0105
GC1	20	3349564	Rv2992c	Glutamyl-tRNA synthetase GltS (glutamate--tRNA ligase) (glutamyl-tRNA synthase) (GLURS)	essential	A	C	SNP	-	GE0105
GC1	20	3369382	Rv3010c	Probable 6-phosphofructokinase PfkA (phosphohexokinase) (phosphofructokinase)	nonessential	G	A	SNP	A158V (gcc/gTc)	GE0105
GC1	20	3376685	Rv3017c	ESAT-6 like protein EsxQ (TB12.9) (ESAT-6 like protein 8)	epitope	G	A	SNP	-	GE0105
GC1	20	3380982	Rv3022A	PE family protein PE29	repetitive	T	G	SNP	R4S (aga/agC)	GE0105
GC1	20	3401501	Rv3041c	Probable conserved ATP-binding protein ABC transporter	nonessential	G	A	SNP	R140C (cgc/Tgc)	GE0105
GC1	20	3419560	Rv3059	Probable cytochrome P450 136 Cyp136	nonessential	C	T	SNP	-	GE0105
GC1	20	3426644	Rv3062	Probable ATP-dependent DNA ligase LigB (polydeoxyribonucleotide synthase [ATP]) (polynucleotide ligase [ATP]) (sealase) (DNA repair protein) (DNA joinase)	nonessential	G	A	SNP	G354D (ggc/gAc)	GE0105
GC1	20	3426837	Rv3062	Probable ATP-dependent DNA ligase LigB (polydeoxyribonucleotide synthase [ATP]) (polynucleotide ligase [ATP]) (sealase) (DNA repair protein) (DNA joinase)	nonessential	C	A	SNP	F418L (ttc/ttA)	GE0105
GC1	20	3433011	Rv3068c	Probable phosphoglucomutase PgmA (glucose phosphomutase) (PGM)	nonessential	G	A	SNP	-	GE0105
GC1	20	3435084	Rv3071	hypothetical protein	nonessential	A	G	SNP	-	GE0105
GC1	20	3448608	Rv3083	Probable monooxygenase (hydroxylase)	nonessential	G	A	SNP	-	GE0105
GC1	20	3463451	Rv3094c	hypothetical protein	nonessential	G	C	SNP	F147L (ttc/ttG)	GE0105
GC1	20	3463834	Rv3094c	hypothetical protein	nonessential	G	-	Deletion	-	GE0105
GC1	20	3494697	Rv3129	hypothetical protein	nonessential	A	C	SNP	E13A (gag/gCg)	GE0105
GC1	20	3520079	Rv3152	Probable NADH dehydrogenase I (chain H) NuoH (NADH-ubiquinone oxidoreductase chain H)	nonessential	C	T	SNP	-	GE0105
GC1	20	3521631	Rv3154	Probable NADH dehydrogenase I (chain J) NuoJ (NADH-ubiquinone oxidoreductase chain J)	nonessential	C	T	SNP	-	GE0105
GC1	20	3534713	Rv3166c	hypothetical protein	nonessential	C	T	SNP	-	GE0105
GC1	20	3545180	Rv3176c	Probable epoxide hydrolase MesT (epoxide hydratase) (arene-oxide hydratase)	nonessential	G	A	SNP	R41W (cgg/Tgg)	GE0105
GC1	20	3575106	Rv3201c	Probable ATP-dependent DNA helicase	epitope	A	G	SNP	V644A (gtc/gCc)	GE0105
GC1	20	3575902	Rv3201c	Probable ATP-dependent DNA helicase	epitope	C	T	SNP	A379T (gcg/Acg)	GE0105
GC1	20	3585610	Rv3208	Probable transcriptional regulatory protein (probably TetR-family)	nonessential	A	G	SNP	I203V (att/Gtt)	GE0105
GC1	20	3591211	Rv3213c	Possible SOJ/para-related protein	nonessential	G	A	SNP	-	GE0105
GC1	20	3596274	Rv3220c	Probable two component sensor kinase	nonessential	C	-	Deletion	-	GE0105
GC1	20	3596275	Rv3220c	Probable two component sensor kinase	nonessential	C	-	Deletion	-	GE0105
GC1	20	3596276	Rv3220c	Probable two component sensor kinase	nonessential	G	-	Deletion	-	GE0105
GC1	20	3608514	Rv3231c	hypothetical protein	nonessential	G	A	SNP	-	GE0105
GC1	20	3612665	Rv3236c	Probable conserved integral membrane transport protein	essential	A	G	SNP	V151A (gtg/gCg)	GE0105
GC1	20	3623053	Rv3243c	hypothetical protein	essential	G	A	SNP	-	GE0105
GC1	20	3664135	Rv3281	Probable bifunctional protein acetyl-/propionyl-coenzyme A carboxylase (epsilon chain) AccE5	essential	G	A	SNP	-	GE0105
GC1	20	3681437	Rv3297	Probable endonuclease VIII Nei	nonessential	G	C	SNP	G40R (ggc/cgc)	GE0105
GC1	20	3687078	Rv3301c	Probable phosphate-transport system transcriptional regulatory protein PhoU homolog 1 PhoY1	nonessential	A	G	SNP	V167A (gtg/gCg)	GE0105
GC1	20	3704686	Rv3317	Probable succinate dehydrogenase (hydrophobic membrane anchor subunit) SdhD (succinic dehydrogenase) (fumarate reductase) (fumarate dehydrogenase) (fumaric hydrogenase)	nonessential	T	C	SNP	W84R (tgg/Cgg)	GE0105
GC1	20	3713652	Rv3328c	Probable alternative RNA polymerase sigma factor (fragment) SigJ	nonessential	C	T	SNP	-	GE0105
GC1	20	3716031	Rv3330	Probable penicillin-binding protein DacB1 (D-alanyl-D-alanine carboxypeptidase) (DD-peptidase) (DD-carboxypeptidase) (PBP) (DD-transpeptidase) (serine-type D-ala-D-ala carboxypeptidase) (D-amino acid hydrolase)	nonessential	C	T	SNP	-	GE0105
GC1	20	3730411	Rv3343c	PPE family protein PPE54	repetitive	G	G	none	-	GE0105
GC1	20	3745667	Rv3347c	PPE family protein PPE55	repetitive	G	A	SNP	-	GE0105
GC1	20	3747998	Rv3347c	PPE family protein PPE55	repetitive	C	T	SNP	-	GE0105
GC1	20	3748656	Rv3347c	PPE family protein PPE55	repetitive	A	C	SNP	L1510R (ctg/cGg)	GE0105
GC1	20	3751199	Rv3347c	PPE family protein PPE55	repetitive	C	T	SNP	-	GE0105
GC1	20	3773573	-	-	-	T	C	SNP	-	GE0105
GC1	20	3780542	Rv3368c	Possible oxidoreductase	nonessential	C	T	SNP	-	GE0105
GC1	20	3784011	Rv3370c	Probable DNA polymerase III (alpha chain) DnaE2 (DNA nucleotidyltransferase)	nonessential	C	T	SNP	A244T (gcc/Acc)	GE0105
GC1	20	3786728	Rv3372	Trehalose 6-phosphate phosphatase OtsB2 (trehalose-phosphatase) (TPP)	essential	G	T	SNP	A139S (gcc/Tcc)	GE0105
GC1	20	3788343	Rv3373	Probable enoyl-CoA hydratase EchA18 (enoyl hydrase) (unsaturated acyl-CoA hydratase) (crotonase)	nonessential	C	A	SNP	-	GE0105
GC1	20	3798665	-	-	-	C	T	SNP	-	GE0105
GC1	20	3813473	Rv3396c	Probable GMP synthase [glutamine-hydrolyzing] GuaA (glutamine amidotransferase) (GMP synthetase)	essential	G	A	SNP	-	GE0105
GC1	20	3824389	Rv3404c	hypothetical protein	nonessential	T	A	SNP	R66W (agg/Tgg)	GE0105
GC1	20	3834500	Rv3415c	hypothetical protein	nonessential	G	A	SNP	P8S (ccg/Tcg)	GE0105
GC1	20	3877349	Rv3456c	50S ribosomal protein L17 RplQ	nonessential	C	T	SNP	-	GE0105
GC1	20	3880323	Rv3461c	50S ribosomal protein L36 RpmJ	nonessential	A	C	SNP	I26S (atc/aGc)	GE0105
GC1	20	3883664	Rv3466	hypothetical protein	nonessential	T	C	SNP	V47A (gtg/gCg)	GE0105
GC1	20	3883683	Rv3466	hypothetical protein	nonessential	G	C	SNP	-	GE0105
GC1	20	3883686	Rv3466	hypothetical protein	nonessential	T	G	SNP	-	GE0105
GC1	20	3883690	Rv3466	hypothetical protein	nonessential	G	A	SNP	A56T (gcg/Acg)	GE0105
GC1	20	3883707	Rv3466	hypothetical protein	nonessential	T	C	SNP	-	GE0105
GC1	20	3883711	Rv3466	hypothetical protein	nonessential	G	A	SNP	A63T (gcc/Acc)	GE0105
GC1	20	3883915	Rv3466	hypothetical protein	nonessential	G	A	SNP	V131I (gtc/Atc)	GE0105
GC1	20	3905330	Rv3485c	Probable short-chain type dehydrogenase/reductase	nonessential	T	G	SNP	-	GE0105
GC1	20	3906855	Rv3487c	Probable esterase/lipase LipF	nonessential	G	T	SNP	D51E (gac/gaA)	GE0105
GC1	20	3908008	-	-	-	C	T	SNP	-	GE0105
GC1	20	3940909	Rv3511	PE-PGRS family protein PE_PGRS55	repetitive	C	T	SNP	-	GE0105
GC1	20	3966059	Rv3529c	hypothetical protein	nonessential	G	C	SNP	T327R (acg/aGg)	GE0105
GC1	20	3995342	Rv3555c	hypothetical protein	nonessential	G	A	SNP	R120C (cgc/Tgc)	GE0105
GC1	20	4001117	Rv3560c	Probable acyl-CoA dehydrogenase FadE30	essential	A	G	SNP	V158A (gtg/gCg)	GE0105
GC1	20	4004036	Rv3562	Probable acyl-CoA dehydrogenase FadE31	nonessential	C	T	SNP	-	GE0105
GC1	20	4007564	Rv3566c	Arylamine N-acetyltransferase Nat (arylamine acetylase)	nonessential	C	T	SNP	G207R (gga/Aga)	GE0105
GC1	20	4008835	Rv3567c	Possible oxidoreductase Possible 3-hydroxy-9,10-seconandrost-1,3,5(10)-triene-9,17-dione hydroxylase	nonessential	G	A	SNP	-	GE0105
GC1	20	4020812	Rv3578	Possible arsenical pump integral membrane protein ArsB2	nonessential	C	T	SNP	A224V (gcg/gTg)	GE0105
GC1	20	4028908	Rv3586	hypothetical protein	nonessential	G	A	SNP	A340T (gcc/Acc)	GE0105
GC1	20	4035305	Rv3593	Probable conserved lipoprotein LpqF	essential	T	C	SNP	-	GE0105
GC1	20	4051823	Rv3610c	Membrane-bound protease FtsH (cell division protein)	essential	T	C	SNP	D354G (gac/gGc)	GE0105
GC1	20	4053050	Rv3611	Hypothetical arginine and proline rich protein	essential	A	A	none	-	GE0105
GC1	20	4055993	Rv3616c	ESX-1 secretion-associated protein A, EspA	essential	G	A	SNP	A128V (gcc/gTc)	GE0105
GC1	20	4060989	Rv3621c	PPE family protein PPE65	repetitive	C	G	SNP	G301R (ggc/Cgc)	GE0105
GC1	20	4069743	Rv3630	Probable conserved integral membrane protein	nonessential	C	T	SNP	T190M (acg/aTg)	GE0105
GC1	20	4072313	Rv3633	hypothetical protein	nonessential	T	G	SNP	S175A (tcg/Gcg)	GE0105
GC1	20	4098047	-	-	-	C	-	Deletion	-	GE0105
GC1	20	4099481	-	-	-	G	A	SNP	-	GE0105
GC1	20	4115276	Rv3674c	Probable endonuclease III Nth (DNA-(apurinic or apyrimidinic site)lyase) (AP lyase) (AP endonuclease class I) (endodeoxyribonuclease (apurinic or apyrimidinic)) (deoxyribonuclease (apurinic or apyrimidinic))	nonessential	C	T	SNP	V207I (gtt/Att)	GE0105
GC1	20	4116773	Rv3676	Transcriptional regulatory protein Crp (Crp/Fnr-family)	nonessential	T	C	SNP	V99A (gtg/gCg)	GE0105
GC1	20	4140319	Rv3697A	Possible antitoxin VapB48	-	G	A	SNP	R49C (cgc/Tgc)	GE0105
GC1	20	4141738	Rv3698	hypothetical protein	nonessential	G	A	SNP	G416S (ggc/Agc)	GE0105
GC1	20	4149144	Rv3705A	Conserved hypothetical proline rich protein	nonessential	G	T	SNP	P113T (ccg/Acg)	GE0105
GC1	20	4151558	Rv3708c	Aspartate-semialdehyde dehydrogenase Asd (ASA dehydrogenase) (ASADH) (aspartic semialdehyde dehydrogenase) (L-aspartate-beta-semialdehyde dehydrogenase)	essential	G	A	SNP	-	GE0105
GC1	20	4151996	Rv3708c	Aspartate-semialdehyde dehydrogenase Asd (ASA dehydrogenase) (ASADH) (aspartic semialdehyde dehydrogenase) (L-aspartate-beta-semialdehyde dehydrogenase)	essential	C	T	SNP	-	GE0105
GC1	20	4207314	Rv3762c	Possible hydrolase	nonessential	G	A	SNP	-	GE0105
GC1	20	4238963	Rv3792	Arabinofuranosyltransferase AftA	essential	C	T	SNP	-	GE0105
GC1	20	4254290	Rv3798	Probable transposase	repetitive	T	G	SNP	L433R (ctg/cGg)	GE0105
GC1	20	4291593	-	-	-	G	A	SNP	-	GE0105
GC1	20	4300829	Rv3826	Probable fatty-acid-AMP ligase FadD23 (fatty-acid-AMP synthetase) (fatty-acid-AMP synthase)	nonessential	A	G	SNP	T340A (acc/Gcc)	GE0105
GC1	20	4307886	Rv3834c	SERYL-tRNA synthetase SerS (serine--tRNA ligase) (SERRS) (serine translase)	essential	G	A	SNP	-	GE0105
GC1	20	4308855	Rv3834c	SERYL-tRNA synthetase SerS (serine--tRNA ligase) (SERRS) (serine translase)	essential	G	T	SNP	S20R (agc/agA)	GE0105
GC1	20	4333546	Rv3859c	Probable ferredoxin-dependent glutamate synthase [NADPH] (large subunit) GltB (L-glutamate synthase) (L-glutamate synthetase) (NADH-glutamate synthase) (glutamate synthase (NADH))(NADPH-GOGAT)	essential	G	T	SNP	R846S (cgt/Agt)	GE0105
GC1	20	4333619	Rv3859c	Probable ferredoxin-dependent glutamate synthase [NADPH] (large subunit) GltB (L-glutamate synthase) (L-glutamate synthetase) (NADH-glutamate synthase) (glutamate synthase (NADH))(NADPH-GOGAT)	essential	G	A	SNP	-	GE0105
GC1	20	4343048	Rv3867	ESX-1 secretion-associated protein EspH	nonessential	G	C	SNP	K93N (aag/aaC)	GE0105
GC1	20	4343679	Rv3868	ESX conserved component EccA1 ESX-1 type VII secretion system protein	essential	C	T	SNP	-	GE0105
GC1	20	4353557	Rv3876	ESX-1 secretion-associated protein EspI Conserved proline and alanine rich protein	essential	C	T	SNP	P183L (ccc/ctc)	GE0105
GC1	20	4361879	Rv3881c	Secreted ESX-1 substrate protein B, EspB. Conserved alanine and glycine rich protein	nonessential	T	C	SNP	N16S (aac/aGc)	GE0105
GC1	20	4363729	Rv3883c	Membrane-anchored mycosin MycP1 (serine protease) (subtilisin-like protease) (subtilase-like) (mycosin-1)	nonessential	G	A	SNP	-	GE0105
GC1	20	4372634	Rv3888c	Probable conserved membrane protein	nonessential	G	T	SNP	H25N (cat/Aat)	GE0105
GC1	20	4385709	Rv3900c	Conserved hypothetical alanine rich protein	nonessential	C	G	SNP	-	GE0105
GC1	20	4390023	Rv3903c	Hypothetical alanine and proline rich protein	nonessential	G	-	Deletion	-	GE0105
GC1	20	4399649	Rv3910	Probable conserved transmembrane protein	essential	G	A	SNP	G1018D (ggc/gAc)	GE0105
GC1	20	1042178i1	Rv0934	Periplasmic phosphate-binding lipoprotein PstS1 (PBP-1) (PstS1)	epitope	G	A	Insertion	-	GE0105
GC1	20	1121127i1	Rv1004c	Probable membrane protein	nonessential	G	A	Insertion	-	GE0105
GC1	20	1157486i1	Rv1032c	Two component sensor histidine kinase TrcS	nonessential	A	C	Insertion	-	GE0105
GC1	20	1889071i1	Rv1664	Probable polyketide synthase Pks9	nonessential	C	A	Insertion	-	GE0105
GC1	20	1987455i1	-	-	-	G	G	Insertion	-	GE0105
GC1	20	1987456i1	-	-	-	G	C	Insertion	-	GE0105
GC1	20	1987456i2	-	-	-	G	T	Insertion	-	GE0105
GC1	20	2383927i1	Rv2124c	5-methyltetrahydrofolate--homocystein methyltransferase MetH (methionine synthase, vitamin-B12 dependent isozyme) (ms)	nonessential	G	G	Insertion	-	GE0105
GC1	20	3125704i2	Rv2818c	Hypothetical protein	nonessential	C	T	Insertion	-	GE0105
GC1	20	589291i1	Rv0499	hypothetical protein	nonessential	G	G	Insertion	-	GE0105
GC2	5	637680	Rv0546c	hypothetical protein	nonessential	C	-	Deletion	-
GC2	5	1108014	Rv0990c	Hypothetical protein	nonessential	C	G	SNP	R29P (cgg/cCg)
GC2	5	1201625	Rv1076	Possible lipase LipU	nonessential	C	T	SNP	Q287_ (cag/Tag)
GC2	5	1940223	Rv1712	Cytidylate kinase Cmk (CMP kinase) (cytidine monophosphate kinase) (ck)	essential	A	G	SNP	M209V (atg/Gtg)
GC2	5	4411339	-	-	-	G	T	SNP	-
GC3	26	1078424	Rv0968	hypothetical protein	nonessential	C	T	SNP	P12S (ccc/Tcc)
GC3	26	2054203	Rv1812c	Probable dehydrogenase	nonessential	G	A	SNP	A386V (gca/gTa)
GC3	26	2515075	Rv2241	Pyruvate dehydrogenase E1 component AceE (pyruvate decarboxylase) (pyruvate dehydrogenase) (pyruvic dehydrogenase)	essential	G	A	SNP	R846H (cgc/cAc)
GC3	26	3528751	Rv3159c	PPE family protein PPE53	repetitive	G	A	SNP	A138V (gcg/gTg)
GC3	26	3564021	Rv3194c	Possible conserved secreted protein	nonessential	T	C	SNP	E89G (gaa/gGa)
GC3	26	3835202	-	-	-	C	T	SNP	-
GC3	26	3897610	Rv3479	Possible transmembrane protein	nonessential	G	A	SNP	-
GC3	26	3964342	-	-	-	G	A	SNP	-
GC3	26	4322529	Rv3848	Probable conserved transmembrane protein	nonessential	C	G	SNP	-
GC4	122	802531	Rv0704	50S ribosomal protein L2 RplB	essential	G	A	SNP	A2T (gca/Aca)	GE0135
GC4	122	1047511	Rv0938	ATP dependent DNA ligase LigD (ATP dependent polydeoxyribonucleotide synthase) (thermostable DNA ligase) (ATP dependent polynucleotide ligase) (sealase) (DNA repair enzyme) (DNA joinase)	nonessential	C	A	SNP	A459D (gcc/gAc)	GE0135
GC4	122	1123180	Rv1005c	Probable para-aminobenzoate synthase component I PABD	essential	C	A	SNP	R140L (cgc/cTc)	GE0135
GC4	122	1360749	Rv1217c	Probable tetronasin-transport integral membrane protein ABC transporter	nonessential	G	T	SNP	-	GE0135
GC4	122	1478501	Rv1317c	Probable bifunctional regulatory protein and DNA repair enzyme AlkA (regulatory protein of adaptative response) (methylphosphotriester-DNA--protein-cysteine S-methyltransferase)	nonessential	G	A	SNP	-	GE0135
GC4	122	2250327	Rv2004c	hypothetical protein	essential	A	G	SNP	-	GE0135
GC4	122	3233796	Rv2921c	Probable cell division protein FtsY (SRP receptor) (signal recognition particle receptor)	essential	G	A	SNP	A115V (gcc/gTc)	GE0135
GC4	122	3538286	Rv3169	hypothetical protein	nonessential	G	A	SNP	W350_ (tgg/tAg)	GE0135
GC4	122	3569882	Rv3198c	Probable ATP-dependent DNA helicase II UvrD2	essential	C	T	SNP	V444I (gtc/Atc)	GE0135
GC4	122	3781106	Rv3369	hypothetical protein	nonessential	G	A	SNP	-	GE0135
GC4	122	3959447	Rv3522	Possible lipid transfer protein or keto acyl-CoA thiolase Ltp4	nonessential	G	A	SNP	A334T (gcg/Acg)	GE0135
GC4	122	4065187	Rv3626c	hypothetical protein	nonessential	G	C	SNP	-	GE0135
GC4	122	4114135	Rv3672c	hypothetical protein	nonessential	A	G	SNP	S70P (tcg/Ccg)	GE0135
GC4	122	4114136	Rv3672c	hypothetical protein	nonessential	C	G	SNP	-	GE0135
GC4	122	4300449	Rv3826	Probable fatty-acid-AMP ligase FadD23 (fatty-acid-AMP synthetase) (fatty-acid-AMP synthase)	nonessential	T	C	SNP	I213T (att/aCt)	GE0135
GC4	122	4358866	Rv3879c	ESX-1 secretion-associated protein EspK Alanine and proline rich protein	epitope	G	T	SNP	P306Q (ccg/cAg)	GE0135
GC4	122	4375142	Rv3892c	PPE family protein PPE69	repetitive	G	A	SNP	A181V (gca/gTa)	GE0135
GC4	122	4410341	Rv3922c	Possible hemolysin	nonessential	G	T	SNP	F25L (ttc/ttA)	GE0135
GC3+GC4	148	2113	Rv0002	DNA polymerase III (beta chain) DnaN (DNA nucleotidyltransferase)	nonessential	C	G	SNP	S21C (tct/tGt)	GE0135
GC3+GC4	148	9959	Rv0007	Possible conserved membrane protein	nonessential	C	G	SNP	P16A (ccg/Gcg)	GE0135
GC3+GC4	148	27412	Rv0022c	Probable transcriptional regulatory protein WhiB-like WhiB5	nonessential	G	-	Deletion	-	GE0135
GC3+GC4	148	27413	Rv0022c	Probable transcriptional regulatory protein WhiB-like WhiB5	nonessential	T	-	Deletion	-	GE0135
GC3+GC4	148	27414	Rv0022c	Probable transcriptional regulatory protein WhiB-like WhiB5	nonessential	T	-	Deletion	-	GE0135
GC3+GC4	148	27415	Rv0022c	Probable transcriptional regulatory protein WhiB-like WhiB5	nonessential	C	-	Deletion	-	GE0135
GC3+GC4	148	27416	Rv0022c	Probable transcriptional regulatory protein WhiB-like WhiB5	nonessential	C	-	Deletion	-	GE0135
GC3+GC4	148	27417	Rv0022c	Probable transcriptional regulatory protein WhiB-like WhiB5	nonessential	G	-	Deletion	-	GE0135
GC3+GC4	148	27418	Rv0022c	Probable transcriptional regulatory protein WhiB-like WhiB5	nonessential	G	-	Deletion	-	GE0135
GC3+GC4	148	63373	Rv0059	Hypothetical protein	nonessential	G	C	SNP	-	GE0135
GC3+GC4	148	105060	Rv0095c	hypothetical protein	nonessential	G	A	SNP	-	GE0135
GC3+GC4	148	105063	Rv0095c	hypothetical protein	nonessential	G	A	SNP	-	GE0135
GC3+GC4	148	112725	Rv0101	Probable peptide synthetase Nrp (peptide synthase)	essential	A	G	SNP	K909E (aag/Gag)	GE0135
GC3+GC4	148	293066	Rv0243	Probable acetyl-CoA acyltransferase FadA2 (3-ketoacyl-CoA thiolase) (beta-ketothiolase)	nonessential	C	-	Deletion	-	GE0135
GC3+GC4	148	293067	Rv0243	Probable acetyl-CoA acyltransferase FadA2 (3-ketoacyl-CoA thiolase) (beta-ketothiolase)	nonessential	C	-	Deletion	-	GE0135
GC3+GC4	148	293068	Rv0243	Probable acetyl-CoA acyltransferase FadA2 (3-ketoacyl-CoA thiolase) (beta-ketothiolase)	nonessential	G	-	Deletion	-	GE0135
GC3+GC4	148	293069	Rv0243	Probable acetyl-CoA acyltransferase FadA2 (3-ketoacyl-CoA thiolase) (beta-ketothiolase)	nonessential	A	-	Deletion	-	GE0135
GC3+GC4	148	293071	Rv0243	Probable acetyl-CoA acyltransferase FadA2 (3-ketoacyl-CoA thiolase) (beta-ketothiolase)	nonessential	A	-	Deletion	-	GE0135
GC3+GC4	148	293075	Rv0243	Probable acetyl-CoA acyltransferase FadA2 (3-ketoacyl-CoA thiolase) (beta-ketothiolase)	nonessential	C	-	Deletion	-	GE0135
GC3+GC4	148	293076	Rv0243	Probable acetyl-CoA acyltransferase FadA2 (3-ketoacyl-CoA thiolase) (beta-ketothiolase)	nonessential	C	-	Deletion	-	GE0135
GC3+GC4	148	293077	Rv0243	Probable acetyl-CoA acyltransferase FadA2 (3-ketoacyl-CoA thiolase) (beta-ketothiolase)	nonessential	G	T	SNP	A303S (gcg/Tcg)	GE0135
GC3+GC4	148	374864	Rv0305c	PPE family protein PPE6	repetitive	C	T	SNP	G283D (ggc/gAc)	GE0135
GC3+GC4	148	838408	-	-	-	C	T	SNP	-	GE0135
GC3+GC4	148	928512	Rv0834c	PE-PGRS family protein PE_PGRS14	repetitive	G	A	SNP	-	GE0135
GC3+GC4	148	931517	Rv0835	Possible lipoprotein LpqQ	nonessential	T	C	SNP	S189P (tcc/Ccc)	GE0135
GC3+GC4	148	1016950	-	-	-	G	T	SNP	-	GE0135
GC3+GC4	148	1031343	Rv0924c	Divalent cation-transport integral membrane protein MntH (BRAMP) (MRAMP)	nonessential	G	A	SNP	-	GE0135
GC3+GC4	148	1051101	Rv0940c	Possible oxidoreductase	nonessential	C	T	SNP	W120_ (tgg/tAg)	GE0135
GC3+GC4	148	1067896	Rv0956	Probable 5'-phosphoribosylglycinamide formyltransferase PurN (GART) (gar transformylase) (5'-phosphoribosylglycinamide transformylase)	nonessential	G	C	SNP	-	GE0135
GC3+GC4	148	1203471	Rv1078	Probable proline-rich antigen homolog Pra	nonessential	G	A	SNP	-	GE0135
GC3+GC4	148	1224243	Rv1095	Probable PHOH-like protein PhoH2 (phosphate starvation-inducible protein PSIH)	nonessential	C	T	SNP	S416L (tcg/tTg)	GE0135
GC3+GC4	148	1270211	Rv1143	Probable alpha-methylacyl-CoA racemase Mcr (2-methylacyl-CoA racemase) (2-arylpropionyl-CoA epimerase )	nonessential	G	A	SNP	M50I (atg/atA)	GE0135
GC3+GC4	148	1276414	Rv1148c	hypothetical protein	nonessential	G	T	SNP	H445Q (cac/caA)	GE0135
GC3+GC4	148	1276416	Rv1148c	hypothetical protein	nonessential	G	T	SNP	H445N (cac/Aac)	GE0135
GC3+GC4	148	1276432	Rv1148c	hypothetical protein	nonessential	C	T	SNP	-	GE0135
GC3+GC4	148	1276588	Rv1148c	hypothetical protein	nonessential	C	G	SNP	-	GE0135
GC3+GC4	148	1313097	Rv1179c	hypothetical protein	nonessential	G	A	SNP	P68L (ccc/cTc)	GE0135
GC3+GC4	148	1322431	Rv1183	Probable conserved transmembrane transport protein MmpL10	essential	T	G	SNP	-	GE0135
GC3+GC4	148	1435346	Rv1282c	Probable oligopeptide-transport integral membrane protein ABC transporter OppC	nonessential	C	T	SNP	-	GE0135
GC3+GC4	148	1700775	Rv1509	Hypothetical protein	nonessential	C	T	SNP	-	GE0135
GC3+GC4	148	1732499	Rv1531	hypothetical protein	nonessential	G	T	SNP	L9F (ttg/ttT)	GE0135
GC3+GC4	148	1858528	Rv1648	Probable transmembrane protein	nonessential	A	G	SNP	-	GE0135
GC3+GC4	148	1875141	Rv1660	Chalcone synthase Pks10	nonessential	C	-	Deletion	-	GE0135
GC3+GC4	148	2232619	-	-	-	C	A	SNP	-	GE0135
GC3+GC4	148	2349217	Rv2091c	Probable membrane protein	nonessential	G	A	SNP	P26S (ccc/Tcc)	GE0135
GC3+GC4	148	2523300	Rv2249c	Probable glycerol-3-phosphate dehydrogenase GlpD1	nonessential	G	A	SNP	-	GE0135
GC3+GC4	148	2741410	Rv2443	Probable C4-dicarboxylate-transport transmembrane protein DctA	nonessential	C	-	Deletion	-	GE0135
GC3+GC4	148	2741412	Rv2443	Probable C4-dicarboxylate-transport transmembrane protein DctA	nonessential	T	-	Deletion	-	GE0135
GC3+GC4	148	2741413	Rv2443	Probable C4-dicarboxylate-transport transmembrane protein DctA	nonessential	G	-	Deletion	-	GE0135
GC3+GC4	148	2929011	Rv2601	Probable spermidine synthase SpeE (putrescine aminopropyltransferase) (aminopropyltransferase) (SPDSY)	nonessential	C	-	Deletion	-	GE0135
GC3+GC4	148	2966450	-	-	-	C	G	SNP	-	GE0135
GC3+GC4	148	3028292	Rv2715	Possible hydrolase	epitope	C	T	SNP	-	GE0135
GC3+GC4	148	3091253	Rv2783c	Bifunctional protein polyribonucleotide nucleotidyltransferase GpsI: guanosine pentaphosphate synthetase + polyribonucleotide nucleotidyltransferase (polynucleotide phosphorylase) (pnpase)	nonessential	C	T	SNP	V449I (gtc/Atc)	GE0135
GC3+GC4	148	3135810	Rv2828c	hypothetical protein	essential	C	A	SNP	R175L (cgg/cTg)	GE0135
GC3+GC4	148	3321165	Rv2967c	Probable pyruvate carboxylase Pca (pyruvic carboxylase)	essential	T	C	SNP	T628A (aca/Gca)	GE0135
GC3+GC4	148	3429097	Rv3063	Probable carbon starvation protein A homolog CstA	nonessential	C	G	SNP	P619A (ccg/Gcg)	GE0135
GC3+GC4	148	3659541	Rv3276c	Probable phosphoribosylaminoimidazole carboxylase ATPase subunit PurK (air carboxylase) (AIRC)	nonessential	G	A	SNP	-	GE0135
GC3+GC4	148	3700492	-	-	-	T	G	SNP	-	GE0135
GC3+GC4	148	3780091	Rv3367	PE-PGRS family protein PE_PGRS51	repetitive	T	-	Deletion	-	GE0135
GC3+GC4	148	3780093	Rv3367	PE-PGRS family protein PE_PGRS51	repetitive	A	-	Deletion	-	GE0135
GC3+GC4	148	3780095	Rv3367	PE-PGRS family protein PE_PGRS51	repetitive	G	-	Deletion	-	GE0135
GC3+GC4	148	3780097	Rv3367	PE-PGRS family protein PE_PGRS51	repetitive	G	-	Deletion	-	GE0135
GC3+GC4	148	3880755	-	-	-	G	A	SNP	-	GE0135
GC3+GC4	148	4149283	Rv3705A	Conserved hypothetical proline rich protein	nonessential	G	A	SNP	-	GE0135
GC3+GC4	148	4350764	Rv3872	PE family-related protein PE35	repetitive	A	C	SNP	D7A (gat/gCt)	GE0135
