# Supplementary material for: Tracing Mycobacterium tuberculosis transmission by whole genome sequencing in a high incidence setting: a retrospective population-based study in East Greenland
Source: Sci Rep. 2016 Sep 12;6:33180. doi: 10.1038/srep33180 (PMC5018808; doi:10.1038/srep33180)
Supplement: Supplementary Data [file srep33180-s5.zip]

Archive with 6 entries (6 files):
- 150Mio_relaxed_GTR_constant.xml
- 150Mio_relaxed_GTR_constant_skyline.xml
- 150Mio_relaxed_GTR_expansion.xml
- 150Mio_relaxed_GTR_exponential.xml
- 150Mio_relaxed_GTR_logistic.xml
- 150Mio_relaxed_HKY_constant.xml
