# Supplementary material for: Tracing Mycobacterium tuberculosis transmission by whole genome sequencing in a high incidence setting: a retrospective population-based study in East Greenland
Source: Sci Rep. 2016 Sep 12;6:33180. doi: 10.1038/srep33180 (PMC5018808; doi:10.1038/srep33180)
Supplement: Supplementary Data [file srep33180-s5.zip › 150Mio_relaxed_GTR_expansion.xml]

<?xml version="1.0" standalone="yes"?>

<!-- Generated by BEAUTi v1.8.2                                              -->
<!--       by Alexei J. Drummond, Andrew Rambaut and Marc A. Suchard         -->
<!--       Department of Computer Science, University of Auckland and        -->
<!--       Institute of Evolutionary Biology, University of Edinburgh        -->
<!--       David Geffen School of Medicine, University of California, Los Angeles-->
<!--       http://beast.bio.ed.ac.uk/                                        -->
<beast>

	<!-- The list of taxa to be analysed (can also include dates/ages).          -->
	<!-- ntax=182                                                                -->
	<taxa id="taxa">
		<taxon id="GE0005_1992">
			<date value="1992.0" direction="forwards" units="years"/>
		</taxon>
		<taxon id="GE0006_1992">
			<date value="1992.0" direction="forwards" units="years"/>
		</taxon>
		<taxon id="GE0007_1992">
			<date value="1992.0" direction="forwards" units="years"/>
		</taxon>
		<taxon id="GE0008_1992">
			<date value="1992.0" direction="forwards" units="years"/>
		</taxon>
		<taxon id="GE0009_1992">
			<date value="1992.0" direction="forwards" units="years"/>
		</taxon>
		<taxon id="GE0012_1992">
			<date value="1992.0" direction="forwards" units="years"/>
		</taxon>
		<taxon id="GE0013_1996">
			<date value="1996.0" direction="forwards" units="years"/>
		</taxon>
		<taxon id="GE0014_1997">
			<date value="1997.0" direction="forwards" units="years"/>
		</taxon>
		<taxon id="GE0015_1997">
			<date value="1997.0" direction="forwards" units="years"/>
		</taxon>
		<taxon id="GE0016_1997">
			<date value="1997.0" direction="forwards" units="years"/>
		</taxon>
		<taxon id="GE0017_1998">
			<date value="1998.0" direction="forwards" units="years"/>
		</taxon>
		<taxon id="GE0018_1998">
			<date value="1998.0" direction="forwards" units="years"/>
		</taxon>
		<taxon id="GE0019_1999">
			<date value="1999.0" direction="forwards" units="years"/>
		</taxon>
		<taxon id="GE0020_1999">
			<date value="1999.0" direction="forwards" units="years"/>
		</taxon>
		<taxon id="GE0021_2002">
			<date value="2002.0" direction="forwards" units="years"/>
		</taxon>
		<taxon id="GE0022_2002">
			<date value="2002.0" direction="forwards" units="years"/>
		</taxon>
		<taxon id="GE0023_2002">
			<date value="2002.0" direction="forwards" units="years"/>
		</taxon>
		<taxon id="GE0024_2002">
			<date value="2002.0" direction="forwards" units="years"/>
		</taxon>
		<taxon id="GE0025_2002">
			<date value="2002.0" direction="forwards" units="years"/>
		</taxon>
		<taxon id="GE0026_2002">
			<date value="2002.0" direction="forwards" units="years"/>
		</taxon>
		<taxon id="GE0027_2003">
			<date value="2003.0" direction="forwards" units="years"/>
		</taxon>
		<taxon id="GE0028_2003">
			<date value="2003.0" direction="forwards" units="years"/>
		</taxon>
		<taxon id="GE0029_2003">
			<date value="2003.0" direction="forwards" units="years"/>
		</taxon>
		<taxon id="GE0030_2003">
			<date value="2003.0" direction="forwards" units="years"/>
		</taxon>
		<taxon id="GE0031_2003">
			<date value="2003.0" direction="forwards" units="years"/>
		</taxon>
		<taxon id="GE0032_2003">
			<date value="2003.0" direction="forwards" units="years"/>
		</taxon>
		<taxon id="GE0033_2003">
			<date value="2003.0" direction="forwards" units="years"/>
		</taxon>
		<taxon id="GE0034_2004">
			<date value="2004.0" direction="forwards" units="years"/>
		</taxon>
		<taxon id="GE0035_2004">
			<date value="2004.0" direction="forwards" units="years"/>
		</taxon>
		<taxon id="GE0036_2004">
			<date value="2004.0" direction="forwards" units="years"/>
		</taxon>
		<taxon id="GE0037_2004">
			<date value="2004.0" direction="forwards" units="years"/>
		</taxon>
		<taxon id="GE0038_2004">
			<date value="2004.0" direction="forwards" units="years"/>
		</taxon>
		<taxon id="GE0039_2004">
			<date value="2004.0" direction="forwards" units="years"/>
		</taxon>
		<taxon id="GE0040_2005">
			<date value="2005.0" direction="forwards" units="years"/>
		</taxon>
		<taxon id="GE0041_2004">
			<date value="2004.0" direction="forwards" units="years"/>
		</taxon>
		<taxon id="GE0042_2005">
			<date value="2005.0" direction="forwards" units="years"/>
		</taxon>
		<taxon id="GE0043_2005">
			<date value="2005.0" direction="forwards" units="years"/>
		</taxon>
		<taxon id="GE0044_2005">
			<date value="2005.0" direction="forwards" units="years"/>
		</taxon>
		<taxon id="GE0045_2005">
			<date value="2005.0" direction="forwards" units="years"/>
		</taxon>
		<taxon id="GE0046_2005">
			<date value="2005.0" direction="forwards" units="years"/>
		</taxon>
		<taxon id="GE0047_2005">
			<date value="2005.0" direction="forwards" units="years"/>
		</taxon>
		<taxon id="GE0048_2005">
			<date value="2005.0" direction="forwards" units="years"/>
		</taxon>
		<taxon id="GE0049_2005">
			<date value="2005.0" direction="forwards" units="years"/>
		</taxon>
		<taxon id="GE0050_2005">
			<date value="2005.0" direction="forwards" units="years"/>
		</taxon>
		<taxon id="GE0051_2005">
			<date value="2005.0" direction="forwards" units="years"/>
		</taxon>
		<taxon id="GE0052_2005">
			<date value="2005.0" direction="forwards" units="years"/>
		</taxon>
		<taxon id="GE0054_2005">
			<date value="2005.0" direction="forwards" units="years"/>
		</taxon>
		<taxon id="GE0055_2005">
			<date value="2005.0" direction="forwards" units="years"/>
		</taxon>
		<taxon id="GE0056_2005">
			<date value="2005.0" direction="forwards" units="years"/>
		</taxon>
		<taxon id="GE0057_2006">
			<date value="2006.0" direction="forwards" units="years"/>
		</taxon>
		<taxon id="GE0058_2006">
			<date value="2006.0" direction="forwards" units="years"/>
		</taxon>
		<taxon id="GE0059_2006">
			<date value="2006.0" direction="forwards" units="years"/>
		</taxon>
		<taxon id="GE0060_2006">
			<date value="2006.0" direction="forwards" units="years"/>
		</taxon>
		<taxon id="GE0061_2007">
			<date value="2007.0" direction="forwards" units="years"/>
		</taxon>
		<taxon id="GE0064_2007">
			<date value="2007.0" direction="forwards" units="years"/>
		</taxon>
		<taxon id="GE0065_2007">
			<date value="2007.0" direction="forwards" units="years"/>
		</taxon>
		<taxon id="GE0066_2008">
			<date value="2008.0" direction="forwards" units="years"/>
		</taxon>
		<taxon id="GE0067_2008">
			<date value="2008.0" direction="forwards" units="years"/>
		</taxon>
		<taxon id="GE0068_2008">
			<date value="2008.0" direction="forwards" units="years"/>
		</taxon>
		<taxon id="GE0069_2008">
			<date value="2008.0" direction="forwards" units="years"/>
		</taxon>
		<taxon id="GE0070_2008">
			<date value="2008.0" direction="forwards" units="years"/>
		</taxon>
		<taxon id="GE0071_2008">
			<date value="2008.0" direction="forwards" units="years"/>
		</taxon>
		<taxon id="GE0072_2009">
			<date value="2009.0" direction="forwards" units="years"/>
		</taxon>
		<taxon id="GE0073_2009">
			<date value="2009.0" direction="forwards" units="years"/>
		</taxon>
		<taxon id="GE0074_2009">
			<date value="2009.0" direction="forwards" units="years"/>
		</taxon>
		<taxon id="GE0075_2009">
			<date value="2009.0" direction="forwards" units="years"/>
		</taxon>
		<taxon id="GE0076_2009">
			<date value="2009.0" direction="forwards" units="years"/>
		</taxon>
		<taxon id="GE0077_2009">
			<date value="2009.0" direction="forwards" units="years"/>
		</taxon>
		<taxon id="GE0078_2008">
			<date value="2008.0" direction="forwards" units="years"/>
		</taxon>
		<taxon id="GE0079_2009">
			<date value="2009.0" direction="forwards" units="years"/>
		</taxon>
		<taxon id="GE0080_2009">
			<date value="2009.0" direction="forwards" units="years"/>
		</taxon>
		<taxon id="GE0081_2009">
			<date value="2009.0" direction="forwards" units="years"/>
		</taxon>
		<taxon id="GE0082_2009">
			<date value="2009.0" direction="forwards" units="years"/>
		</taxon>
		<taxon id="GE0083_2010">
			<date value="2010.0" direction="forwards" units="years"/>
		</taxon>
		<taxon id="GE0084_2010">
			<date value="2010.0" direction="forwards" units="years"/>
		</taxon>
		<taxon id="GE0085_2010">
			<date value="2010.0" direction="forwards" units="years"/>
		</taxon>
		<taxon id="GE0086_2010">
			<date value="2010.0" direction="forwards" units="years"/>
		</taxon>
		<taxon id="GE0087_2010">
			<date value="2010.0" direction="forwards" units="years"/>
		</taxon>
		<taxon id="GE0088_2010">
			<date value="2010.0" direction="forwards" units="years"/>
		</taxon>
		<taxon id="GE0089_2010">
			<date value="2010.0" direction="forwards" units="years"/>
		</taxon>
		<taxon id="GE0090_2010">
			<date value="2010.0" direction="forwards" units="years"/>
		</taxon>
		<taxon id="GE0091_2010">
			<date value="2010.0" direction="forwards" units="years"/>
		</taxon>
		<taxon id="GE0092_2010">
			<date value="2010.0" direction="forwards" units="years"/>
		</taxon>
		<taxon id="GE0093_2010">
			<date value="2010.0" direction="forwards" units="years"/>
		</taxon>
		<taxon id="GE0094_2010">
			<date value="2010.0" direction="forwards" units="years"/>
		</taxon>
		<taxon id="GE0095_2010">
			<date value="2010.0" direction="forwards" units="years"/>
		</taxon>
		<taxon id="GE0096_2010">
			<date value="2010.0" direction="forwards" units="years"/>
		</taxon>
		<taxon id="GE0097_2010">
			<date value="2010.0" direction="forwards" units="years"/>
		</taxon>
		<taxon id="GE0098_2010">
			<date value="2010.0" direction="forwards" units="years"/>
		</taxon>
		<taxon id="GE0099_2010">
			<date value="2010.0" direction="forwards" units="years"/>
		</taxon>
		<taxon id="GE0100_2010">
			<date value="2010.0" direction="forwards" units="years"/>
		</taxon>
		<taxon id="GE0101_2010">
			<date value="2010.0" direction="forwards" units="years"/>
		</taxon>
		<taxon id="GE0103_2010">
			<date value="2010.0" direction="forwards" units="years"/>
		</taxon>
		<taxon id="GE0104_2010">
			<date value="2010.0" direction="forwards" units="years"/>
		</taxon>
		<taxon id="GE0105_2010">
			<date value="2010.0" direction="forwards" units="years"/>
		</taxon>
		<taxon id="GE0106_2011">
			<date value="2011.0" direction="forwards" units="years"/>
		</taxon>
		<taxon id="GE0107_2011">
			<date value="2011.0" direction="forwards" units="years"/>
		</taxon>
		<taxon id="GE0108_2011">
			<date value="2011.0" direction="forwards" units="years"/>
		</taxon>
		<taxon id="GE0109_2011">
			<date value="2011.0" direction="forwards" units="years"/>
		</taxon>
		<taxon id="GE0110_2011">
			<date value="2011.0" direction="forwards" units="years"/>
		</taxon>
		<taxon id="GE0111_2011">
			<date value="2011.0" direction="forwards" units="years"/>
		</taxon>
		<taxon id="GE0112_2011">
			<date value="2011.0" direction="forwards" units="years"/>
		</taxon>
		<taxon id="GE0113_2011">
			<date value="2011.0" direction="forwards" units="years"/>
		</taxon>
		<taxon id="GE0114_2011">
			<date value="2011.0" direction="forwards" units="years"/>
		</taxon>
		<taxon id="GE0115_2011">
			<date value="2011.0" direction="forwards" units="years"/>
		</taxon>
		<taxon id="GE0116_2011">
			<date value="2011.0" direction="forwards" units="years"/>
		</taxon>
		<taxon id="GE0117_2011">
			<date value="2011.0" direction="forwards" units="years"/>
		</taxon>
		<taxon id="GE0118_2011">
			<date value="2011.0" direction="forwards" units="years"/>
		</taxon>
		<taxon id="GE0119_2011">
			<date value="2011.0" direction="forwards" units="years"/>
		</taxon>
		<taxon id="GE0120_2011">
			<date value="2011.0" direction="forwards" units="years"/>
		</taxon>
		<taxon id="GE0121_2011">
			<date value="2011.0" direction="forwards" units="years"/>
		</taxon>
		<taxon id="GE0122_2011">
			<date value="2011.0" direction="forwards" units="years"/>
		</taxon>
		<taxon id="GE0123_2011">
			<date value="2011.0" direction="forwards" units="years"/>
		</taxon>
		<taxon id="GE0124_2011">
			<date value="2011.0" direction="forwards" units="years"/>
		</taxon>
		<taxon id="GE0125_2011">
			<date value="2011.0" direction="forwards" units="years"/>
		</taxon>
		<taxon id="GE0126_2011">
			<date value="2011.0" direction="forwards" units="years"/>
		</taxon>
		<taxon id="GE0127_2011">
			<date value="2011.0" direction="forwards" units="years"/>
		</taxon>
		<taxon id="GE0128_2011">
			<date value="2011.0" direction="forwards" units="years"/>
		</taxon>
		<taxon id="GE0129_2011">
			<date value="2011.0" direction="forwards" units="years"/>
		</taxon>
		<taxon id="GE0130_2011">
			<date value="2011.0" direction="forwards" units="years"/>
		</taxon>
		<taxon id="GE0131_2011">
			<date value="2011.0" direction="forwards" units="years"/>
		</taxon>
		<taxon id="GE0132_2011">
			<date value="2011.0" direction="forwards" units="years"/>
		</taxon>
		<taxon id="GE0133_2012">
			<date value="2012.0" direction="forwards" units="years"/>
		</taxon>
		<taxon id="GE0134_2012">
			<date value="2012.0" direction="forwards" units="years"/>
		</taxon>
		<taxon id="GE0135_2012">
			<date value="2012.0" direction="forwards" units="years"/>
		</taxon>
		<taxon id="GE0136_2012">
			<date value="2012.0" direction="forwards" units="years"/>
		</taxon>
		<taxon id="GE0137_2012">
			<date value="2012.0" direction="forwards" units="years"/>
		</taxon>
		<taxon id="GE0138_2012">
			<date value="2012.0" direction="forwards" units="years"/>
		</taxon>
		<taxon id="GE0139_2012">
			<date value="2012.0" direction="forwards" units="years"/>
		</taxon>
		<taxon id="GE0140_2012">
			<date value="2012.0" direction="forwards" units="years"/>
		</taxon>
		<taxon id="GE0141_2012">
			<date value="2012.0" direction="forwards" units="years"/>
		</taxon>
		<taxon id="GE0142_2012">
			<date value="2012.0" direction="forwards" units="years"/>
		</taxon>
		<taxon id="GE0143_2012">
			<date value="2012.0" direction="forwards" units="years"/>
		</taxon>
		<taxon id="GE0144_2012">
			<date value="2012.0" direction="forwards" units="years"/>
		</taxon>
		<taxon id="GE0145_2012">
			<date value="2012.0" direction="forwards" units="years"/>
		</taxon>
		<taxon id="GE0146_2012">
			<date value="2012.0" direction="forwards" units="years"/>
		</taxon>
		<taxon id="GE0147_2012">
			<date value="2012.0" direction="forwards" units="years"/>
		</taxon>
		<taxon id="GE0148_2012">
			<date value="2012.0" direction="forwards" units="years"/>
		</taxon>
		<taxon id="GE0149_2012">
			<date value="2012.0" direction="forwards" units="years"/>
		</taxon>
		<taxon id="GE0150_2012">
			<date value="2012.0" direction="forwards" units="years"/>
		</taxon>
		<taxon id="GE0151_2012">
			<date value="2012.0" direction="forwards" units="years"/>
		</taxon>
		<taxon id="GE0152_1993">
			<date value="1993.0" direction="forwards" units="years"/>
		</taxon>
		<taxon id="GE0153_1993">
			<date value="1993.0" direction="forwards" units="years"/>
		</taxon>
		<taxon id="GE0154_1993">
			<date value="1993.0" direction="forwards" units="years"/>
		</taxon>
		<taxon id="GE0155_1994">
			<date value="1994.0" direction="forwards" units="years"/>
		</taxon>
		<taxon id="GE0156_1995">
			<date value="1995.0" direction="forwards" units="years"/>
		</taxon>
		<taxon id="GE0157_1995">
			<date value="1995.0" direction="forwards" units="years"/>
		</taxon>
		<taxon id="GE0158_1996">
			<date value="1996.0" direction="forwards" units="years"/>
		</taxon>
		<taxon id="GE0159_1996">
			<date value="1996.0" direction="forwards" units="years"/>
		</taxon>
		<taxon id="GE0160_1996">
			<date value="1996.0" direction="forwards" units="years"/>
		</taxon>
		<taxon id="GE0161_1996">
			<date value="1996.0" direction="forwards" units="years"/>
		</taxon>
		<taxon id="GE0162_1996">
			<date value="1996.0" direction="forwards" units="years"/>
		</taxon>
		<taxon id="GE0163_1997">
			<date value="1997.0" direction="forwards" units="years"/>
		</taxon>
		<taxon id="GE0164_1997">
			<date value="1997.0" direction="forwards" units="years"/>
		</taxon>
		<taxon id="GE0165_1997">
			<date value="1997.0" direction="forwards" units="years"/>
		</taxon>
		<taxon id="GE0166_1997">
			<date value="1997.0" direction="forwards" units="years"/>
		</taxon>
		<taxon id="GE0167_1997">
			<date value="1997.0" direction="forwards" units="years"/>
		</taxon>
		<taxon id="GE0168_1998">
			<date value="1998.0" direction="forwards" units="years"/>
		</taxon>
		<taxon id="GE0169_1998">
			<date value="1998.0" direction="forwards" units="years"/>
		</taxon>
		<taxon id="GE0170_1998">
			<date value="1998.0" direction="forwards" units="years"/>
		</taxon>
		<taxon id="GE0171_1998">
			<date value="1998.0" direction="forwards" units="years"/>
		</taxon>
		<taxon id="GE0172_1998">
			<date value="1998.0" direction="forwards" units="years"/>
		</taxon>
		<taxon id="GE0173_1998">
			<date value="1998.0" direction="forwards" units="years"/>
		</taxon>
		<taxon id="GE0174_1998">
			<date value="1998.0" direction="forwards" units="years"/>
		</taxon>
		<taxon id="GE0175_1998">
			<date value="1998.0" direction="forwards" units="years"/>
		</taxon>
		<taxon id="GE0177_1999">
			<date value="1999.0" direction="forwards" units="years"/>
		</taxon>
		<taxon id="GE0178_1999">
			<date value="1999.0" direction="forwards" units="years"/>
		</taxon>
		<taxon id="GE0179_1999">
			<date value="1999.0" direction="forwards" units="years"/>
		</taxon>
		<taxon id="GE0180_1999">
			<date value="1999.0" direction="forwards" units="years"/>
		</taxon>
		<taxon id="GE0181_1999">
			<date value="1999.0" direction="forwards" units="years"/>
		</taxon>
		<taxon id="GE0182_1999">
			<date value="1999.0" direction="forwards" units="years"/>
		</taxon>
		<taxon id="GE0183_2000">
			<date value="2000.0" direction="forwards" units="years"/>
		</taxon>
		<taxon id="GE0184_2000">
			<date value="2000.0" direction="forwards" units="years"/>
		</taxon>
		<taxon id="GE0185_2000">
			<date value="2000.0" direction="forwards" units="years"/>
		</taxon>
		<taxon id="GE0186_2000">
			<date value="2000.0" direction="forwards" units="years"/>
		</taxon>
		<taxon id="GE0187_2001">
			<date value="2001.0" direction="forwards" units="years"/>
		</taxon>
		<taxon id="GE0188_2001">
			<date value="2001.0" direction="forwards" units="years"/>
		</taxon>
		<taxon id="GE0189_2001">
			<date value="2001.0" direction="forwards" units="years"/>
		</taxon>
		<taxon id="GE0190_2001">
			<date value="2001.0" direction="forwards" units="years"/>
		</taxon>
		<taxon id="GE0191_2001">
			<date value="2001.0" direction="forwards" units="years"/>
		</taxon>
		<taxon id="GE0192_2001">
			<date value="2001.0" direction="forwards" units="years"/>
		</taxon>
		<taxon id="GE0194_2012">
			<date value="2012.0" direction="forwards" units="years"/>
		</taxon>
	</taxa>

	<!-- The sequence alignment (each sequence refers to a taxon above).         -->
	<!-- ntax=182 nchar=1385                                                     -->
	<alignment id="alignment" dataType="nucleotide">
		<sequence>
			<taxon idref="GE0005_1992"/>
			AGCCCGCCCCCAGTGCTACCTCGGGTCCCCCGTGGCAGCTCCTGCCGCGCCTGGGACAGGTGTTGCTGGACCGACCTGACGGCTCCTCCCGTCTGCGGGCTCAGCATCCCCCGTCGTTGCCGACGCCCCATTCCCAGGGTAACGCGCACCAGCGTCGGCGCACCTGACTCGAGATGCGTCGTTGTGCCCCACGCCACGCCGGTGCTTACTTCGGAGGCCGAGTATGCTCCCACGAACGCACATGCCCGACCGGGTAGTCTACGCGTTCGCCTACTCATGCGGGGGACTGCGTGCGACTGCGCCCGCTTGATTCTCCAACCGGCCCCTCACCGCAGGCCTGCTCCACCCCGAGCGCGAGCTGGCACTCTCGCCACTCGCGTCGTCCCAAGCATTAGACGTCACCCGGCCCCCCTTCATTCCCCGGGCTCCTCGTGGGACAATGTCACCTGTGAGATCGCTATGCCCCGCAGGTGACAGGTTCCGTTTCGGGGACTCTGCCAATTCTGAAATGGCCACCTCGGCCCATGGTATTTGCGACTGAACCTGGGTGTCGCGCACAGAACTTCGGACACTCCCGCGGACACGGTGCTTACGCTCCGACCAACATCGGCCTGCCCCCGGCGCAGAACGCGTCGTGCCAATAACGAGACGCCCTGCAACCTCGCGTAGCGAACCTCGTCCCGCGGTCAAACGGGCGCACCAGGCGTCGGGTGCTCCTGTCAGCCGGCTGGTGCTCATAGTCAGGACCGCACTAAGACACTGTAGCGGGGGTGGGGAAGGAAGAGATCGTCGGTAAGATGGCCGACAGGTGACCGCGGGCGTGGACAAGGCGTCTACGGCAGCTGGGGGGGTGTAGAGGCGCGTGGACACAGCACCAGCCCCAGGGCCCCGGAGGTTCTCATCGAGGGCCCAGCGCCTGCAGTGGACGGCGACCGCTGCTTTCTTCTTTCGGGGTTGGGGCACGCTATGGCGCCTGCAATTTTTCTCCAGGCTGCTACCGGGCGCACCGAGCTGCGAGGGGAGCAAGCGGCAGCAGCGATATAGTCCCCGAACTGAAATGTGGCCGTAACAAGGCGAGCATCAGGCTAGCGCGGCGTTTTGGCCTGCTGTCCCGTGAGGCCGCACGTCCAGCGGGGCCCTGGGGGTTTGCCGGTCCTTGCGACCGCGTTGTCTCGAAAGTGTCGGCGGCGGGGGCTCCCTGCGAAGCGCGCGGGAGCTTTCGCGAGAGTGGTCGCTCCCGTGCGAGCTGCCCCCCATAAGCGCAGGAAGGCCGACGTCTCGGCAGACGTACAGACTAACGAGACGGGCGGTGCGTCCGCGCCCAAATGGTATCACAAACCGAATGCAGCATACGTCCTCGCGGATCCTGGGCGCGGGAGTGTGGC
		</sequence>
		<sequence>
			<taxon idref="GE0006_1992"/>
			AGCCCGCCCCCAGTGCTACCTCGGGTCCCCCGTGGCAGCTCCTGCCGCGCCTGGGACAGGTGTTGCTGGACCGACCTGACGGCTCCTCCCGTCTGCGGGCTCAGCATCCTCCGTCGTTGCCGACGCCCCATTCCCAGGGTAACGCGCACCAGCGTCGGCGCACCTGACTCGAGATGCGTCGTTGTGCCCCACGCCACGCCGGTGCTTACTTCGGAGGCCGAGTATGCTCCCACGAACGCACATGCCCGACCGGGTAGTCTACGCGTTCGCCTACTCATGCGGGGGACTGCGTGCGACTGCGCCCGCTTGATTCTCCAACCGGCCCCTCACCGCAGGCCTGCTCCACCCCGAGCGCGAGCTGGCACTCTCGCCACTCGCGTCGTCCCAAGCATTAGACGTCACCCGGCCCCCCTTCATTCCCCGGGCTCCTCGTGGGACAATGTCACCTGTGAGATCGCTATGCCCCGCAGGTGACAGGTTCCGTCTCGGGGACTCTGCCAATTCTGAAATGGCCACCTCGGCCCATGGTATTTGCGACTGAACCTGGGTGTCGCGCACAGAACTTCGGACACTCCCGCGGACACGGTGCTTACGCTCCGACCAACATCGGCCTGCCCCCGGCGCAGAACGCGTCGTGCCAATAACGAGACGCCCTGCAACCTCGCGTAGCGAACCTCGTCCCGCGGTCAAACGGGCGCACCAGGCGTCGGGTGCTCCTGTCAGCCGGCTGGTGCTCATAGTCAGGACCGCACTAAGACACTGTAGCGGGGGTGGGGAAGGAAGAGATCGTCGGTAAGATGGCCGACAGGTGACCGCGGGCGTGGACAAGGCGTCTACGGCAGCTGGGGGGGTGTAGAGGCGCGTGGACACAGCACCAGCCCCAGGGCCCCGGAGGTTCTCATCGAGGGCCCAGCGCCTGCAGTGGACGGCGACCGCTGCTTTCTTCTTTCGGGGTTGGGGCACGCTATGGCGCCTGCAATTTTTCTCCAGGCTGCTACCGGGCGCACCGAGCTGCGAGGGGAGCAAGCGGCAGCAGCGATATAGTCCCCGAACTGAAATGTGGCCGTAACAAGGCGAGCATCAGGCTAGCGCGGCGTTTTGGCCTGCTGTCCCGTGAGGCCGCACGTCCAGCGGGGCCCTGGGGGTTTGCCGGTCCTTGCGACCGCGTTGTCTCGAAAGTGTCGGCGGCGGGGGCTCCCTGCGAAGCGCGCGGGAGCTTTCGCGAGAGTGGTCGCTCCCGTGCGAGCTGCCCCCCATAAGCGCAGGAAGGCCGACGTCTCGGCAGACGTACAGACTAACGAGACGGGCGGTGCGTCCGCGCCCAAATGGTATCACAAACCGAATGCAGCATACGTCCTCGCGGATCCTGGGCGCGGGAGTGTGGC
		</sequence>
		<sequence>
			<taxon idref="GE0007_1992"/>
			AGCCCGCCCCCAGTGCTACCTCGGGTCCCCCGTGGCAGCTCCTGCCGCGCCTGGGACAGGTGTTGCTGGACCGACCTGACGGCTCCTCCCGTCTGCGGGCTCAGCATCCCCCGTCGTTGCCGACGCCCCATTCCCAGGGTAACGCGCACCAGCGTCGGCGCACCTGACTCGAGATGCGTCGTTGTGCCCCACGCCACGCCGGTGCTTACTTCGGAGGCCGAGTATGCTCCCACGAACGCACATGCCCGACCGGGTAGTCTACGCGTTCGCCTACTCATGCGGGGGACTGCGTGCGACTGCGCCCGCTTGATTCTCCAACCGGCCCCTCACCGCAGGCCTGCTCCACCCCGAGCGCGAGCTGGCACTCTCGCCACTCGCGTCGTCCCAAGCATTAGACGTCACCCGGCCCCCCTTCATTCCCCGGGCTCCTCGTGGGACAATGTCACCTGTGAGATCGCTATGCCCCGCAGGTGACAGGTTCCGTTTCGGGGACTCTGCCAATTCTGAAATGGCCACCTCGGCCCATGGTATTTGCGACTGAACCTGGGTGTCGCGCACAGAACTTCGGACACTCCCGCGGACACGGTGCTTACGCTCCGACCAACATCGGCCTGCCCCCGGCGCAGAACGCGTCGTGCCAATAACGAGACGCCCTGCAACCTCGCGTAGCGAACCTCGTCCCGCGGTCAAACGGGCGCACCAGGCGTCGGGTGCTCCTGTCAGCCGGCTGGTGCTCATAGTCAGGACCGCACTAAGACACTGTAGCGGGGGTGGGGAAGGAAGAGATCGTCGGTAAGATGGCCGACAGGTGACCGCGGGCGTGGACAAGGCGTCTACGGCAGCTGGGGGGGTGTAGAGGCGCGTGGACACAGCACCAGCCCCAGGGCCCCGGAGGTTCTCATCGAGGGCCCAGCGCCTGCAGTGGACGGCGACCGCTGCTTTCTTCTTTCGGGGTTGGGGCACGCTATGGCGCCTGCAATTTTTCTCCAGGCTGCTACCGGGCGCACCGAGCTGCGAGGGGAGCAAGCGGCAGCAGCGATATAGTCCCCGAACTGAAATGTGGCCGTAACAAGGCGAGCATCAGGCTAGCGCGGCGTTTTGGCCTGCTGTCCCGTGAGGCCGCACGTCCAGCGGGGCCCTGGGGGTTTGCCGGTCCTTGCGACCGCGTTGTCTCGAAAGTGTCGGCGGCGGGGGCTCCCTGCGAAGCGCGCGGGAGCTTTCGCGAGAGTGGTCGCTCCCGTGCGAGCTGCCCCCCATAAGCGCAGGAAGGCCGACGTCTCGGCAGACGTACAGACTAACGAGACGGGCGGTGCGTCCGCGCCCAAATGGTATCACAAACCGAATGCAGCATACGTCCTCGCGGATCCTGGGCGCGGGAGTGTGGC
		</sequence>
		<sequence>
			<taxon idref="GE0008_1992"/>
			AAGCGGCCCCTAGTGCCGCCTCGCCTCTCTTGCCGCAGCTCCTCCCGCTCCCCCGACGGGTGGTGCTGGGCTGACCCAACGGGCCCTTCCCCCGGCCGGCCCAGAATCTCCGGTCGTTGTCAACACTCCATTCCTGGGTCGACGCGTATCGACGTCGCCGCATCTGACTCGAGGTTCGTCGTTCCGCGTCCCGCAACGCCGGCAATTAGTTCGGAGACTAAGAAGGCCCGCGCGCACACACAGGTCCGACGGAGCGATCGACGCATTTGCCTCCTGATGCGAAGGATGGGGTACACCGTTGTTCGCTTGACACTCCGGTCGGTCCCTCACCGCGCTCCCATTCGGCTATGACCATGAGTTGGCACAGTCGCCCCGTGCGTCGTCACAGACACCAGACCTTACCTGACATCTCCCTAATCCTCGGACCTCTCATGCGGCAGCGGCGCCTGTAGGATTTCCCCCCCCCGCGGATAGCAGGCTCAGCCTTGGGAAGTTTTTCCATTCTGAAATGGCTACCTCGAACCACGGTATTCGCAACCGCATGGGAGTATCGTCAATGGGCTTCAGAGTACTGACGCGTACACGGTGCTAACGCCGCGGCCACCATCAGTTTGCACCCGCTTCGAGATGCGTCGGACCAATAACGAACCGCCCTGACACCCCGCGTAGCTGAGCTCGTCCGGCGGTCAAGCAGGTGCAATAAACGTCGGCTGCGTCTAGCAGCCGGACTGCGCTTATGGTCATGACCGCGCTAAGACAGTGTAGTTAAAACAGGGCCCAGACAAATCTTCGGCCAGAGGGCCGGCGGGTGGCCAGGGTCACAAACGCGGTATTCACGACAGCGGGGGCCGGATATGGCCTCGCGGACGCAGCGCTAGCTCCGGGGTCCTAGGGGCCATCATCGAAAGTCGAGGGTCTGCAGTGGCCGCCGGCCGCTGCCTTTTTGTTTTGATGGCAGGTCGTGTGGTGGTATCCGCACTTATCTTAGAGGCCGATACCGGGTGTATCGAGCTACGGGGGGAACAAGCAGCAGCGGCGACATAGCCTTCGGGCTGAGGGGCAGTCGTAAGAGAGCGAGGACCAGGATAGCGTAGTGCTACAACCTACTATCTCACGAGACCGCGCACTCGTTGGGGCCCTAGGAGTTGGCTAGTAACTGCGATCATAGTGCACCACGAATATTGACAGTGGCGGCTCCTCGAAGGGTGCGCGGGAGCGCTCCCGAGGATAGTCACTCCTGCGTGAGTTATCCTCTATCAGCCCGTGAAGGCGGGCATCCTAGCGAATGCACAGAATGACGGGGCGGGTGGTGCACCCACACCCCAGTGGCATTGCAAGCCGGATGGAGCATATATCCTCGCGGATCCTGGCCGCGGGGGTGCTGC
		</sequence>
		<sequence>
			<taxon idref="GE0009_1992"/>
			AGCCCGCCCCCAATGCTACCTCGGGTCCCCCGTGGCAGCTCCTGCCGCGCCTGGGACAGGTGTTGCTGGACCGACCCGACAGCTCCTCCCGTCTGCGGGCTCAGCATCCCCCGTCGTTGCCGACGCCCCATTCCCAGGGTAACGCGCACCAGCGTCGGCGCACCTGACTCGAGATGCGTCGTTGTGCCCCACGCCACGCCGGTGCTTACTTCGGAGGCCGAGTATGCTCCCACGAACGCACATGCCCGACCGGGTAGTCTACGCGTTCGCCTACTCATGCGGGGGACTGCGTGCGACTGCGCCCGCTTGATTCTCCAACCGGCCCCTCACCGCAGGCCTGCTCCACCCCGAGCGCGAGCTGGCACTCTCGCCACTCGCGTCGTCCCAAGCATTAGACGTCACCCGGCCCCCCTTCATTCCCCGGGCTCCTCGTGGGACAATGTCACCTGTGAGATCGCTATGCCCCGCAGGTGACAGGTTCCGTCTCGGGGACTCTGCCAATTCTGAAATGGCCACCTCGGCCCATGGTATTTGCGACTGAACCTGGGTGTCGCGCACAGAACTTCGGACACTCCCGCGGACACGGTGCTTACGCTCCGACCAACATCGGCCTGCCCCCGGCGCAGAACGCGTCGGGCCAATAACGAGACGCCCTGCAACCTCGCGTAGCGAACCTCGTCCCGCGGTCAAACGGGCGCACCAGGCGTCGGGTGCTCCTGTCAGCCGGCTGGTGCTCATAGTCAGGACCGCACTAAGACACTGTAGCGGGGGTGGGGAAGGAAGAGATCGTCGGTAAGATGGCCGACAGGTGACCGCGGTCGTGGACAAGGCGTCTACGGCAGCTGGGGGGGTGTAGAGGCGCGTGGACACAGCACCAGCCCCAGGGCCCCGGAGGTTCTCATCGAGGGCCCAGCGCCTGCAGTGGACGGCGACCGCTGCTTTCTTCTTTCGGGGTTGGGGCACGCTATGGCGCCTGCAATTTTTCTCCAGGCTGCTACGGGACGCACCGAGCTGCGAGGGGAGCAAGCGGCAGCAGCGATATAGTCCCCGAGCTGAAATGTGGCCGTAACAAGGCGAGCATCAGGCTAGCGCGGCGTTTTGGCCTGCTGTCCCGTGAGGCCGCACGTCCAGCGGGGCCCTGGGGGTTTGCCGGTCCTTGCGACCGCGTTGTCTCGAAAGTGTCGGCGGCGGGGGCTCCCTGCGAAGCGCGCGGGAGCTTTCGCGAGAGTGGTCGCTCCCGTGCGAGCTGCCCCCCATAAGCGCAGGAAGGCCGACGTCTCGGCAGCCGTACAGACTAACGAGACGGGCGGTGCGTCCGCGCCCAAATGGTATCACAAACCGAATGCAGCATGCGTCCTCGCGGATCCTGGGCGCGGGAGTGTGGC
		</sequence>
		<sequence>
			<taxon idref="GE0012_1992"/>
			AACCCGCCCCTAGTGCCGCCTCGCCTCTTTTGCGGCAGCTCCTCTCGCTCCCGCGACAGGTGGTGCTAGGCTGACCCAACGGGCCCTTCCCCCGGCCGGCCCAGAATCTCCGGTCGTTGTCAACACTCCATTCCTGGGTCGACGCATGTCGACGGCGCCGCATCTGACTCGAGGTTCGTCGTTCCGCGTCCCGCAACGCCGGCAATTAGTTCGGAGACTAAGACGGCCTGCGCGCACACACATGTCTGACGGAACGATCGACGCATTTGCCTCCTGATGCGAGGGCTGGGGTACACCGTTGTTCGCTTGATACTCCGGTCGGTCCCTCACCGCGCGCCCGTTCGGCTCCGAGCATGAGTTGGCACAGTCGCCCCGTGGGTCGTCCCAGACACCATACCTTACCTGATATCCCCCTAATCCTCAAGCCCCTCACGCGGCAGCGTCGCCTGTAGGGTTGCCCCGCCCCGCGGATAGCAGGCTCAGCCTCGGGAAGTTTTTCCATTCTGAAATGGCTACCTCGGACCACGGTCTTCGCAACCGCATGGGAGTATCGTCAATGGGCCTCAGAGCACTGACGCGGACACGGTGCGAACGCCGCGGCCACCGTCAGTTTGCACCCGCTTCAAGATGCGTCGGACTAATAACGGACCGCCCTAACACCCCGCGTAGCTGAGCTCGTCCGGCGGTCAAGCAGGTGCAATAAACGCCGGCTGTGTCTAGCAGCCGGCCTGCGCTTATAGTCATGACCGCGCTAAGACAGTGTAGTTAAAACAGGGCCCGGACAAATCTTCGGCCAGAGGGCCGGCGGGTGGCCAGGGTCGCAAGCGCGGTATTCACGACAGCGAGGACCGGAAATGGCCTCACGGACGCAGCGCTAGCTCCGGGGTCCTAGGAGCCATCATCGAAAGTCGAGGGTCTGCAGTGGCCGCCGGCCGCTGCCTTTTTCTTTTGATGGCAGGTCGCGTGGTGGTACCCGCACTTATCTTCGAGTCCGATACCGGGTGTATCGAACTGCGGGGGGAATGGAGAGCAGCGGCGACATAGTTTTCGGGCTGAGGGGCAGTCGTAACAGAGCGAGGACCAGGATAGCGTAGTGCTACAGCCTACTATCCCACGAGACCGCGCACTCGTTGGGGCCCTGGGAGTGTGCTAGTAACTGCAGTCGTAGTGCACCACGAATATTGACAGTGGCGGCTCCTCGAGGGGTGCGCGGGAGCGCTCCCGAGGATGGTCACTCCTGCGTAAGTTATCCTCTATCAGAGCGTGCGGGTGGGCATCCTAGCGGATGCACAGACTGACGGGGTGGGTGGTGCACCCACACCCCGGTGGTATTGCAAGCCAGATGGAGCATATATCCGCGCGGATCCTGGCCGCGGGGGTACGTC
		</sequence>
		<sequence>
			<taxon idref="GE0013_1996"/>
			AAGCGGCCCCTAGTGCCGCCTCGCCTCTCTTGCCGCAGCTCCTCCCGCTCCCCCGACGGGTGGTGCTGGGCTGACCCAACGGGCCCTTCCCCCGGCCGGCCCAGAATCTCCGGTCGTTGTCAACACTCCATTCCTGGGTCGACGCGTATCGACGTCGCCGCATCTGACTCGAGGTTCGTCGTTCCGCGTCCCGCAACGCCGGCAATTAGTTCGGAGACTAAGAAGGCCCGCGCGCACACACAGGTCCGACGGAGCGATCGACGCATTTGCCTCCTGATGCGAGGGATGGGGTACACCGTTGTTCGCTTGACACTCCGGTCGGTCCCTCACCGCGCTCCCATTCGGCTCTGACCATGAGTTGGTACAGTCGCCCCGTGCGTCGTCCCAGACACCAGACCTTACCTGACATCTCCCTAATCCTCGGACCTCTCATGCGGCAGCGGCGCCTGTAGGATTGCCCCCCCCCGCGGATAGCAGGCTCAGCCTTGGGAAGTTTTTCCATTCTGAAATGGCTACCTCGGACCACGGTATTCGCAACCGCATGGGAGTATCGTCAATGGGCTTCAGAGTACTGACGCGTACACGGTGCTAACGCCGCGGCCACCATCAGTTTGCACCCGCTTCGAGATGCGTCGGACCAATAACGAACCGCCCTGACACCCCGCGTAGCTGAGCTCGTCCGGCAGTCAAGCAGGTGCAATAAACGTCGGCTGCGTCTAGCAGCCGGACTGCGCTTATAGTCATGACCGCGCTAAGACAGTGTAGTTAAAACAGGGCCCAGACAAATCTTCGGCCAGAGGGCCGGCGGGTGGCCAGGATCACAAACGCGGTATTCACGACAGCGGGGGCCGGATATGGCCTCGCGGACGCAGCGCTAGCTCCGGGGTCCTAGGGGCCATCATCGAAAGTCGAGGGTCTGCAGTGGCCGCCGGCCGCTGCCTTTTTGTTTTGATGGCAGGTCGTGTGGTGGTATCCGCACTTATCTTAGAGGCCGATACCGGGTGTATCGAGCTGCGGGGGGAACAAGCAGCAGCGGCGACATAGCCTTCGGGCTGAGGGGCAGTCGTAAGAGAGCGAGGACCAGGATAGCGTAGTGCTACAGCCTACTACCCCACGAGACCGCGCACTCGTTGGGGCCCTAGGAGTTGGCTAGTAACTGCGATCGTAGTGCACCACGAATATTGATAGTGGCGGCTCCTCGAAGGGTGCGCGAGAGCGCTCCCGAGGATGATCACTCCTGCGTGAGTTATCCTCTATCAGCGCGTGAAGGCGGGCATCCTAGCGAATGCACAGAATGACGGGGCGGGTGGTGCACCCACACCCCAGTGGTATTGCAAGGCGGATGGAGCATATATCCTCGCGGATCCTGGCCGCGGGGGTGCGGC
		</sequence>
		<sequence>
			<taxon idref="GE0014_1997"/>
			AAGCGGCCCCTAGTGCCGCCTCGCCTCTCTTGCCGCAGCTCCTCCCGCTCCCCCGACGGGTGGTGCTGGGCTGACCCAACGGGCCCTTCCCCCGGCCGGCCCAGAATCTCCGGTCGTTGTCAACACTCCATTCCTGGGTCGACGCGTATCGACGTCGCCGCATCTGACTCGAGGTTCGTCGTTCCGCGTCCCGCAACGCCGGCAATTAGTTCGGAGACTAAGAAGGCCCGCGCGCACACACAGGTCCGACGGAGCGATCGACGCATTTGCCTCCCGATGCGAGGGATGGGGTACACCGTTGTTCGCTTGACACTCCGGTCGGTCCCTCACCGCGCTCCCATTCGGCTCTGACCATGAGTTGGTACAGTCGCCCCGTGCGTCGTCCCAGACACCAGACCTTACCTGACATCTCCCTAATCCTCGGACCTCTCATGCGGCAGCGGCGCCTGTAGGATTGCCCCCCCCCGCGGATAGCAGGCTCAGCCTTGGGAAGTTTTTCCATTCTGAAATGGCTACCTCGGACCACGGTATTCGCAACCGCATGGGAGTATCGTCAATGGGCTTCAGAGTACTGACGCGTACACGGTGCTAACGCCGCGGCCACCATCAGTTTGCACCCGCTTCGAGATGCGTCGGACCAATAACGAACCGCCCTGACACCCCGCGTAGCTGAGCTCGTCCGGCAGTCAAGCAGGTGCAATAAACGTCGGCTGCGTCTAGCAGCCGGACTGCGCTTATAGTCATGACCGCGCTAAGACAGTGTAGTTAAAACAGGGCCCAGACAAATCTTCGGCCAGAGGGCCGGCGGGTGGCCAGGATCACAAACGCGGTATTCACGACAGCGGGGGCCGGATATGGCCTCGCGGACGCAGCGCTAGCTCCGGGGTCCTAGGGGCCATCATCGAAAGTCGAGGGTCTGCAGTGGCCGCCGGCCGCTGCCTTTTTGTTTTGATGGCAGGTCGTGTGGTGGTATCCGCACTTATCTTAGAGGCCGATACCGGGTGTATCGAGCTGCGGGGGGAACAAGCAGCAGCGGCGACATAGCCTTCGGGCTGAGGGGCAGTCGTAAGAGAGCGAGGACCAGGATAGCGTAGTGCTACAGCCTACTACCCCACGAGACCGCGCACTCGTTGGGGCCCTAGGAGTTGGCTAGTAACTGCGATCGTAGTGCACCACGAATATTGATAGTGGCGGCTCCTCGAAGGGTGCGCGAGAGCGCTCCCGAGGATGATCACTCCTGCGTGAGTTATCCTCTATCAGCGCGTGAAGGCGGGCATCCTAGCGAATGCACAGAATGACGGGGCGGGTGGTGCACCCACACCCCAGTGGTATTGCAAGGCGGATGGAGCATATATCCTCGCGGATCCTGGCCGCGGGGGTGCGGC
		</sequence>
		<sequence>
			<taxon idref="GE0015_1997"/>
			AAGCGGCCCCTAGTGCCGCCTCGCCTCTCTTGCCGCAGCTCCTCCCGCTCCCCCGACGGGTGGTGCTGGGCTGACCCAACGGGCCCTTCCCCCGGCCGGCCCAGAATCTCCGGTCGTTGTCAACACTCCATTCCTGGGTCGACGCGTATCGACGTCGCCGCATCTGACTCGAGGTTCGTCGTTCCGCGTCCCGCAACGCCGGCAATTAGTTCGGAGACTAAGAAGGCCCGCGCGCACACACAGGTCCGACGGAGCGATCGACGCATTTGCCTCCTGATGCGAAGGATGGGGTACACCGTTGTTCGCTTGACACTCCGGTCGGTCCCTCACCGCGCTCCCATTCGGCTATGACCATGAGTTGGCACAGTCGCCCCGTGCGTCGTCACAGACACCAGACCTTATCTGACATCTCCCTAATCCTCGGACCTCTCATGCGGCAGCGGCGCCTGTAGGATTTCCCCCCCCCGCGGATAGCAGGCTCAGCCTTGGGAAGTTTTTCCATTCTGAAATGGCTACCTCGAACCACGGTATTCGCAACCGCATGGGAGTATCGTCAATGGGCTTCAGAGTACTGACGCGTACACGGTGCTAACGCCGCGGCCACCATCAGTTTGCACCCGCTTCGAGATGCGTCGGACCAATAACGAACCGCCCTGACACCCCGCGTAGCTGAGCTCGTCCGGCGGTCAAGCAGGTGCAATAAACGTCGGCTGCGTCTAGCAGCCGGACTGCGCTTATGGTCATGACCGCGCTAAGACAGTGTAGTTAAAACAGGGCCCAGACAAATCTTCGGCCAGAGGGCCGGCGGGTGGCCAGGGTCACAAACGCGGTATTCACGACAGCGGGGGCCGGATATGGCCTCGCGGACGCAGCGCTAGCTCCGGGGTCCTAGGGGCCATCATCGAAAGTCGAGGGTCTGCAGTGGCCGCCGGCCGCTGCCTTTTTGTTTTGATGGCAGGTCGTGTGGTGGTATCCGCACTTATCTTAGAGGCCGATACCGGGTGTATCGAGCTACGGGGGGAACAAGCAGCAGCGGCGACATAGCCTTCGGGCTGAGGGGCAGTCGTAAGAGAGCGAGGACCAGGATAGCGTAGTGCTACAACCTACTATCTCACGAGACCGCGCACTCGTTGGGGCCCTAGGAGTTGGCTAGTAACTGCGATCATAGTGCACCACGAATATTGACAGTGGCGGCTCCTCGAAGGGTGCGCGGGAGCGCTCCCGAGGATAGTCACTCCTGCGTGAGTTATCCTCTATCAGCCCGTGAAGGCGGGCATCCTAGCGAATGCACAGAATGACGGGGCGGGTGGTGCACCCACACCCCAGTGGCATTGCAAGCCGGATGGAGCATATATCCTCGCGGATCCTGGCCGCGGGGGTGCTGC
		</sequence>
		<sequence>
			<taxon idref="GE0016_1997"/>
			AGCCCGCCCCCAGTGCTACCTCGGGTCCCCCGTGGCAGCTCCTGCCGCGCCTGGGACAGGTGTTGCTGGACCGACCTGACGGCTCCTCCCGTCTGCGGGCTCAGCATCCCCCGTCGTTGCCGACGCCCCATTCCCAGGGTAACGCGCACCAGCGTCGGCGCACCTGACTCGAGATGCGTCGTTGTGCCCCACGCCACGCCGGTGCTTACTTCGGAGGCCGAGTATGCTCCCACGAACGCACATGCCCGACCGGGTAGTCTACGCGTTCGCCTACTCATGCGGGGGACTGCGTGCGACTGCGCCCGCTTGATTCTCCAACCGGCCCCTCACCGCAGGCCTGCTCCACCCCGAGCGCGAGCTGGCACTCTCGCCACTCGCGTCGTCCCAAGCATTAGACGTCACCCGGCCCCCCTTCATTCCCCGGGCTCCTCGTGGGACAATGTCACCTGTGAGATCGCTATGCCCCGCAGGTGACAGGTTCCGTTTCGGGGACTCTGCCAATTCTGAAATGGCCACCTCGGCCCATGGTATTTGCGACTGAACCTGGGTGTCGCGCACAGAACTTCGGACACTCCCGCGGACACGGTGCTTACGCTCCGACCAACATCGGCCTGCCCCCGGCGCAGAACGCGTCGTGCCAATAACGAGACGCCCTGCAACCTCGCGTAGCGAACCTCGTCCCGCGGTCAAACGGGCGCACCAGGCGTCGGGTGCTCCTGTCAGCCGGCTGGTGCTCATAGTCAGGACCGCACTAAGACACTGTAGCGGGGGTGGGGAAGGAAGAGATCGTCGGTAAGATGGCCGACAGGTGACCGCGGGCGTGGACAAGGCGTCTACGGCAGCTGGGGGGGTGTAGAGGCGCGTGGACACAGCACCAGCCCCAGGGCCCCGGAGGTTCTCATCGAGGGCCCAGCGCCTGCAGTGGACGGCGACCGCTGCTTTCTTCTTTCGGGGTTGGGGCACGCTATGGCGCCTGCAATTTTTCTCCAGGCTGCTACCAGGCGCACCGAGCTGCGAGGGGAGCAAGCGGCAGCAGCGATATAGTCCCCGAACTGAAATGTGGCCGTAACAAGGCGAGCATCAGGCTAGCGCGGCGTTTTGGCCTGCTGTCCCGTGAGGCCGCACGTCCAGCGGGGCCCTGGGGGTTTGCCGGTCCTTGCGACCGCGTTGTCTCGAAAGTGTCGGCGGCGGGGGCTCCCTGCGAAGCGCGCGGGAGCTTTCGCGAGAGTGGTCGCTCCCGTGCGAGCTGCCCCCCATAAGCGCAGGAAGGCCGACGTCTCGGCAGACGTACAGACTAACGAGACGGGCGGTGCGTCCGCGCCCAAATGGTATCACAAACCGAATGCAGCATACGTCCTCGCGGATCCTGGGCGCGGGAGTGTGGC
		</sequence>
		<sequence>
			<taxon idref="GE0017_1998"/>
			AAGCGGCCCCTAGTGCCGCCTCGCCTCTCTTGCCGCAGCTCCTCCCGCTCCCCCGACGGGTGGTGCTGGGCTGACCCAACGGGCCCTTCCCCCGGCCGGCCCAGAATCTCCGGTCGTTGTCAACACTCCATTCCTGGGTCGACGCGTATCGACGTCGCCGCATCTGACTCGAGGTTCGTCGTTCCGCGTCCCGCAACGCCGGCAATTAGTTCGGAGACTAAGAAGGCCCGCGCGCACACACAGGTCCGACGGAGCGATCGACGCATTTGCCTCCTGATGCGAAGGATGGGGTACACCGTTGTTCGCTTGACACTCCGGTCGGTCCCTCACCGCGCTCCCATTCGGCTATGACCATGAGTTGGCACAGTCGCCCCGTGCGTCGTCACAGACACCAGACCTTACCTGACATCTCCCTAATCCTCGGACCTCTCATGCGGCAGCGGCGCCTGTAGGATTTCCCCCCCCCGCGGATAGCAGGCTCAGCCTTGGGAAGTTTTTCCATTCTGAAATGGCTACCTCGAACCACGGTATTCGCAACCGCATGGTAGTATCGTCAATGGGCTTCAGAGTACTGACGCGTACACGGTGCTAACGCCGCGGCCACCATCAGTTTGCACCCGCTTCGAGATGCGTCGGACCAATAACGAACCGCCCTGACACCCCGCGTAGCTGAGCTCGTCCGGCGGTCAAGCAGGTGCAATAAACGTCGGCTGCGTCTAGCAGCCGGACTGCGCTTATGGTCATGACCGCGCTAAGACAGTGTAGTTAAAACAGGGCCCAGACAAATCTTCGGCCAGAGGGCCGGCGGGTGGCCAGGGTCACAAACGCGGTATTCACGACAGCGGGGGCCGGATATGGCCTCGCGGACGCAGCGCTAGCTCCGGGGTCCTAGGGGCCATCATCGAAAGTCGAGGGTCTGCAGTGGCCGCCGGCCGCTGCCTTTTTGTTTTGATGGCAGGTCGTGTGGTGGTATCCGCACTTATCTTAGAGGCCGATACCGGGTGTATCGAGCTACGGGGGGAACAAGCAGCAGCGGCGACATAGCCTTCGGGCTGAGGGGCAGTCGTAAGAGAGCGAGGACCAGGATAGCGTAGTGCTACAACCTACTATCTCACGAGACCGCGCACTCGTTGGGGCCCTAGGAGTTGGCTAGTAACTGCGATCATAGTGCACCACGAATATTGACAGTGGCGGCTCCTCGAAGGGTGCGCGGGAGCGCTCCCGAGGATAGTCACTCCTGCGTGAGTTATCCTCTATCAGCCCGTGAAGGCGGGCATCCTAGCGAATGCACAGAATGACGGGGCGGGTGGTGCACCCACACCCCAGTGGCATTGCAAGCCGGATGGAGCATATATCCTCGCGGATCCTGGCCGCGGGGGTGCTGC
		</sequence>
		<sequence>
			<taxon idref="GE0018_1998"/>
			AAGCGGCCCCTAGTGCCGCCTCGCCTCTCTTGCCGCAGCTCCTCCCGCTCCCCCGACGGGTGGTGCTGGGCTGACCCAACGGGCCCTTCCCCCGGCCGGCCCAGAATCTCCGGTCGTTGTCAACACTCCATTCCTGGGTCGACGCGTATCGACGTCGCCGCATCTGACTCGAGGTTCGTCGTTCCGCGTCCCGCAACGCCGGCAATTAGTTCGGAGACTAAGAAGGCCCGCGCGCACACACAGGTCCGACGGAGCGATCGACGCATTTGCCTCCTGATGCGAGGGATGGGGTACACCGTTGTTCGCTTGACACTCCGGTCGGTCCCTCACCGCGCTCCCATTCGGCTCTGACCATGAGTTGGTACAGTCGCCCCGTGCGTCGTCCCAGACACCAGACCTTACCTGACATCTCCCTAATCCTCGGACCTCTCATGCGGCAGCGGCGCCTGTAGGATTGCCCCCCCCCGCGGATAGCGGGCTCAGCCTTGGGAAGTTTTTCCATTCTGAAATGGCTACCTCGGACCACGGTATTCGCAACCGCATGGGAGTATCGTCAATGGGCTTCAGAGTACTGACGCGTACACGGTGCTAACGCCGCGGCCACCATCAGTTTGCACCCGCTTCGAGATGCGTCGGACCAATAACGAACCGCCCTGACACCCCGCGTAGCTGAGCTCGTCCGGCAGTCAAGCAGGTGCAATAAACGTCGGCTGCGTCTAGCAGCCGGACTGCGCTTATAGTCATGACCGCGCTAAGACAGTGTAGTTAAAACAGGGCCCAGACAAATCTTCGGCCAGAGGGCCGGCGGGTGGCCAGGATCACAAACGCGGTATTCACGACAGCGGGGGCCGGATATGGCCTCGCGGACGCAGCGCTAGCTCCGGGGTCCTAGGGGCCATCATCGAAAGTCGAGGGTCTGCAGTGGCCGCCGGCCGCTGCCTTTTTGTTTTGATGGCAGGTCGTGTGGTGGTATCCGCACTTATCTTAGAGGCCGATACCGGGTGTATCGAGCTGCGGGGGGAACAAGCAGCAGCGGCGACATAGCCTTCGGGCTGAGGGGCAGTCGTAAGAGAGCGAGGACCAGGATAGCGTAGTGCTACAGCCTACTACCCCACGAGACCGCGCACTCGTTGGGGCCCTAGGAGTTGGCTAGTAACTGCGATCGTAGTGCACCACGAATATTGATAGTGGCGGCTCCTCGAAGGGTGCGCGAGAGCGCCCCCGAGGATGATCACTCCTGCGTGAGTTATCCTCTATCAGCGCGTGAAGGCGGGCATCCTAGCGAATGCACAGAATGACGGGGCGGGTGGTGCACCCACACCCCAGTGGTATTGCAAGGCGGATGGAGCATATATCCTCGCGGATCCTGGCCGCGGGGGTGCGGC
		</sequence>
		<sequence>
			<taxon idref="GE0019_1999"/>
			AAGCGGCCCCTAGTGCCGCCTCGCCTCTCTTGCCGCAGCTCCTCCCGCTCCCCCGACGGGTGGTGCTGGGCTGACCCAACGGGCCCTTCCCCCGGCCGGCCCAGAATCTCCGGTCGTTGTCAACACTCCATTCCTGGGTCGACGCGTATCGACGTCGCCGCATCTGACTCGAGGTTCGTCGTTCCGCGTCCCGCAACGCCGGCAATTAGTTCGGAGACTAAGAAGGCCCGCGCGCACACACAGGTCCGACGGAGCGATCGACGCATTTGCCTCCTGATGCGAGGGATGGGGTACACCGTTGTTCGCTTGACACTCCGGTCGGTCCCTCACCGCGCTCCCATTCGGCTCTGACCATGAGTTGGTACAGTCGCCCCGTGCGTCGTCCCAGACACCAGACCTTACCTGACATCTCCCTAATCCTCGGACCTCTCATGCGGCAGCGGCGCCTGTAGGATTGCCCCCCCCCGCGGATAGCAGGCTCAGCCTTGGGAAGTTTTTCCATTCTGAAATGGCTACCTCGGACCACGGTACTCGCAACCGCATGGGAGTATCGTCAATGGGCTTCAGAGTACTGACGCGTACACGGTGCTAACGCCGCGGCCACCATCAGTTTGCACCCGCTTCGAGATGCGTCGGACCAATAACGAACCGCCCTGACACCCCGCGTAGCTGAGCTCGTCCGGCAGTCAAGCAGGTGCAATAAACGTCGGCTGCGTCTAGCAGCCGGACTGCGCTTATAGTCATGACCGCGCTAAGACAGTGTAGTTAAAACAGGGCCCAGACAAATCTTCGGCCAGAGGGCCGGCGGGTGGCCAGGATCACAAACGCGGTATTCACGACAGCGGGGGCCGGATATGGCCTCGCGGACGCAGCGCTAGCTCCGGGGTCCTAGGGGCCATCATCGAAAGTCGAGGGTCTGCAGTGGCCGCCGGCCGCTGCCTTTTTGTTTTGATGGCAGGTCGTGTGGTGGTATCCGCACTTATCTTAGAGGCCGATACCGGGTGTATCGAGCTGCGGGGGGAACAAGCAGCAGCGGCGACATAGCCTTCGGGCTGAGGGGCAGTCGTAAGAGAGCGAGGACCAGGATAGCGTAGTGCTACAGCCTACTACCCCACGAGACCCCGCACTCGTTGGGGCCCTAGGAGTTGGCTAGTAACTGCGATCGTAGTGCACCACGAATATTGATAGTGGCGGCTCCTCGAAGGGTGCGCGAGAGCGCTCCCGAGGATGATCACTCCTGCGTGAGTTATCCTCTATCAGCGCGTGAAGGCGGGCATCCTAGCGAATGCACAGAATGACGGGGCGGGTGGTGCACCCACACCCCAGTGGTATTGCAAGGCGGATGGAGCATATATCCTCGCGGATCCTGGCCGCGGGGGTGCGGC
		</sequence>
		<sequence>
			<taxon idref="GE0020_1999"/>
			AAGCGGCCCCTAGTGCCGCCTCGCCTCTCTTGCCGCAGCTCCTCCCGCTCCCCCGACGGGTGGTGCTGGGCTGACCCAACGGGCCCTTCCCCCGGCCGGCCCAGAATCTCCGGTCGTTGTCAACACTCCATTCCTGGGTCGACGCGTATCGACGTCGCCGCATCTGACTCGAGGTTCGTCGTTCCGCGTCCCGCAACGCCGGCAATTAGTTCGGAGACTAAGAAGGCCCGCGCGCACACACAGGTCCGACGGAGCGATCGACGCATTTGCCTCCTGATGCGAGGGATGGGGTACACCGTTGTTCGCTTGACACTCCGGTCGGTCCCTCACCGCGCTCCCATTCGGCTCTGACCATGAGTTGGTACAGTCGCCCCGTGCGTCGTCCCAGACACCAGACCTTACCTGACATCTCCCTAATCCTCGGACCTCTCATGCGGCAGCGGCGCCTGTAGGATTGCCCCCCCCCGCGGATAGCAGGCTCAGCCTTGGGAAGTTTTTCCATTCTGAAATGGCTACCTCGGACCACGGTATTCGCAACCGCATGGGAGTATCGTCAATGGGCTTCAGAGTACTGACGCGTACACGGTGCTAACGCCGCGGCCACCATCAGTTTGCACCCGCTTCGAGATGCGTCGGACCAATAACGAACCGCCCTGACACCCCGCGTAGCTGAGCTCGTCCGGCAGTCAAGCAGGTGCAATAAACGTCGGCTGCGTCTAGCAGCCGGACTGCGCTTATAGTCATGACCGCGCTAAGACAGTGTAGTTAAAACAGGGCCCAGACAAATCTTCGGCCAGAGGGCCGGCGGGTGGCCAGGATCACAAACGCGGTATTCACGACAGCGGGGGCCGGATATGGCCTCGCGGACGCAGCGCTAGCTCCGGGGTCCTAGGGGCCATCATCGAAAGTCGAGGGTCTGCAGTGGCCGCCGGCCGCTGCCTTTTTGTTTTGATGGCAGGTCGTGTGGTGGTATCCGCACTTATCTTAGAGGCCGATACCGGGTGTATCGAGCTGCGGGGGGAACAAGCAGCAGCGGCGACATAGCCTTCGGGCTGAGGGGCAGTCGTAAGAGAGCGAGGACCAGGATAGCGTAGTGCTACAGCCTACTACCCCACGAGACCGCGCACTCGTTAGGGCCCTAGGAGTTGGCTAGTAACTGCGATCGTAGTGCACCACGAATATTGATAGTGGCGGCTCCTCGAAGGGTGCGCGAGAGCGCTCCCGAGGATGATCACTCCTGCGTGAGTTATCCTCTATCAGCGCGTGAAGGCGGGCATCCTAGCGAATGCACAGAATGACGGGGCGGGTGGTGCACCCACACCCCAGTGGTATTGCAAGGCGGATGGAGCATATATCCTCGCGGATCCTGGCCGCGGGGGTGCGGC
		</sequence>
		<sequence>
			<taxon idref="GE0021_2002"/>
			AAGCGGCCCCTAGTGCCGCCTCGCCTCTCTTGCCGCAGCTCCTCCCGCTCCCCCGACGGGTGGTGCTGGGCTGACCCAACGGGCCCTTCCCCCGGCCGGCCCAGAATCTCCGGTCGTTGTCAACACTCCATTCCTGGGTCGACGCGTATCGACGTCGCCGCATCTGACTCGAGGTTCGTCGTTCCGCGTCCCGCAACGCCGGCAATTAGTTCGGAGACTAAGAAGGCCCGCGCGCACACACAGGTCCGACGGAGCGATCGACGCATTTGCCTCCTGATGCGAGGGATGGGGTACACCGTTGTTCGCTTGACACTCCGGTCGGTCCCTCACCGCGCTCCCATTCGGCTCTGACCATGAGTTGGTACAGTCGCCCCGTGCGTCGTCCCAGACACCAGACCTTACCTGACATCTCCCTAATCCTCGGACCTCTCATGCGGCAGCGGCGCCTGTAGGATTGCCCCCCCCCGCGGATAGCAGGCTCAGCCTTGGGAAGTTTTTCCATTCTGAAATGGCTACCTCGGACCACGGTATTCGCAACCGCATGGGAGTATCGTCAATGGGCTTCAGAGTACTGACGCGTACACGGTGCTAACGCCGCGGCCACCATCAGTTTGCACCCGCTTCGAGATGCTTCGGACCAATAACGAACCGCCCTGACACCCCGCGTAGCTGAGCTCGTCCGGCAGTCAAGCAGGTGCAATAAACGTCGGCTGCGTCTAGCAGCCGGACTGCGCTTATAGTCATGACCGCGCTAAGACAGTGTAGTTAAAACAGGGCCCAGACAAATCTTCGGCCAGAGGGCCGGCGGGTGGCCAGGATCACAAACGCGGTATTCACGACAGCGGGGGCCGGATATGGCCTCGCGGACGCAGCGCTAGCTCCGGGGTCCTAGGGGCCATCATCGAAAGTCGAGGGTCTGCAGTGGCCGCCGGCCGCTGCCTTTTTGTTTTGATGGCAGGTCGTGTGGTGGTATCCGCACTTATCTTAGAGGCCGATACCGGGTGTATCGAGCTGCGGGGGGAACAAGCAGCAGCGGCGACATAGCCTTCGGGCTGAGGGGCAGTCGTAAGAGAGCGAGGACCAGGATAGCGTAGTGCTACAGCCTACTACCCCACGAGACCGCGCACTCGTTGGGGCCCTAGGAGTTGGCTAGTAACTGCGATCGTAGTGCACCACGAATATTGATAGTGGCGGCTCCTCGAAGGGTGCGCGAGAGCGCTCCCGAGGATGATCACTCCTGCGTGAGTTATCCTCTATCAGCGCGTGAAGGCGGGCATCCTAGCGAATGCACAGAATGACGGGGCGGGTGGTGCACCCACACCCCAGTGGTATTGCAAGGCGGATGGAGCATATATCCTCGCGGATCCTGGCCGCGGGGGTGCGGC
		</sequence>
		<sequence>
			<taxon idref="GE0022_2002"/>
			AAGCGGCCCCTAGTGCCGCCTCGCCTCTCTTGCCGCAGCTCCTCCCGCTCCCCCGACGGGTGGTGCTGGGCTGACCCAACGGGCCCTTCCCCCGGCCGGCCCAGAATCTCCGGTCGTTGTCAACACTCCATTCCTGGGTCGACGCGTATCGACGTCGCCGCATCTGACTCGAGGTTCGTCGTTCCGCGTCCCGCAACGCCGGCAATTAGTTCGGAGACTAAGAAGGCCCGCGCGCACACACAGGTCCGACGGAGCGATCGACGCATTTGCCTCCTGATGCGAAGGATGGGGTACACCGTTGTTCGCTTGACACTCCGGTCGGTCCCTCACCGCGCTCCCATTCGGCTATGACCATGAGTTGGCACAGTCGCCCCGTGCGTCGTCACAGACACCAGACCTTACCTGACATCTCCCTAATCCTCGGACCTCTCATGCGGCAGCGGCGCCTGTAGGATTTCCCCCCCCCGCGGATAGCAGGCTCAGCCTTGGGAAGTTTTTCCATTCTGAAATGGCTACCTCGAACCACGGTATTCGCAACCGCATGGTAGTATCGTCAATGGGCTTCAGAGTACTGACGCGTACACGGTGCTAACGCCGCGGCCACCATCAGTTTGCACCCGCTTCGAGATGCGTCGGACCAATAACGAACCGCCCTGACACCCCGCGTAGCTGAGCTCGTCCGGCGGTCAAGCAGGTGCAATAAACGTCGGCTGCGTCTAGCAGCCGGACTGCGCTTATGGTCATGACCGCGCTAAGACAGTGTAGTTAAAACAGGGCCCAGACAAATCTTCGGCCAGAGGGCCGGCGGGTGGCCAGGGTCACAAACGCGGTATTCACGACAGCGGGGGCCGGATATGGCCTCGCGGACGCAGCGCTAGCTCCGGGGTCCTAGGGGCCATCATCGAAAGTCGAGGGTCTGCAGTGGCCGCCGGCCGCTGCCTTTTTGTTTTGATGGCAGGTCGTGTGGTGGTATCCGCACTTATCTTAGAGGCCGATACCGGGTGTATCGAGCTACGGGGGGAACAAGCAGCAGCGGCGACATAGCCTTCGGGCTGAGGGGCAGTCGTAAGAGAGCGAGGACCAGGATAGCGTAGTGCTACAACCTACTATCTCACGAGACCGCGCACTCGTTGGGGCCCTAGGAGTTGGCTAGTAACTGCGATCATAGTGCACCACGAATATTGACAGTGGCGGCTCCTCGAAGGGTGCGCGGGAGCGCTCCCGAGGATAGTCACTCCTGCGTGAGTTATCCTCTATCAGCCCGTGAAGGCGGGCATCCTAGCGAATGCACAGAATGACGGGGCGGGTGGTGCACCCACACCCCAGTGGCATTGCAAGCCGGATGGAGCATATATCCTCGCGGATCCTGGCCGCGGGGGTGCTGC
		</sequence>
		<sequence>
			<taxon idref="GE0023_2002"/>
			AAGCGGCCCCTAGTGCCGCCTCGCCTCTCTTGCCGCAGCTCCTCCCGCTCCCCCGACGGGTGGTGCTGGGCTGACCCAACGGGCCCTTCCCCCGGCCGGCCCAGAATCTCCGGTCGTTGTCAACACTCCATTCCTGGGTCGACGCGTATCGACGTCGCCGCATCTGACTCGAGGTTCGTCGTTCCGCGTCCCGCAACGCCGGCAATTAGTTCGGAGACTAAGAAGGCCCGCGCGCACACACAGGTCCGACGGAGCGATCGACGCATTTGCCTCCTGATGCGAAGGATGGGGTACACCGTTGTTCGCTTGACACTCCGGTCGGTCCCTCACCGCGCTCCCATTCGGCTATGACCATGAGTTGGCACAGTCGCCCCGTGCGTCGTCACAGACACCAGACCTTACCTGACATCTCCCTAATCCTCGGACCTCTCATGCGGCAGCGGCGCCTGTAGGATTTCCCCCCCCCGCGGATAGCAGGCTCAGCCTTGGGAAGTTTTTCCATTCTGAAATGGCTACCTCGAACCACGGTATTCGCAACCGCATGGGAGTATCGTCAATGGGCTTCAGAGTACTGACGCGTACACGGTGCTAACGCCGCGGCCACCATCAGTTTGCACCCGCTTCGAGATGCGTCGGACCAATAACGAACCGCCCTGACACCCCGCGTAGCTGAGCTCGTCCGGCGGTCAAGCAGGTGCAATAAACGTCGGCTGCGTCTAGCAGCCGGACTGCGCTTGTGGTCATGACCGCGCTAAGACAGTGTAGTTAAAACAGGGCCCAGACAAATCTTCGGCCAGAGGGCCGGCGGGTGGCCAGGGTCACAAACGCGGTATTCACGACAGCGGGGGCCGGATATGGCCTCGCGGACGCAGCGCTAGCTCCGGGGTCCTAGGGGCCATCATCGAAAGTCGAGGGTCTGCAGTGGCCGCCGGCCGCTGCCTTTTTGTTTTGATGGCAGGTCGTGTGGTGGTATCCGCACTTATCTTAGAGGCCGATACCGGGTGTATCGAGCTACGGGGGGAACAAGCAGCAGCGGCGACATAGCCTTCGGGCTGAGGGGCAGTCGTAAGAGAGCGAGGACCAGGATAGCGTAGTGCTACAACCTACTATCTCACGAGACCGCGCACTCGTTGGGGCCCTAGGAGTTGGCTAGTAACTGCGATCATAGTGCACCACGAATATTGACAGTGGCGGCTCCTCGAAGGGTGCGCGGGAGCGCTCCCGAGGATAGTCACTCCTGCGTGAGTTATCCTCTATCAGCCCGTGAAGGCGGGCATCCTAGCGAATGCACAGAATGACGGGGCGGGTGGTGCACCCACACCCCAGTGGCATTGCAAGCCGGATGGAGCATATATCCTCGCGGATCCTGGCCGCGGGGGTGCTGC
		</sequence>
		<sequence>
			<taxon idref="GE0024_2002"/>
			AAGCGGCCCCTAGTGCCGCCTCGCCTCTCTTGCCGCAGCTCCTCCCGCTCCCCCGACGGGTGGTGCTGGGCTGACCCAACGGGCCCTTCCCCCGGCCGGCCCAGAATCTCCGGTCGTTGTCAACACTCCATTCCTGGGTCGACGCGTATCGACGTCGCCGCATCTGACTCGAGGTTCGTCGTTCCGCGTCCCGCAACGCCGGCAATTAGTTCGGAGACTAAGAAGGCCCGCGCGCACACACAGGTCCGACGGAGCGATCGACGCATTTGCCTCCTGATGCGAAGGATGGGGTACACCGTTGTTCGCTTGACACTCCGGTCGGTCCCTCACCGCGCTCCCATTCGGCTATGACCATGAGTTGGCACAGTCGCCCCGTGCGTCGTCACAGACACCAGACCTTACCTGACATCTCCCTAATCCTCGGACCTCTCATGCGGCAGCGGCGCCTGTAGGATTTCCCCCCCCCGCGGATAGCAGGCTCAGCCTTGGGAAGTTTTTCCATTCTGAAATGGCTACCTCGAACCACGGTATTCGCAACCGCATGGGAGTATCGTCAATGGGCTTCAGAGTACTGACGCGTACACGGTGCTAACGCCGCGGCCACCATCAGTTTGCACCCGCTTCGAGATGCGTCGGACCAATAACGAACCGCCCTGACACCCCGCGTAGCTGAGCTCGTCCGGCGGTCGAGCAGGTGCAATAAACGTCGGCTGCGTCTAGCAGCCGGACTGCGCTTGTGGTCATGACCGCGCTAAGACAGTGTAGTTAAAACAGGGCCCAGACAAATCTTCGGCCAGAGGGCCAGCGGGTGGCCAGGGTCACAAACGCGGTATTCACGACAGCGGGGGCCGGATATGGCCTCGCGGACGCAGCGCTAGCTCCGGGGTCCTAGGGGCCATCATCGAAAGTCGAGGGTCTGCAGTGGCCGCCGGCCGCTGCCTTTTTGTTTTGATGGCAGGTCGTGTGGTGGTATCCGCACTTATCTTAGAGGCCGATACCGGGTGTATCGAGCTACGGGGGGAACAAGCAGCAGCGGCGACATAGCCTTCGGGCTGAGGGGCAGTCGTAAGAGAGCGAGGACAAGGATAGCGTAGTGCTACAACCTACTATCTCACGAGACCGCGCACTCGTTGGGGCCCTAGGAGTTGGCTAGTAACTGCGATCATAGTGCACCACGAATATTGACAGTGGCGGCTCCTCGAAGGGTGCGCGGGAGCGCTCCCGAGGATAGTCACTCCTGCGTGAGTTATCCTCTATCAGCCCGTGAAGGCGGGCATCCTAGCGAATGCACAGAATGACGGGGCGGGTGGTGCACCCACACCCCAGTGGCATTGCAAGCCGGATGGAGCATATATCCTCGCGGATCCTGGCCGCGGGGGTGCTGC
		</sequence>
		<sequence>
			<taxon idref="GE0025_2002"/>
			AAGCGGCCCCTAGTGCCGCCTCGCCTCTCTTGCCGCAGCTCCTCCCGCTCCCCCGACGGGTGGTGCTGGGCTGACCCAACGGGCCCTTCCCCCGGCCGGCCCAGAATCTCCGGTCGTTGTCAACACTCCATTCCTGGGTCGACGCGTATCGACGTCGCCGCATCTGACTCGAGGTTCGTCGTTCCGCGTCCCGCAACGCCGGCAATTAGTTCGGAGACTAAGAAGGCCCGCGCGCACACACAGGTCCGACGGAGCGATCGACGCATTTGCCTCCTGATGCGAAGGATGGGGTACACCGTTGTTCGCTTGACACTCCGGTCGGTCCCTCACCGCGCTCCCATTCGGCTATGACCATGAGTTGGCACAGTCGCCCCGTGCGTCGTCACAGACACCAGACCTTACCTGACATCTCCCTAATCCTCGGACCTCTCATGCGGCAGCGGCGCCTGTAGGATTTCCCCCCCCCGCGGATAGCAGGCTCAGCCTTGGGAAGTTTTTCCATTCTGAAATGGCTACCTCGAACCACGGTATTCGCAACCGCATGGGAGTATCGTCAATGGGCTTCAGAGTACTGACGCGTACACGGTGCTAACGCCGCGGCCACCATCAGTTTGCACCCGCTTCGAGATGCGTCGGACCAATAACGAACCGCCCTGACACCCCGCGTAGCTGAGCTCGTCCGGCGGTCAAGCAGGTGCAATAAACGTCGGCTGCGTCTAGCAGCCGGACTGCGCTTGTGGTCATGACCGCGCTAAGACAGTGTAGTTAAAACAGGGCCCAGACAAATCTTCGGCCAGAGGGCCGGCGGGTGGCCAGGGTCACAAACGCGGTATTCACGACAGCGGGGGCCGGATATGGCCTCGCGGCCGCAGCGCTAGCTCCGGGGTCCTAGGGGCCATCATCGAAAGTCGAGGGTCTGCAGTGGCCGCCGGCCGCTGCCTTTTTGTTTTGATGGCAGGTCGTGTGGTGGTATCCGCACTTATCTTAGAGGCCGATACCGGGTGTATCGAGCTACGGGGGGAACAAGCAGCAGCGGCGACATAGCCTTCGGGCTGAGGGGCAGTCGTAAGAGAGCGAGGACCAGGATAGCGTAGTGCTACAACCTACTATCTCACGAGACCGCGCACTCGTTGGGGCCCTAGGAGTTGGCTAGTAACTGCGATCATAGTGCACCACGAATATTGACAGTGGCGGCTCCTCGAAGGGTGCGCGGGAGCGCTCCCGAGGATAGTCACTCCTGCGTGAGTTATCCTCTATCAGCCCGTGAAGGCGGGCATCCTAGCGAATGCACAGAATGACGGGGCGGGTGGTGCACCCACACCCCAGTGGCATTGCAAGCCGGATGGAGCATATATCCTCGCGGATCCTGGCCGCGGGGGTGCTGC
		</sequence>
		<sequence>
			<taxon idref="GE0026_2002"/>
			AAGCGGCCCCTAGTGCCGCCTCGCCTCTCTTGCCGCAGCTCCTCCCGCTCCCCCGACGGGTGGTGCTGGGCTGACCCAACGGGCCCTTCCCCCGGCCGGCCCAGAATCTCCGGTCGTTGTCAACACTCCATTCCTGGGTCGACGCGTATCGACGTCGCCGCATCTGACTCGAGGTTCGTCGTTCCGCGTCCCGCAACGCCGGCAATTAGTTCGGAGACTAAGAAGGCCCGCGCGCACACACAGGTCCGACGGAGCGATCGACGCATTTGCCTCCTGGTGCGAAGGATGGGGTACACCGTTGTTCGCTTGACACTCCGGTCGGTCCCTCACCGCGCTCCCATTCGGCTATGACCATGAGTTGGCACAGTCGCCCCGTGCGTCGTCACAGACACCAGACCTTACCTGACATCTCCCTAATCCTCGGACCTCTCATGCGGCAGCGGCGCCTGTAGGATTTCCCCCCCCCGCGGATAGCAGGCTCAGCCTTGGGAAGTTTTTCCATTCTGAAATGGCTACCTCGAACCACGGTATTCGCAACCGCATGGGAGTATCGTCAATGGGCTTCAGAGTACTGACGCGTACACGGTGCTAACGCCGCGGCCACCATCAGTTTGCACCCGCTTCGAGATGCGTCGGACCAATAACGAACCGCCCTGACACCCCGCGTAGCTGAGCTCGTCCGGCGGTCAAGCAGGTGCAATAAACGTCGGCTGCGTCTAGCAGCCGGACTGCGCTTGTGGTCATGACCGCGCTAAGACAGTGTAGTTAAAACAGGGCCCAGACAAATCTTCGGCCAGAGGGCCAGCGGGTGGCCAGGGTCACAAACGCGGTATTCACGACAGCGGGGGCCGGATATGGCCTCGCGGACGCAGCGCTAGCTCCGGGGTCCTAGGGGCCATCATCGAAAGTCGAGGGTCTGCAGTGGCCGCCGGCCGCTGCCTTTTTGTTTTGATGGCAGGTCGTGTGGTGGTATCCGCACTTATCTTAGAGGCCGATACCGGGTGTATCGAGCTACGGGGGGAACAAGCAGCAGCGGCGACATAGCCTTCGGGCTGAGGGGCAGTCGTAAGAGAGCGAGGACCAGGATAGCGTAGTGCTACAACCTACTATCTCACGAGACCGCGCACTCGTTGGGGCCCTAGGAGTTGGCTAGTAACTGCGATCATAGTGCACCACGAATATTGACAGTGGCGGCTCCTCGAAGGGTGCGCGGGAGCGCTCCCGAGGATAGTCACTCCTGCGTGAGTTATCCTCTATCAGCCCGTGAAGGCGGGCATCCTAGCGAATGCACAGAATGACGGGGCGGGTGGTGCACCCACACCCCAGTGGCATTGCAAGCCGGATGGAGCATATATCCTCGCGGATCCTGGCCGCGGGGGTGCTGC
		</sequence>
		<sequence>
			<taxon idref="GE0027_2003"/>
			AGCCCGCCCCCAGTGCTACCTCGGGTCCCCCGTGGCAGCTCCTGCCGCGCCTGGGACAGGTGTTGCTGGACCGACCTGACGGCTCCTCCCGTCTGCGGGCTCAGCATCCCCCGTCGTTGCCGACGCCCCATTCCCAGGGTAACGCGCACCAGCGTCGGCGCACCTGACTCGAGATGCGTCGCTGTGCCCCACGCCACGCCGGTGCTTACTTCGGAGGCCGAGTATGCTCCCACGAACGCACATGCCCGACCGGGTAGTCTACGCGTTCGCCTACTCAGGCGGGGGACTGCGTGCGACTGCGCCCGCTTGATTCTCCAACCGGCCCCTCACCGCAGGCCTGCTCCACCCCGAGCGCGAGCTGGCACTCTCGCCACTCGCGTCGTCCCAAGCATTAGACGTCACCCGGCCCCCCTTCATTCCCCGGGCTCCTCGTGGGACAATGTCACCTGTGAGATCGCTATGCCCCGCAGGTGACAGGTTCCGTCTCGGGGACTCTGCCAATTCTGAAATGGCCACCTCGGCCCATGGTATTTGCGACTGAACCTGGGTGTCGCGCACAGAACTTCGGACACTCCCGCGGACACGGTGCTTACGCTCCGACCAACATCGGCCTGCCCCCGGCGCAGAACGCGTCGTGCCAATAACGAGACGCCCTGCAACCTCGCGTAGCGAACCTCGTCCCGCGGTCAAACGGGCGCACCAGGCGTCGGGTGCTCCTGTCAGCCGGCTGGTGCTCATAGTCAGGACCGCACTAAGCCACTGTAGCGGGGGTGGGGAAGGAAGAGATCGTCGGTAAGATGGCCGACAGGTGACCGCGGGCGTGGACAAGGCGTCTACGGCAGCTGGGGGGGTGTAGAGGCGCGTGGACACAGCACCAGCCCCAGGGCCCCGGAGGTTCTCATTGAGGGCCCAGCGCCTGCAGTGGACGGCGACCGCTGCTTTCTTCTTTCGGGGTTGGGGCACGCTATGGCGCCTGCAATTTTTCTCCAGGCTGCTACCGGGCGCACCGAGCTGCGAGGGGAGCAAGCGGCAGCAGCGATATAGTCCCCGAACTGAAATGTGGCCGTAACAAGGCGAGCATCAGGCTAGCGCGGCGTTTTGGCCTGCTGTCCCGTAAGGCCGCACGTCCAGCGGGGCCCTGAGGGTTTGCCGGTCCTTGCGACCGCGTTGTCTCGAAAGTGTCGGCGGCGGGGGCTCCCTGCGAAGCGCGCGGGAGCTTTCGCGAGAGTGGTCGCTCCCGTGCGAGCTGCCCCCCATAAGCGCAGGAAGGCCGACGTCTCGGCAGACGTACAGACTAACGAGACGGGCGGTGCGTCCGCGCCCAAATGGTATCACAAACCGAATGCAGCACACGTCCTCGCGGATCCTGGGCGCGGGAGTGTGGC
		</sequence>
		<sequence>
			<taxon idref="GE0028_2003"/>
			AAGCGGCCCCTAGTGCCGCCTCGCCTCTCTTGCCGCAGCTCCTCCCGCTCCCCCGACGGGTGGTGCTGGGCTGACCCAACGGGCCCTTCCCCCGGCCGGCCCAGAATCTCCGGTCGTTGTCAACACTCCATTCCTGGGTCGACGCGTATCGACGTCGCCGCATCTGACTCGAGGTTCGTCGTTCCGCGTCCCGCAACGCCGGCAATTAGTTCGGAGACTAAGAAGGCCCGCGCGCACACACAGGTCCGACGGAGCGATCGACGCATTTGCCTCCTGATGCGAAGGATGGGGTACACCGTTGTTCGCTTGACACTCCGGTCGGTCCCTCACCGCGCTCCCATTCGGCTATGACCATGAGTTGGCACAGTCGCCCCGTGCGTCGTCACAGACACCAGACCTTACCTGACATCTCCCTAATCCTCGGACCTCTCATGCGGCAGCGGCGCCTGTAGGATTTCCCCCCCCCGCGGATAGCAGGCTCAGCCTTGGGAAGTTTTTCCATTCTGAAATGGCTACCTCGAACCACGGTATTCGCAACCGCATGGGAGTATCGTCAATGGGCTTCAGAGTACTGACGCGTACACGGTGCTAACGCCGCGGCCACCATCAGTTTGCACCCGCTTCGAGATGCGTCGGACCAATAACGAACCGCCCTGACACCCCGCGTAGCTGAGCTCGTCCGGCGGTCAAGCAGGTGCAATAAACGTCGGCTGCGTCTAGCAGCCGGACTGCGCTTGTGGTCATGACCGCGCTAAGACAGTGTAGTTAAAACAGGGCCCAGACAAATCTTCGGCCAGAGGGCCAGCGGGTGGCCAGGGTCACAAACGCGGTATTCACGACAGCGGGGGCCGGATATGGCCTCGCGGACGCAGCGCTAGCTCCGGGGTCCTAGGGGCCATCATCGAAAGTCGAGGGTCTGCAGTGGCCGCCGGCCGCTGCCTTTTTGTTTTGATGGCAGGTCGTGTGGTGGTATCCGCACTTATCTTAGAGGCCGATACCGGGTGTATCGAGCTACGGGGGGAACAAGCAGCAGCGGCGACATAGCCTTCGGGCTGAGGGGCAGTCGTAAGAGAGCGAGGACAAGGATAGCGTAGTGCTACAACCTACTATCTCACGAGACCGCGCACTCGTTGGGGCCCTAGGAGTTGGCTAGTAACTGCGATCATAGTGCACCACGAATATTGACAGTGGCGGCTCCTCGAAGGGTGCGCGGGAGCGCTCCCGAGGATAGTCACTCCTGCGTGAGTTATCCTCTATCAGCCCGTGAAGGCGGGCATCCTAGCGAATGCACAGAATGACGGGGCGGGTGGTGCACCCACACCCCAGTGGCATTGCAAGCCGGATGGAGCATATATCCTCGCGGATCCTGGCCGCGGGGGTGCTGC
		</sequence>
		<sequence>
			<taxon idref="GE0029_2003"/>
			AGCCCGCCCCCAGTGCTACCTCGGGTCCCCCGTGGCAGCTCCTGCCGCGCCTGGGACAGGGGTTGCTGGACCGACCTGACGGCTCCTCCCGTCTGCGGGCTCAGCATCCCCCGTCGTTGCCGACGCCCCATTCCCAGGGTAACGCGCACCAGCGTCGGCGCACCTGACTCGAGATGCGTCGTTGTGCCCCACGCCACGCCGGTGCTTACTTCGGAAGCCGAGTATGCTCCCACGAACGCACATGCCCGACCGGGTAGTCTACGCGTTCGCCTACTCATGCGGGGGACTGCGTGCGACTGCGCCCGCTTGATTCTCCAACCGGCCCCTCACCGCAGGCCTGCTCCACCCCGAGCGCGAGCTGGCACTCTCGCCACTCGCGTCGTCCCAAGCATTAGACGTCACCCGGCCCCCCTTCATTCCCCGGGCTCCTCGTGGGACAATGTCACCTGTGAGATCGCTATGCCCCGCAGGTGACAGGTTCCGTCTCGGGGACTCTGCCAATTCTGAAATGGCCACCTCGGCCCATGGTATTTGCGACTGAACCTGGGTGTCGCGCACAGAACTTCGGACACTCCCGCGGACACGGTGCTTACGCTCCGACCAACATCGGCCTGCCCCCGGCGCAGAACGCGTCGTGCCAATAACGAGACGCCCTGCAACCTCGCGTAGCGAACCTCGTCCCGCGGTCAAACGGGCGCACCAGGCGTCGGGTGCTCCTGTCAGCCGGCTGGTGCTCATAGTCAGGACCGCACTAAGACACTGTAGCGGGGGTGGGGAAGGAAGAGATCGTCGGTAAGATGGCCGACAGGTGACCGCGGGCGTGGACAAGGCGTCTACGGCAGCTGGGGGGGTGTAGAGGCGCGTGGACACAGCACCAGCCCCAGGGCCCCGGAGGTTCTCATCGAGGGCCCAGCGCCTGCAGTGGACGGCGACCGCTGCTTTCTTCTTTCGGGGTTGGGGCACGCTATGGCGCCTGCAATTTTTCTCCAGGCTGCTACCGGGCGCACCGAGCTGCGAGGGGAGCAAGCGGCAGCAGCGATATAGTCCCCGAACTGAAATGTGGCCATAACAAGGCGAGCATCAGGCTAGCGCGGCGTTTTGGCCTGCTGTCCCGTGAGGCCGCACGTCCAGCGGGGCCCTGGGGGTTTGCCGGTCCTTGCGACCGCGTTGTCTCGAAAGTGTCGGCGGCGGGGGCTCCCTGCGAAGCACGCGGGAGCTTTCGCGAGAGTGGTCGCTCCCGTGCGAGCTGCCCCCCATAAGCGCAGGAAGGCCGACGTCTCGGCAGACGTACAGACTAACGAGACGGGCGGTGCGTCCGCGCCCAAATGGTATCACAAACCGAATGCAGCATACGTCCTCGCGGATCCTGGGCGCGGGAGTGTGGC
		</sequence>
		<sequence>
			<taxon idref="GE0030_2003"/>
			AAGCGGCCCCTAGTGCCGCCTCGCCTCTCTTGCCGCAGCTCCTCCCGCTCCCCCGACGGGTGGTGCTGGGCTGACCCAACGGGCCCTTCCCCCGGCCGGCCCAGAATCTCCGGTCGTTGTCAACACTCCATGCCTGGGTCGACGCGTATCGACGTCACCGCATCTGACTCGAGGTTCGTCGTTCCGCGTCCCGCAACGCCGGCAATTAGTTCGGAGACTAAGAAGGCCCGCGCGCACACACAGGTCCGACGGAGCGATCGACGCATTTGCCTCCTGATGCGAAGGATGGGGTACACCGTTGTTCGCTTGACACTCCGGTCGGTCCCTCACCGCGCTCCCATTCGGCTATGACCATGAGTTGGCACAGTCGCCCCGTGCGTCGTCACAGACACCAGACCTTACCTGACATCTCCCTAATCCTCGGACCTCTCATGCGGCAGCGGCGCCTGTAGGATTTCCCCCCCCCGCGGATAGCAGGCTCAGCCTTGGGAAGTTTTTCCATTCTGAAATGGCTACCTCGAACCACGGTATTCGCAACCGCATGGGAGTATCGTCAATGGGCTTCAGAGTACTGACGCGTACACGGTGCTAACGCCGCGGCCACCATCAGTTTGCACCCGCTTCGAGATGCGTCGGACCAATAACGAACCGCCCTGACACCCCGCGTAGCTGAGCTCGTCCGGCGGTCAAGCAGGTGCAATAAACGTCGGCTGCGTCTAGCAGCCGGACTGCGCTTATGGTCATGACCGCGCTAAGACAGTGTAGTTAAAACAGGGCCCAGACAAATCTTCGGCCAGAGGGCCGGCGGGTGGCCAGGGTCACAAATGCGGTATTCACGACAGCGGGGGCCGGATATGGCCTCGCGGACGCAGCGCTAGCTCCGGGGTCCTAGGGGCCATCAGCGAAAGTCGAGGGTCTGCAGTGGCCGCCGGCCGCTGCCTTTTTGTTTTGATGGCAGGTCGTGTGGTGGTATCCGCACTTATCTTAGAGGCCGATACCGGGTGTATCGAGCTACGGGGGGAACAAGCAGCAGCGGCGACATAGCCTTCGGGCTGAGGGGCAGTCGTAAGAGAGCGAGGACCAGGATAGCGTAGTGCTACAACCTACTATCTCACGAGACCGCGCACTCGTTGGGGCCCTAGGAGTTGGCTAGTAACTGCGATCATAGTGCACCACGAATATTGACAGTGGCGGCTCCTCGAAGGGTGCGCGGGAGCGCTCCCGAGGATAGTCACTCCTGCGTGAGTTATCCTCTATCAGCCCGTGAAGGCGGGCATCCTAGCGAATGCACAGAATGACGGGGCGGGTGGTGCACCCACACCCCAGTGGCATTGCAAGCCGGATGGAGCATATATCCTCGCGGATCCTGGCCGCGGGGGTGCTGC
		</sequence>
		<sequence>
			<taxon idref="GE0031_2003"/>
			AACCCGCCCCTAGTGCCGCCTCGCCTCTCTTGCGGCAGCTCCTCCAGCTCCCGCAACAGGTGGTGCTGGGCTGACCCAACGGGCCCTTCCCCCGGCCGGCCCAGAATCTCCGGTCGTCGTCAACACTCCATTTCTGAGTCGACGCGTATCGACGTCGCCGCATCTGACTCGAGGTTCGTCGTTCCGCGTCCCGCAACGCCGGCAATTAGTTCGGAGACTAAGAAGGCCCGTGCGCACACCCATGTCCGACGGAGCGATCGACGCATTTGCCTCCTGATGCGAGGGATGGGGTACACCGTTGTTCGTTTGATACTCCGGTCGGTCCCTCACCGCGCGCCCGTTCGGGTCCGAGCATGAGTTGGCACAGTCGCCCCGTGCGTCGTCCCAGACACCATACCTTACCTGACATCCCCCTAATCCTCGGGCCCCTCATACGGCAGCGTCGCCTGTAGGATTGCCCCGCCCCGCGGACAGCAGGCTCAGCCTCGGGAAGTTTTTCCATTCTGAAATGGCTACCTCGGACCACGGTATTCGCAATCGCATGGGAATATCGTCAATGGGCCTCAGAGCACTGACGCGGACACGGTGCTAACCCCGCGGCCACCATCAGTTTACACCCGCTTCAAGATGCGTCGGACCAATAACAAACCGCCCTGACACCCCACGTAGCTGAGCTCGTCCGGCGGTCAAGCAGGTGCAATAAACGTCGGCTGCGTCTAGCAGCCGGCCTGCGCTTATAGTCATGACCGCGCTAAGACGGCGTAGTTAAAACAGGGCCCGGACAAATCTTCGGCCCGAGGGCCGGCGGGTGGCCAGGGTCGCAAACGCGGTATTCACGACAGCGGGGGCCGGATATGGCCTCGCGGACGCAGCGCTAGCTCCGGGGTCCTAGGGGCCATCATCGAAAGTCGAGGGTCTGCAGTGGCCGCCGGCCGCTGCCTCTTTCTTTTGATGGCAGGTCGCGTGGTGGTACCCGCACTTATCTTCGAGGCCGATACCGGGTGTATCGAGCTGCGGGGGAAATGGGGAGTAGCGGCGACATGGTTTTCGGGCTGAGGGGCAGTTGTAACAGAGCGAAGACCAGGATAGCGTAGTGCTACAGCCTACTATCCCACGAGACCGCGCACTCGTTGGGGCCCTGGGAGTTTGCTAGTAACTGCGATCGTAGTGCACCACGAATATTGACAGTGGCGGCTCCTCGAGGGGTGCGCGGGAGTGCTCCCAAGGATGGTCACTCCTGCGTAAGTTATCCTCTATCAGCGCGTGAAGGCGGGCATCCTAGCGGATGCACAGACTGACGGGGTGGGTGGTGCACCCACACCCCAGTGGTATTGCAAGCCGGATGGAACATATATCCTCGCGGATCCTAGCCGCGAGGGTGCGGC
		</sequence>
		<sequence>
			<taxon idref="GE0032_2003"/>
			AAGCGGCCCCTAGTGCCGCCTCGCCTCTCTTGCCGCAGCTCCTCCCGCTCCCCCGACGGGTGGTGCTGGGCTGACCCAACGGGCCCTTCCCCCGGCCGGCCCAGAATCTCCGGTCGTTGTCAACACTCCATTCCTGGGTCGACGCGTATCGACGTCGCCGCATCTGACTCGAGGTTCGTCGTTCCGCGTCCCGCAACGCCGGCAATTAGTTCGGAGACTAAGAAGGCCCGCGCGCACACACAGGTCCGACGGAGCGATCGACGCATTTGCCTCCTGATGCGAGGGATGGGGTACACCGTTGTTCGCTTGACACTCCGGTCGGTCCCTCACCGCGCTCCCATTCGGCTCTGACCATGAGTTGGTACAGTCGCCCCGTGCGTCGTCCCAGACACCAGACCTTACCTGACATCTCCCTAAGCCTCGGACCTCTCATGCGGCAGCGGCGCCTGTAGGATTGCCCCCCCCCGCGGATAGCAGGCTCAGCCTTGGGAAGTTTTTCCATTCTGAAATGGCTACCTCGGACCACGGTATTCGCAACCGCATGGGAGTATCGTCAATGGGCTTCAGAGTACTGACGCGTACACGGTGCTAACGCCGCGGCCACCATCAGTTTGCACCCGCTTCGAGATGCGTCGGACCAATAACGAACCGCCCTGACACCCCGCGTAGCTGAGCTCGTCCGGCAGTCAAGCAGGTGCAATAAATGTCGGCTGCGTCTAGCAGCCGGACTGCGCTTATAGTCATGACCGCGCTAAGACAGTGTAGTTAAAACAGGGCCCAGACAAATCTTCGGCCAGAGGGCCGGCGGGTGGCCAGGATCACAAACGCAGTATTCACGACAGCGGGGGCCGGATATGGCCTCGCGGACGCAGCGCTAGCTCCGGGGTCCTAGGGGCCATCATCGAAAGTCGAGGGTCTGCAGTGGCCGCCGGCCGCTGCCTTTTTGTTTTGATGGCAGGTCGTGTGGTGGTATCCGCACTTATCTTAGAGGCCGATACCGGGTGTATCGAGCTGCGGGGGGAACAAGCAGCAGCGGCGACATAGCCTTCGGGCTGAGGGGCAGTCGTAAGAGAGCGAGGACCAGGATAGCGTAGTGCTACAGCCTACTACCCCACGAGACCGCGCACTCGTTGGGGCCCTAGGAGTTGGCTAGTAACTGCGATCGTAGTGCACCACGAATATTGATAGTGGCGGCTCCTCGAAGGGTGCGCGAGAGCGCTCCCGAGGATGATCACTCCTGCGTGAGTTATCCTCTATCAGCGCGTGAAGGCGGGCATCCTAGCGAATGCACAGAATGACGGGGCGGGTGGTGCACCCACACCCCAGTGGTATTGCAAGGCGGATGGAGCATATATCCTCGCGGATCCTGGCCGCGGGGGTGCGGC
		</sequence>
		<sequence>
			<taxon idref="GE0033_2003"/>
			AAGCGGCCCCTAGTGCCGCCTCGCCTCTCTTGCCGCAGCTCCTCCCGCTCCCCCGGCGGGTGGTGCTGGGCTGACCCAACGGGCCCTTCCCCCGGCCGGCCCAGAATCTCCGGTCGTTGTCAACACTCCATTCCTGGGTCGACGCGTATCGACGTCGCCGCATCTGACTCGAGGTTCGTCGTTCCGCGTCCCGCAACGCCGGCAATTAGTTCGGAGACTAAGAAGGCCCGCGCGCACACACAGGTCCGACGGAGCGATCGACGCATTTGCCTCCTGATGCGAAGGATGGGGTACACCGTTGTTCGCTTGACACTCCGGTCGGTCCCTCACCGCGCTCCCATTCGGCTATGACCATGAGTTGGCACAGTCGCCCCGTGCGTCGTCACAGACACCAGACCTTACCTGACATCTCCCTAATCCTCGGACCTCTCATGCGGCAGCGGCGCCTGTAGGATTTCCCCCCCCCGCGGATAGCAGGCTCAGCCTTGGGAAGTTTTTCCATTCTGAAATGGCTACCTCGAACCACGGTATTCGCAACCGCATGGGAGTATCGTCAATGGGCTTCAGAGTACTGACGCGTACACGGTGCTAACGCCGCGGCCACCATCAGTTTGCACCCGCTTCGAGATGCGTCGGACCAATAACGAACCGCCCTGACACCCCGCGTAGCTGAGCTCGTCCGGCGGTCAAGCAGGTGCAATAAACGTCGGCTGCGTCTAGCAGCCGGACTGCGCTTGTGGTCATGACCGCGCTAAGACAGTGTAGTTAAAACAGGGCCCAGACAAATCTTCGGCCAGAGGGCCAGCGGGTGGCCAGGGTCACAAACGCGGTATTCACGACAGCGGGGGCCGGATATGGCCTCGCGGACGCAGCGCTAGCTCCGGGGTCCTAGGGGCCATCATCGAAAGTCGAGGGTCTGCAGTGGCCGCCGGCCGCTGCCTTTTTGTTTTGATGGCAGGTCGTGTGGTGGTATCCGCACTTATCTTAGAGGCCGATACCGGGTGTATCGAGCTACGGGGGGAACAAGCAGCAGCGGCGACATAGCCTTCGGGCTGAGGGGCAGTCGTAAGAGAGCGAGGACAAGGATAGCGTAGTGCTACAACCTACTATCTCACGAGACCGCGCACTCGTTGGGGCCCTAGGAGTTGGCTAGTAACTGCGATCATAGTGCACCACGAATATTGACAGTGGCGGCTCCTCGAAGGGTGCGCGGGAGCGCTCCCGAGGATAGTCACTCCTGCGTGAGTTATCCTCTATCAGCCCGTGAAGGCGGGCATCCTAGCGAATGCACAGAATGACGGGGCGGGTGGTGCACCCACACCCCAGTGGCATTGCAAGCCGGATGGAGCATATATCCTCGCGGATCCTGGCCGCGGGGGTGCTGC
		</sequence>
		<sequence>
			<taxon idref="GE0034_2004"/>
			AAGCGGCCCCTAGTGCCGCCTCGCCTCTCTTGCCGCAGCTCCTCCCGCTCCCCCGACGGGTGGTGCTGGGCTGACCCAACGGGCCCTTCCCCCGGCCGGCCCAGAATCTCCGGTCGTTGTCAACACTCCATTCCTGGGTCGACGCGTATCGACGTCGCCGCATCTGACTCGAGGTTCGTCGTTCCGCGTCCCGCAACGCCGGCAATTAGTTCGGAGACTAAGAAGGCCCGCGCGCACACACAGGTCCGACGGAGCGATCGACGCATTTGCCTCCTGATGCGAAGGATGGGGTACACCGTTGTTCGCTTGACACTCCGGTCGGTCCCTCACCGCGCTCCCATTCGGCTATGACCATGAGTTGGCACAGTCGCCCCGTGCGTCGTCACAGACACCAGACCTTACCTGACATCTCCCTAATCCTCGGACCTCTCATGCGGCAGCGGCGCCTGTAGGATTTCCCCCCCCCGCGGATAGCAGGCTCAGCCTTGGGAAGTTTTTCCATTCTGAAATGGCTACCTCGAACCACGGTATTCGCAACCGCATGGGAGTATCGTCAATGGGCTTCAGAGTACTGACGCGTACACGGTGCTAACGCCGCGGCCACCATCAGTTTGCACCCGCTTCGAGATGCGTCGGACCAATAACGAACCGCCCTGACACCCCGCGTAGCTGAGCTCGTCCGGCGGTCAAGCAGGTGCAATAAACGTCGGCTGCGTCTAGCAGCCGGACTGCGCTTGTGGTCATGACCGCGCTAAGACAGTGTAGTTAAAACAGGGCCCAGACAAATCTTCGGCCAGAGGGCCAGCGGGTGGCCAGGGTCACAAACGCGGTATTCACGACAGCGGGGGCCGGATATGGCCTCGCGGACGCAGCGCTAGCTCCGGGGTCCTAGGGGCCATCATCGAAAGTCGAGGGTCTGCAGTGGCCGCCGGCCGCTGCCTTTTTGTTTTGATGGCAGGTCGTGTGGTGGTATCCGCACTTATCTTAGAGGCCGATACCGGGTGTATCGAGCTACGGGGGGAACAAGCAGCAGCGGCGACATAGCCTTCGGGCTGAGGGGCAGTCGTAAGAGAGCGAGGACAAGGATAGCGTAGTGCTACAACCTACTATCTCACGAGACCGCGCACTCGTTGGGGCCCTAGGAGTTGGCTAGTAACTGCGATCATAGTGCACCACGAATATTGACAGTGGCGGCTCCTCGAAGGGTGCGCGGGAGCGCTCCCGAGGATAGTCACTCCTGCGTGAGTTATCCTCTATCAGCCCGTGAAGGCGGGCATCCTAGCGAATGCACAGAATGACGGGGCGGGTGGTGCACCCACACCCCAGTGGCATTGCAAGCCGGATGGAGCATATATCCTCGCGGATCCTGGCCGCGGGGGTGCTGC
		</sequence>
		<sequence>
			<taxon idref="GE0035_2004"/>
			AAGCGGCCCCTAGTGCCGCCTCGCCTCTCTTGCCGCAGCTCCTCCCGCTCCCCCGACGGGTGGGGCTGGGCTGACCCAACGGGCCCTTCCCCCGGCCGGCCCAGAATCTCCGGTCGTTGTCAACACTCCATTCCTGGGTCGACGCGTATCGACGTCGCCGCATCTGACTCGAGGTTCGTCGTTCCGCGTCCCGCAACGCCGGCAATTAGTTCGGAGACTAAGAAGGCCCGCGCGCACACACAGGTCCGACGGAGCGATCGACGCATTTGCCTCCTGATGCGAGGGATGGGGTACACCGTTGTTCGCTTGACACTCCGGTCGGTCCCTCACCGCGCTCCCATTCGGCTCTGACCATGAGTTGGTACAGTCGCCCCGTGCGTCGTCCCAGACACCAGACCTTACCTGACATCTCCCTAATCCTCGGACCTCTCATGCGGCAGCGGCGCCTGTAGGATTGCCCCCCCCCGCGGATAGCAGGCTCAGCCTTGGGAAGTTTTTCCATTCTGAAATGGCTACCTCGGACCACGGTATTCGCAACCGCATGGGAGTATCGTCAATGGGCTTCAGAGTACTGACGCGTATACGGTGCTAACGCCGCGGCCACCATCAGTTTGCACCCGCTTCGAGATGCGTCGGACCAATAACGAACCGCCCTGACACCCCGCGTAGCTGAGCTCGTCCGGCAGTCAAGCAGGTGCAATAAACGTCGGCTGCGTCTAGCAGCCGGACTGCGCTTATAGTCATGACCGCGCTAAGACAGTGTAGTTAAAACAGGGCCCAGACAAATCTTCGGCCAGAGGGCCGGCGGGTGGCCAGGATCACAAACGCGGTATTCACGACAGCGGGGGCCGGATATGGCCTCGCGGACGCAGCGCTAGCTCCGGGGTCCTAGGGGCCATCATCGAAAGTCGAGGGTCTGCAGTGGCCGCCGGCCGCTGCCTTTTTGTTTTGATGGCAGGTCGTGTGGTGGTATCCGCACTTATCTTAGAGGCCAATACCGGGTGTGTCGAGCTGCGGGGGGAACAAGCAGCAGCGGCGACATAGCCTTCGGGCTGAGGGGCAGTCGTAAGAGAGCGAGGACCAGGATAGCGTAGTGCTACAGCCTACTACCCCACGAGACCGCGCACTCGTTGGGGCCCTAGGAGTTGGCTAGTAACTGCGATCGTAGTGCACCACGAATATTGATAGTGGCGGCTCCTCGAAGGGTGCGCGAGAGCGCTCCCGAGGATGATCACTCCTGCGTGAGTTATCCTCTATCAGCGCGTGAAGGCGGGCATCCTAGCGAATGCACAGAATGACGGGGCGGGTGGTGCACCCACACCCCAGTGGTATTGCAAGGCGGATGGAGCATATATCCTCGCGGATCCTGGCCGCGGGGGTGCGGC
		</sequence>
		<sequence>
			<taxon idref="GE0036_2004"/>
			AAGCGGCCCCTAGTGCCGCCTCGCCTCTCTTGCCGCAGCTCCTCCCGCTCCCCCGACGGGTGGTGCTGGGCTGACCCAACGGGCCCTTCCCCCGGCCGGCCCAGAATCTCCGGTCGTTGTCAACACTCCATTCCTGGGTCGACGCGTATCGACGTCGCCGCATCTGAGTCGAGGTTCGTCGTTCCGCGTCCCGCAACGCCGGCAATTAGTTCGGAGACTAAGAAGGCCCGCGCGCACACACAGGTCCGACGGAGCGATCGACGCATTTGCCTCCTGATGCGAGGGATGGGGTACACCGTTGTTCGCTTGACACCCCGGTCGGTCCCTCACCGCGCTCCCATTCGGCTCTGACCATGAGTTGGTACAGTCGCCCCGTGCGTCGTCCCAGACACCAGACCTTACCTGACATCTCCCTAATCCTCGGACCTCTCATGCGGCAGCGGCGCCTGTAGGATTGCCCCCCCCCGCGGATAGCAGGCTCAGCCTTGGGAAGTTTTTCCATTCTGAAATGGCTACCTCGGACCACGGTATTCGCAACCGCATGGGAGTATCGTCAATGGGCTTCAGAGTACTGACGCGTACACGGTGCTAACGCCGCGGCCACCATCAGTTTGCACCCGCTTCGAGATGCGTCGGACCAATAACGAACCGCCCTGACACCCCGCGTAGCTGAGCTCGTCCGGCAGTCAAGCAGGTGCAATAAACGTCGGCTGCGTCTAGCAGCCGGACTGCGCTTATAGTCATGACCGCGCTAAGACAGTGTAGTTAAAACAGGGCCCAGACAAATCTTCGGCCAGAGGGCCGGCGGGTGGCCAGGATCACAAACGCGGTATTCACGACAGCGGGGGCCGGATATGGCCTCGCGGACGCAGCGCTAGCTCCGGAGTCCTAGGGGCCATCATCGAAAGTCGAGGGTCTGCAGTGGCCGCCGGCCGCTGCCTTTTTGTTTTGATGGCAGGTCGTGTGGTGGTATCCGCACTTATCTTAGAGGCCGATACCGGGTGTATCGAGCTGCGGGGGGAACAAGCAGCAGCGGCGACATAGCCTTCGGGCTGAGGGGCAGTCGTAAGAGAGCGAGGACCAGGATAGCGTAGTGCTACAGCCTACTACCCCACGAGACCGCGCACTCGTTGGGGCCCTAGGAGTTGGCTAGTAACTGCGATCGTAGTGCACCACGAATATTGATAGTGGCGGCTCCTCGAAGGGTGCGCGAGAGCGCTCCCGAGGATGATCACTCCTGCGTGAGTTATCCTCTATCAGCGCGTGAAGGCGGGCATCCTAGCGAATGCACAGAATGACGGGGCGGGTGGTGCACCCACACCCCAGTGGTATTGCAAGGCGGATGGAGCATATATCCTCGCGGATCCTGGCCGCGGGGGTGCGGC
		</sequence>
		<sequence>
			<taxon idref="GE0037_2004"/>
			AAGCGGCCCCTAGTGCCGCCTCGCCTCTCTTGCCGCAGCTCCTCCCGCTCCCCCGACGGGTGGTGCTGGGCTGACCCAACGGGCCCTTCCCCCGGCCGGCCCAGAATCTCCGGTCGTTGTCAACACTCCATTCCTGGGTCGACGCGTATCGACGTCGCCGCATCTGACTCGAGGTTCGTCGTTCCGCGTCCCGCAACGCCGGCAATTAGTTCGGAGACTAAGAAGGCCCGCGCGCACACACAGGTCCGACGGAGCGATCGACGCATTTGCCTCCTGATGCGAAGGATGGGGTACACCGTTGTTCGCTTGACACTCCGGTCGGTCCCTCACCGCGCTCCCATTCGGCTATGACCATGAGTTGGCACAGTCGCCCCGTGCGTCGTCACAGACACCAGACCTTACCTGACATCTCCCTAATCCTCGGACCTCTCATGCGGCAGCGGCGCCTGTAGGATTTCCCCCCCCCGCGGATAGCAGGCTCAGCCTTGGGAAGTTTTTCCATTCTGAAATGGCTACCTCGAACCACGGTATTCGCAACCGCATGGGAGTATCGTCAATGGGCTTCAGAGTACTGACGCGTACACGGTGCTAACGCCGCGGCCACCATCAGTTTGCACCCGCTTCGAGATGCGTCGGACCAATAACGAACCGCCCTGACACCCCGCGTAGCTGAGCTCGTCCGGCGGTCAAGCAGGTGCAATAAACGTCGGCTGCGTCTAGCAGCCGGACTGCGCTTGTGGTCATGACCGCGCTAAGACAGTGTAGTTAAAACAGGGCCCAGACAAATCTTCGGCCAGAGGGCCAGCGGGTGGCCAGGGTCACAAACGCGGTATTCACGACAGCGGGGGCCGGATATGGCCTCGCGGACGCAGCGCTAGCTCCGGGGTCCTAGGGGCCATCATCGAAAGTCGAGGGTCTGCAGTGGCCGCCGGCCGCTGCCTTTTTGTTTTGATGGCAGGTCGTGTGGTGGTATCCGCACTTATCTTAGAGGCCGATACCGGGTGTATCGAGCTACGGGGGGAACAAGCAGCAGCGGCGACATAGCCTTCGGGCTGAGGGGCAGTCGTAAGAGAGCGAGGACAAGGATAGCGTAGTGCTACAACCTACTATCTCACGAGACCGCGCACTCGTTGGGGCCCTAGGAGTTGGCTAGTAACTGCGATCATAGTGCACCACGAATATTGACAGTGGCGGCTCCTCGAAGGGTGCGCGGGAGCGCTCCCGAGGATAGTCACTCCTGCGTGAGTTATCCTCTATCAGCCCGTGAAGGCGGGCATCCTAGCGAATGCACAGAATGACGGGGCGGGTGGTGCACCCACACCCCAGTGGCATTGCAAGCCGGATGGAGCATATATCCTCGCGGATCCTGGCCGCGGGGGTGCTGC
		</sequence>
		<sequence>
			<taxon idref="GE0038_2004"/>
			AGCCCGCCCCCAGTGCTACCTCGGGTCCCCCGTGGCAGCTCCTGCCGCGCCTGGGACAGGTGTTGCTGGACCGACCTGACGGCTCCTCCCGTCTGCGGGCTCAGCATCCCCCGTCGTTGCCGACGCCCCATTCCCAGGGTAACGCGCACCAGCGTCGGCGCACCTGACTCGAGATGCGTCGTTGTGCCCCACGCCACGCCGGTGCTTACTTCGGAGGCCGAGTATGCTCCCACGAACGCACATGCCCGACCGGGTAGTCTACGCGTTCGCCTACTCATGCGGGGGACTGCGTGCGACTGCGCCCGCTTGATTCTCCAACCGGCCCCTCACCGCAGGCCTGCTCCACCCCGAGCGCGAGCTGGCACTCTCGCCACTCGCGTCGTCCCAAGCATTAGACGTCACCCGGCCCCCCTTCATTCCCCGGGCTCCTCGTGGGACAATGTCACCTGTGAGATCGCTATGCCCCGCAGGTGACAGGTTCCGTCTCGGGGACTCTGCCAATTCTGAAATGGCCACCTCGGCCCATGGTATTTGCGACTGAACCTGGGTGTCGCGCACAGAACTTCGGACACTCCCGCGGACACGGTGCTTACGCTCCGACCAACATCGGCCTGCCCCCGGCGCAGAACGCGTCGTGCCAATAACGAGACGCCCTGCAACCTCGCGTAGCGAACCTCCTCCCGCGGTCAAACGGGCGCACCAGGCGTCGGGTGCTCCTGTCAGCCGGCTGGTGCTCATAGTCAGGACCGCACTAAGACACTGTAGCGGGGGTGGGGAAGGAAGAGATCGTCGGTAAGATGGCCGACAGGTGACCGCGGGCGTGGACAAGGCGTCTACGGCAGCTGGGGGGGTGTAGAGGCGCGTGGACACAGCACCAGCCCCAGGGCCCCGGAGGTTCTCATCGAGGGCCCAGCGCCTGCAGTGGACGGCGACCGCTGCTTTCTTCTTTCGGGGTTGGGGCACGCTATGGCGCCTGCAATTTTTCTCCAGGCTGCTACCGGGCGCACCGAGCTGCGAGGGGAGCAAGCGGCAGCAGCGATATAGTCCCCGAACTGAAATGTGGCCGTAACAAGGCGAGCATCAGGCTAGCGCGGCGTTTTGGCCTGCTGTCCCGTGAGGCCGCACGTCCAGCGGGGCCCTGGGGGTTTGCCGGTCCTTGCGACCGCGTTGTCTCGAAAGTGTCGGCGGCGGGGGCTCCCTGCGAAGCGCGCGGGAGCTTTCGCGAGAGTGGTCGCTCCCGTGCGAGCTGCCCCCCATAAGCGCAGGAAGGCCGACGTCTCGGCAGACGTACAGACTAACGAGACGGGCGGTGCGTCCGCGCCCAAATGGTATCACAAACCGAATGCAGCATACGTCCTCGCGGATCCTGGGCGCGGGAGTGTGGC
		</sequence>
		<sequence>
			<taxon idref="GE0039_2004"/>
			AAGCGGCCCCTAGTGCCGCCTCGCCTCTCTTGCCGCAGCTCCTCCCGCTCCCCCGACGGGTGGTGCTGGGCTGACCCAACGGGCCCTTCCCCCGGCCGGCCCAGAATCTCCGGTCGTTGTCAACACTCCATTCCTGGGTCGACGCGTATCGACGTCGCCGCATCTGACTCGAGGTTCGTCGTTCCGCGTCCCGCAACGCCGGCAATTAGTTCGGAGACTAAGAAGGCCCGCGCGCACACACAGGTCCGACGGAGCGATCGACGCATTTGCCTCCTGATGCGAAGGATGGGGTACACCGTTGTTCGCTTGACACTCCGGTCGGTCCCTCACCGCGCTCCCATTCGGCTATGACCATGAGTTGGCACAGTCGCCCCGTGCGTCGTCACAGACACCAGACCTTACCTGACATCTCCCTAATCCTCGGACCTCTCATGCGGCAGCGGCGCCTGTAGGATTTCCCCCCCCCGCGGATAGCAGGCTCAGCCTTGGGAAGTTTTTCCATTCTGAAATGGCTACCTCGAACCACGGTATTCGCAACCGCATGGGAGTATCGTCAATGGGCTTCAGAGTACTGACGCGTACACGGTGCTAACGCCGCGGCCACCATCAGTTTGCACCCGCTTCGAGATGCGTCGGACCAATAACGAACCGCCCTGACACCCCGCGTAGCTGAGCTCGTCCGGCGGTCAAGCAGGTGCAATAAACGTCGGCTGCGTCTAGCAGCCGGACTGCGCTTGTGGTCATGACCGCGCTAAGACAGTGTAGTTAAAACAGGGCCCAGACAAATCTTCGGCCAGAGGGCCGGCGGGTGGCCAGGGTCACAAACGCGGTATTCACGACATCGGGGGCCGGATATGGCCTCGCGGACGCAGCGCTAGCTCCGGGGTCCTAGGGGCCATCATCGAAAGTCGAGGGTCTGCAGTGGCCGCCGGCCGCTGCCTTTTTGTTTTGATGGCAGGTCGTGTGGTGGTATCCGCACTTATCTTAGAGGCCGATACCGGGTGTATCGAGCTACGGGGGGAACAAGCAGCAGCGGCGACATAGCCTTCGGGCTGAGGGGCAGTCGTAAGAGAGCGAGGACCAGGATAGCGTAGTGCTACAACCTACTATCTCACGAGACCGCGCACTCGTTGGGGCCCTAGGAGTTGGCTAGTAACTGCGATCATAGTGCACCACGAATATTGACAGTGGCGGCTCCTCGAAGGGTGCGCGGGAGCGCTCCCGAGGATAGTCACTCCTGCGTGAGTTATCCTCTATCAGCCCGTGAAGGCGGGCATCCTAGCGAATGCACAGAATGACGGGGCGGGTGGTGCACCCACACCCCAGTGGCATTGCAAGCCGGATGGAGCATATATCCTCGCGGATCCTGGCCGCGGGGGTGCTGC
		</sequence>
		<sequence>
			<taxon idref="GE0040_2005"/>
			AAGCGGCCCCTAGTGCCGCCTCGCCTCTCTTGCCGCAGCTCCTCCCGCTCCCCCGACGGGTGGTGCTGGGCTGACCCAACGGGCCCTTCCCCCGGCCGGCCCAGAATCTCCGGTCGTTGTCAACACTCCATTCCTGGGTCGACGCGTATCGACGTCGCCGCATCTGACTCGAGGTTCGTCGTTCCGCGTCCCGCAACGCCGGCAATTAGTTCGGAGACTAAGAAGGCCCGCGCGCACACACAGGTCCGACGGAGCGATCGACGCATTTGCCTCCTGATGCGAAGGATGGGGTACACCGTTGTTCGCTTGACACTCCGGTCGGTCCCTCACCGCGCTCCCATTCGGCTATGACCATGAGTTGGCACAGTCGCCCCGTGCGTCGTCACAGACACCAGACCTTACGTGACATCTCCCTAATCCTCGGACCTCTCATGCGGCAGCGGCGCCTGTAGGATTTCCCCCCCCCGCGGATAGCAGGCTCAGCCTTGGGAAGTTTTTCCATTCTGAAATGGCTACCTCGAACCACGGTATTCGCAACCGCATGGGAGTATCGTCAATGGGCTTCAGAGTACTGACGCGTACACGGTGCTAACGCCGCGGCCACCATCAGTTTGCACCCGCTTCGAGATGCGTCGGACCAATAACGAACCGCCCTGACACCCCGCGTAGCTGAGCTCGTCCGGCGGTCAAGCAGGTGCAATAAACGTCGGCTGCGTCTAGCAGCCGGACTGCGCTTGTGGTCATGACCGCGCTAAGACAGTGTAGTTAAAACAGGGCCCAGACAAATCTTCGGCCAGAGGGCCAGCGGGTGGCCAGGGTCACAAACGCGGTATTCACGACAGCGGGGGCCGGATATGGCCTCGCGGACGCAGCGCTAGCTCCGGGGTCCTAGGGGCCATCATCGAAAGTCGAGGGTCTGCAGTGGCCGCCGGCCGCTGCCTTTTTGTTTTGATGGCAGGTCGTGTGGTGGTATCCGCACTTATCTTAGAGGCCGATACCGGGTGTATCGAGCTACGGGGGGAACAAGCAGCAGCGGCGACATAGCCTTCGGGCTGAGGGGCAGTCGTAAGAGAGCGAGGACAAGGATAGCGTAGTGCTACAACTTACTATCTCACGAGACCGCGCACTCGTTGGGGCCCTAGGAGTTGGCTAGTAACTGCGATCATAGTGCACCACGAATATTGACAGTGGCGGCTCCTCGAAGGGTGCGCGGGAGCGCTCCCGAGGATAGTCACTCCTGCGTGAGTTATCCTCTATCAGCCCGTGAAGGCGGGCATCCTAGCGAATGCACAGAATGACGGGGCGGGTGGTGCACCCACACCCCAGTGGCATTGCAAGCCGGATGGAGCATATATCCTCGCGGATCCTGGCCGCGGGGGTGCTGC
		</sequence>
		<sequence>
			<taxon idref="GE0041_2004"/>
			AAGCGGCCCCTAGTGCCGCCTCGCCTCTCTTGCCGCAGCTCCTCCCGCTCCCCCGACGGGTGGTGCTGGGCTGACCCAACGGGCCCTTCCCCCGGCCGGCCCAGAATCTCCGGTCGTTGTCAACACTCCATTCCTGGGTCGACGCGTATCGACGTCGCCGCATCTGACTCGAGGTTCGTCGTTCCGCGTCCCGCAACGCCGGCAATTAGTTCGGAGACTAAGAAGGCCCGCGCGCACACACAGGTCCGACGGAGCGATCGACGCATTTGCCTCCTGATGCGAAGGATGGGGTACACCGTTGTTCGCTTGACACTCCGGTCGGTCCCTCACCGCGCTCCCATTCGGCTATGACCATGAGTTGGCACAGTCGCCCCGTGCGTCGTCACAGACACCAGACCTTACCTGACATCTCCCTAATCCTCGGACCTCTCATGCGGCAGCGGCGCCTGTAGGATTTCCCCCCCCCGCGGATAGCAGGCTCAGCCTTGGGAAGTTTTTCCATTCTGAAATGGCTACCTCGAACCACGGTATTCGCAACCGCATGGGAGTATCGTCAATGGGCTTCAGAGTACTGACGCGTACACGGTGCTAACGCCGCAGCCACCATCAGTTTGCACCCGCTTCGAGATGCGTCGGACCAATAACGAACCGCCCTGACACCCCGCGTAGCTGAGCTCGTCCGGCGGTCAAGCAGGTGCAATAAACGTCGGCTGCGTCTAGCAGCCGGACTGCGCTTGTGGTCATGACCGCGCTAAGACAGTGTAGTTAAAACAGGGCCCAGACAAATCTTCGGCCAGAGGGCCAGCGGGTGGCCAGGGTCACAAACGCGGTATTCACGACAGCGGGGGCCGGATATGGCCTCGCGGACGCAGCGCTAGCTCCGGGGTCCTAGGGGCCATCATCGAAAGTCGAGGGTCTGCAGTGGCCGCCGGCCGCTGCCTTTTTGTTTTGATGGCAGGTCGTGTGGTGGTATCCGCACTTATCTTAGAGGCCGATACCGGGTGTATCGAGCTACGGGGGGAACAAGCAGCAGCGGCGACATAGCCTTCGGGCTGAGGGGCAGTCGTAAGAGAGCGAGGACAAGGATAGCGTAGTGCTACAACCTACTATCTCACGAGACCGCGCACTCGTTGGGGCCCTAGGAGTTGGCTAGTAACTGCGATCATAGTGCACCACGAATATTGACAGTGGCGGCTCCTCGAAGGGTGCGCGGGAGCGCTCCCGAGGATAGTCACTCCTGCGTGAGTTATCCTCTATCAGCCCGTGAAGGCGGGCATCCTAGCGAATGCACAGAATGACGGGGCGGGTGGTGCACCCACACCCCAGTGGCATTGCAAGCCGGATGGAGCATATATCCTCGCGGATCCTGGCCGCGGGGGTGCTGC
		</sequence>
		<sequence>
			<taxon idref="GE0042_2005"/>
			AAGCGGCCCCTAGTGCCGCCTCGCCTCTCTTGCCGCAGCTCCTCCCGCTCCCCCGACGGGTGGTGCTGGGCTGACCCAACGGGCCCTTCCCCCGGCCGGCCCAGAATCTCCGGTCGTTGTCAACACTCCATTCCTGGGTCGACGCGTATCGACGTCGCCGCATCTGACTCGAGGTTCGTCGTTCCGCGTCCCGCAACGCCGGCAATTAGTTCGGAGACTAAGAAGGCCCGCGCGCACACACAGGTCCGACGGAGCGATTGACGCATTTGCCTCCTGATGCGAAGGATGGGGTACACCGTTGTTCGCTTGACACTCCGGTCGGTCCCTCACCGCGCTCCCATTCGGCTATGACCATGAGTTGGCACAGTCGCCCCGTGCGTCGTCACAGACACCAGACCTTACCTGACATCTCCCTAATCCTCGGACCTCTCATGCGGCAGCGGCGCCTGTAGGATTTCCCCCCCCCGCGGATAGCAGGCTCAGCCTTGGGAAGTTTTTCCATTCTGAAATGGCTACCTCGAACCACGGTATTCGCAACCGCATGGGAGTATCGTCAATGGGCTTCAGAGTACTGACGCGTACACGGTGCTAACGCCGCGGCCACCATCAGTTTGCACCCGCTTCGAGATGCGTCGGACCAATAACGAACCGCCCTGACACCCCGCGTAGCTGAGCTCGTCCGGCGGTCAAGCAGGTGCAATAAACGTCGGCTGCGTCTAGCAGCCGGACTGCGCTTGTGGTCATGACCGCGCTAAGACAGTGTAGTTAAAACAGGGCCCAGACAAATCTTCGGCCAGAGGGCCAGCGGGTGGCCAGGGTCACAAACGCGGTATTCACGACAGCGGGGGCCGGATATGGCCTCGCGGACGCAGCGCTAGCTCCGGGGTCCTAGGGGCCATCATCGAAAGTCGAGGGTCTGCAGTGGCCGCCGGCCGCTGCCTTTTTGTTTTGATGGCAGGTCGTGTGGTGGTATCCGCACTTATCTTAGAGGCCGATACCGGGTGTATCGAGCTACGGGGGGAACAAGCAGCAGCGGCGACATAGCCTTCGGGCTGAGGGGCAGTCGTAAGAGAGCGAGGACAAGGATAGCGTAGTGCTACAACCTACTATCTCACGAGACCGCGCACTCGTTGGGGCCCTAGGAGTTGGCTAGTAACTGCGATCATAGTGCACCACGAATATTGACAGTGGCGGCTCCTCGAAGGGTGCGCGGGAGCGCTCCCGAGGATAGTCACTCCTGCGTGAGTTATCCTCTATCAGCCCGTGAAGGCGGGCATCCTAGCGAATGCACAGAATGACGGGGCGGGTGGTGCACCCACACCCCAGTGGCATTGCAAGCCGGATGGAGCATATATCCTCGCGGATCCTGGCCGCGGGGGTGCTGC
		</sequence>
		<sequence>
			<taxon idref="GE0043_2005"/>
			AAGCGGCCCCTAGTGCCGCCTCGCCTCTCTTGCCGCAGCTCCTCCCGCTCCCCCGACGGGTGGTGCTGGGCTGACCCAACGGGCCCTTCCCCCGGCCGGCCCAGAATCTCCGGTCGTTGTCAACACTCCATTCCTGGGTCGACGCGTATCGACGTCGCCGCATCTGACTCGAGGTTCGTCGTTCCGCGTCCCGCAACGCCGGCAATTAGTTCGGAGACTAAGAAGGCCCGCGCGCACACACAGGTCCGACGGAGCGATCGACGCATTTGCCTCCTGATGCGAAGGATGGGGTACACCGTTGTTCGCTTGACACTCCGGTCGGTCCCTCACCGCGCTCCCATTCGGCTATGACCATGAGTTGGCACAGTCGCCCCGTGCGTCGTCACAGACACCAGACCTTACCTGACATCTCCCTAATCCTCGGACCTCTCATGCGGCAGCGGCGCATGTAGGATTTCCCCCCCCCGCGGATAGCAGGCTCAGCCTTGGGAAGTTTTTCCATTCTGAAATGGCTACCTCGAACCACGGTATTCGCAACCGCATGGGAGTATCGTCAATGGGCTTCAGAGTACTGACGCGTACACGGTGCTAACGCCGCGGCCACCATCAGTTTGCACCCGCTTCGAGATGCGTCGGACCAATAACGAACCGCCCTGACACCCCGCGTAGCTGAGCTCGTCCGGCGGTCAAGCAGGTGCAATAAACGTCGGCTGCGTCTAGCAGCCGGACTGCGCTTGTGGTCATGACCGCGCTAAGACAGTGTAGTTAAAACAGGGCCCAGACAAATCTTCGGCCAGAGGGCCAGCGGGTGGCCAGGGTCACAAACGCGGTATTCACGACAGCGGGGGCCGGATATGGCCTCGCGGACGCAGCGCTAGCTCCGGGGTCCTAGGGGCCATCATCGAAAGTCGAGGGTCTGCAGTGGCCGCCGGCCGCTGCCTTTTTGTTTTGATGGCAGGTCGTGTGGTGGTATCCGCACTTATCTTAGAGGCCGATACCGGGTGTATCGAGCTACGGGGGGAACAAGCAGCAGCGGCGACATAGCCTTCGGGCTGAGGGGCAGTCGTAAGAGAGCGAGGACAAGGATAGCGTAGTGCTACAACCTACTATCTCACGAGACCGCGCACTCGTTGGGGCCCTAGGAGTTGGCTAGTAACTGCGATCATAGTGCACCACGAATATTGACAGTGGCGGCTCCTCGAAGGGTGCGCGGGAGCGCTCCCGAGGATAGTCACTCCTGCGTGAGTTATCCTCTATCAGCCCGTGAAGGCGGGCATCCTAGCGAATGCACAGAATGACGGGGCGGGTGGTGCACCCACACCCCAGTGGCATTGCAAGCCGGATGGAGCATATATCCTCGCGGATCCTGGCCGCGGGGGTGCTGC
		</sequence>
		<sequence>
			<taxon idref="GE0044_2005"/>
			AAGCGGCCCCTAGTGCCGCCTCGCCTCTCTTGCCGCAGCTCCTCCCGCTCCCCCGACGGGTGGTGCTGGGCTGACCCAACGGGCCCTTCCCCCGGCCGGCCCAGAATCTCCGGTCGTTGTCAACACTCCATTCCTGGGTCGACGCGTATCGACGTCGCCGCATCTGACTCGAGGTTCGTCGTTCCGCGTCCCGCAACGCCGGCAATTAGTTCGGAGACTAAGAAGGCCCGCGCGCACACACAGGTCCGACGGAGCGATCGACGCATTTGCCTCCTGATGCGAAGGATGGGGTACACCGTTGTTCGCTTGACACTCCGGTCGGTCCCTCACCGCGCTCCCATTCGGCTATGACCATGAGTTGGCACAGTCGCCCCGTGCGTCGTCACAGACACCAGACCTTACCTGACATCTCCCTAATCCTCGGACCTCTCATGCGGCAGCGGCGCCTGTAGGATTTCCCCCCCCCGCGGATAGCAGGCTCAGCCTTGGGAAGTTTTTCCATTCTGAAATGGCTACCTCGAACCACGGTATTCGCAACCGCATGGGAGTATCGTCAATGGGCTTCAGAGTACTGACGCGTACACGGTGCTAACGCCGCGGCCACCATCAGTTTGCACCCGCTTCGAGATGCGTCGGACCAATAACGAACCGCCCTGACACCCCGCGTAGCTGAGCTCGTCCGGCGGTCAAGCAGGTGCAATAAACGTCGGCTGCGTCTAGCAGCCGGACTGCGCTTGTGGTCATGACCGCGCTAAGACAGTGTAGTTAAAACAGGGCCCAGACAAATCTTCGGCCAGAGGGCCAGCGGGTGGCCAGGGTCACAAACGCGGTATTCACGACAGCGGGGGCCGGATATGGCCTCGCGGACGCAGCGCTAGCTCCGGGGTCCTAGGGGCCATCATCGAAAGTCGAGGGTCTGCAGTGGCCGCCGGCCGCTGCCTTTTTGTTTTGATGGCAGGTCGTGTGGTGGTATCCGCACTTATCTTAGAGGCCGATACCGGGTGTATCGAGCTACGGGGGGAACAAGCAGCAGCGGCGACATAGCCTTCGGGCTGAGGGGCAGTCGTAAGAGAGCGAGGACAAGGATAGCGTAGTGCTACAACCTACTATCTCACGAGACCGCGCACTCGTTGGGGCCCTAGGAGTTGGCTAGTAACTGCGATCATAGTGCACCACGAATATTGACAGTGGCGGCTCCTCGAAGGGTGCGCGGGAGCGCTCCCGAGGATAGTCACTCCTGCGTGAGTTATCCTCTATCAGCCCGTGAAGGCGGGCATCCTAGCGAATGCACAGAATGACGGGGCGGGTGGTGCACCCACACCCCAGTGGCATTGCAAGCCGGATGGAGCATATATCCTCGCGGATCCTGGCCGCGGGGGTGCTGC
		</sequence>
		<sequence>
			<taxon idref="GE0045_2005"/>
			AAGCGGCCCCTAGTGCCGCCTCGCCTCTCTTGCCGCAGCTCCTCCCGCTCCCCCGACGGGTGGTGCTGGGCTGACCCAACGGGCCCTTCCCCCGGCCGGCCCAGAATCTCCGGTCGTTGTCAACACTCCATTCCTGGGTCGACGCGTATCGACGTCGCCGCATCTGACTCGAGGTTCGTCGTTCCGCGTCCCGCAACGCCGGCAATTAGTTCGGAGACTAAGAAGGCCCGCGCGCACACACAGGTCCGACGGAGCGATCGACGCATTTGCCTCCTGATGCGAAGGATGGGGTACACCGTTGTTCGCTTGACACTCCGGTCGGTCCCTCACCGCGCTCCCATTCGGCTATGACCATGAGTTGGCACAGTCGCCCCGTGCGTCGTCACAGACACCAGACCTTACCTGACATCTCCCTAATCCTCGGACCTCTCATGCGGCAGCGGCGCCTGTAGGATTTCCCCCCCCCGCGGATAGCAGGCTCAGCCTTGGGAAGTTTTTCCATTCTGAAATGGCTACCTCGAACCACGGTATTCGCAACCGCATGGGAGTATCGTCAATGGGCTTCAGAGTACTGACGCGTACACGGTGCTAACGCCGCGGCCACCATCAGTTTGCACCCGCTTCGAGATGCGTCGGACCAATAACGAACCGCCCTGACACCCCGCGTAGCTGAGCTCGTCCGGCGGTCAAGCAGGTGCAATAAACGTCGGCTGCGTCTAGCAGCCGGACTGCGCTTGTGGTCATGACCGCGCTAAGACAGTGTAGTTAAAACAGGGCCCAGACAAATCTTCGGCCAGAGGGCCAGCGGGTGGCCAGGGTCACAAACGCGGTATTCACGACAGCGGGGGCCGGATATGGCCTCGCGGACGCAGCGCTAGCTCCGGGGTCCTAGGGGCCATCATCGAAAGTCGAGGGTCTGCAGTGGCCGCCGGCCGCTGCCTTTTTGTTTTGATGGCAGGTCGTGTGGTGGTATCCGCACTTATCTTAGAGGCCGATACCGGGTGTATCGAGCTACGGGGGGAACAAGCAGCAGCGGCGACATAGCCTTCGGGCTGAGGGGCAGTCGTAAGAGAGCGAGGACCAGGATAGCGTAGTGCTACAACCTACTATCTCACGAGACCGCGCACTCGTTGGGGCCCTAGGAGTTGGCTAGTAACTGCGATCATAGTGCACCACGAATATTGACAGTGGCGGCTCCTCGAAGGGTGCGCGGGAGCGCTCCCGAGGATAGTCACTCCTGCGTGAGTTATCCTCTATCAGCCCGTGAAGGCGGGCATCCTAGCGAATGCACAGAATGACGGGGCGGGTGGTGCACCCACACCCCAGTGGCATTGCAAGCCGGATGGAGCATATATCCTCGCGGATCCTGGCCGCGGGGGTGCTGC
		</sequence>
		<sequence>
			<taxon idref="GE0046_2005"/>
			AAGCGGCCCCTAGTGCCGCCTCGCCTCTCTTGCCGCAGCTCCTCCCGCTCCCCCGACGGGTGGTGCTGGGCTGACCCAACGGGCCCTTCCCCCGGCCGGCCCAGAATCTCCGGTCGTTGTCAACACTCCATTCCTGGGTCGACGCGTATCGACGTCGCCGCATCTGACTCGAGGTTCGTCGTTCCGCGTCCCGCAACGCCGGCAATTAGTTCGGAGACTAAGAAGGCCCGCGCGCACACACAGGTCCGACGGAGCGATCGACGCATTTGCCTCCTGATGCGAAGGATGGGGTACACCGTTGTTCGCTTGACACTCCGGTCGGTCCCTCACCGCGCTCCCATTCGGCTATGACCATGAGTTGGCACAGTCGCCCCGTGCGTCGTCACAGACACCAGACCTTATCTGACATCTCCCTAATCCTCGGACCTCTCATGCGGCAGCGGCGCCTGTAGGATTTCCCCCCCCCGCGGATAGCAGGCTCAGCCTTGGGAAGTTTTTCCATTCTGAAATGGCTACCTCGAACCACGGTATTCGCAACCGCATGGGAGTATCGTCAATGGGCTTCAGAGTACTGACGCGTACACGGTGCTAACGCCGCGGCCACCATCAGTTTGCACCCGCTTCGAGATGCGTCGGACCAATAACGAACCGCCCTGACACCCCGCGTAGCTGAGCTCGTCCGGCGGTCAAGCAGGTGCAATAAACGTCGGCTGCGTCTAGCAGCCGGACTGCGCTTATGGTCATGACCGCGCTAAGACAGTGTAGTTAAAACAGGGCCCAGACAAATCTTCGGCCAGAGGGCCGGCGGGTGGCCAGGGTCACAAACGCGGTATTCACGACAGCGGGGGCCGGATATGGCCTCGCGGACGCAGCGCTAGCTCCGGGGTCCTAGGGGCCATCATCGAAAGTCGAGGGTCTGCAGTGGCCGCCGGCCGCTGCCTTTTTGTTTTGATGGCAGGTCGTGTGGTGGTATCCGCACTTATCTTAGAGGCCGATACCGGGTGTATCGAGCTACGGGGGGAACAAGCAGCAGCGGCGACATAGCCTTCGGGCTGAGGGGCAGTCGTAAGAGAGCGAGGACCAGGATAGCGTAGTGCTACAACCTACTATCTCACGAGACCGCGCACTCGTTGGGGCCCTAGGAGTTGGCTAGTAACTGCGATCATAGTGCACCACGAATATTGACAGTGGCGTCTCCTCGAAGGGTGCGCGGGAGCGCTCCCGAGGATAGTCACTCCTGCGTGAGTTATCCTCTATCAGCCCGTGAAGGCGGGCATCCTAGCGAATGCACAGAATGACGGGGCGGGTGGTGCACCCACACCCCAGTGGCATTGCAAGCCGGATGGAGCATATATCCTCGCGGATCCTGGCCGCGGGGGTGCTGC
		</sequence>
		<sequence>
			<taxon idref="GE0047_2005"/>
			AAGCGGCCCCTAGTGCCGCCTCGCCTCTCTTGCCGCAGCTCCTCCCGCTCCCCCGACGGGTGGTGCTGGGCTGACCCAACGGGCCCTTCCCCCGGCCGGCCCAGAATCTCCGGTCGTTGTCAACACTCCATTCCTGGGTCGACGCGTATCGACGTCGCCGCATCTGACTCGAGGTTCGTCGTTCCGCGTCCCGCAACGCCGGCAATTAGTTCGGAGACTAAGAAGGCCCGCGCGCACACACAGGTCCGACGGAGCGATCGACGCATTTGCCTCCTGATGCGAGGGATGGGGTACACCGTTGTTCGCTTGACACTCCGGTCGGTCCCTCACCGCGCTCCCATTCGGCTCTGACCATGAGTTGGTACAGTCGCCCCGTGCGTCGTCCCAGACACCAGACCTTACCTGACATCTCCCTAATCCTCGGACCTCTCATGCGGCAGCGGCGCCTGTAGGATTGCCCCCCCCCGCGGATAGCAGGCTCAGCCTTGGGAAGTTTTTCCATTCTGAAATGGCTACCTCGGACCACGGTATTCGCAACCGCATGGGAGTATCGTCAATGGGCTTCAGAGTACTGACGCGTACACGGTGCTAACGCCGCGGCCACCATCAGTTTGCACCCGCTTCGAGATGCGTCGGACCAATAACGAACCGCCCTGACACCCCGCGTAGCTGAGCTCGTCCGGCAGTCAAGCAGGTGCAATAAACGTCGGCTGCGTCTAGCAGCCGGACTGCGCTTATAGTCATGACCGCGCTAAGACAGTGTAGTTAAAACAGGGCCCAGACAAATCTTCGGCCAGAGGGCCGGCGGGTGGCCAGGATCACAAACGCGGTATTCACGACAGCGGGGGCCGGATATGGCCTCGCGGACGCAGCGCTAGCTCCGGGGTCCTAGGGGCCATCATCGAAAGTCGAGGGTCTGCAGTGGCCGCCGGCCGCTGCCTTTTTGTTTTGATGGCAGGTCGTGTGGTGGTATCCGCACTTATCTTAGAGGCCGATACCGGGTGTATCGAGCTGCGGGGGGAACAAGCAGCAGCGGCGACATAGCCTTCGGGCTGAGGGGCAGTCGTAAGAGAGCGAGGACCAGGATAGCGTAGTGCTACAGCCTACTACCCCACGAGACCGCGCACTCGTTGGGGCCCTAGGAGTTGGCTAGTAACTGCGATCGTAGTGCACCACGAATATTGATAGTGGCGGCTCCTCGAAGGGTGCGCGAGAGCGCTCCCGAGGATGATCACTCCTGCGTGAGTTATCCTCTATCAGCGCGTGAAGGCGGGCATCCTAGCGAATGCACAGAATGACGGGGCGGGTGGTGCACCCACACCCCAGTGGTATTGCAAGGCGGATGGAGCATATATCCTCGCGGATCCTGGCCGCGGGGGTGCGGC
		</sequence>
		<sequence>
			<taxon idref="GE0048_2005"/>
			AAGCGGCCCCTAGTGCCGCCTCGCCTCTCTTGCCGCAGCTCCTCCCGCTCCCCCGACGGGTGGTGCTGGGCTGACCCAACGGGCCCTTCCCCCGGCCGGCCCAGAATCTCCGGTCGTTGTCAACACTCCATTCCTGGGTCGACGCGTATCGACGTCGCCGCATCTGACTCGAGGTTCGTCGTTCCGCGTCCCGCAACGCCGGCAATTAGTTCGGAGACTAAGAAGGCCCGCGCGCACACACAGGTCCGACGGAGCGATCGACGCATTTGCCTCCTGATGCGAGGGATGGGGTACACCGTTGTTCGCTTGACACCCCGGTCGGTCCCTCACCGCGCTCCCATTCGGCTCTGACCATGAGTTGGTACAGTCGCCCCGTGCGTCGTCCCAGACACCAGACCTTACCTGACATCTCCCTAATCCTCGGACCTCTCATGCGGCAGCGGCGCCTGTAGGATTGCCCCCCCCCGCGGATAGCAGGCTCAGCCTTGGGAAGTTTTTCCATTCTGAAATGGCTACCTCGGACCACGGTATTCGCAACCGCATGGGAGTATCGTCAATGGGCTTCAGAGTACTGACGCGTACACGGTGCTAACGCCGCGGCCACCATCAGTTTGCACCCGCTTCGAGATGCGTCGGACCAATAACGAACCGCCCTGACACCCCGCGTAGCTGAGCTCGTCCGGCAGTCAAGCAGGTGCAATAAACGTCGGCTGCGTCTAGCAGCCGGACTGCGCTTATAGTCATGACCGCGCTAAGACAGTGTAGTTAAAACAGGGCCCAGACAAATCTTCGGCCAGAGGGCCGGCGGGTGGCCAGGATCACAAACGCGGTATTCACGACAGCGGGGGCCGGATATGGCCTCGCGGACGCAGCGCTAGCTCCGGGGTCCTAGGGGCCATCATCGAAAGTCGAGGGTCTGCAGTGGCCGCCGGCCGCTGCCTTTTTGTTTTGATGGCAGGTCGTGTGGTGGTATCCGCACTTATCTTAGAGGCCGATACCGGGTGTATCGAGCTGCGGGGGGAACAAGCAGCAGCGGCGACATAGCCTTCGGGCTGAGGGGCAGTCGTAAGAGAGCGAGGACCAGGATAGCGTAGTGCTACAGCCTACTACCCCACGAGACCGCGCACTCGTTGGGGCCCTAGGAGTTGGCTAGTAACTGCGATCGTAGTGCACCACGAATATTGATAGTGGCGGCTCCTCGAAGGGTGCGCGAGAGCGCTCCCGAGGATGATCACTCCTGCGTGAGTTATCCTCTATCAGCGCGTGAAGGCGGGCATCCTAGCGAATGCACAGAATGACGGGGCGGGTGGTGCACCCACACCCCAGTGGTATTGCAAGGCGGATGGAGCATATATCCTCGCGGATCCTGGCCGCGGGGGTGCGGC
		</sequence>
		<sequence>
			<taxon idref="GE0049_2005"/>
			AAGCGGCCCCTAGTGCCGCCTCGCCTCTCTTGCCGCAGCTCCTCCCGCTCCCCCGACGGGTGGTGCTGGGCTGACCCAACGGGCCCTTCCCCCGGCCGGCCCAGAATCTCCGGTCGTTGTCAACACTCCATTCCTGGGTCGACGCGTATCGACGTCGCCGCATCTGACTCGAGGTTCGTCGTTCCGCGTCCCGCAACGCCGGCAATTAGTTCGGAGACTAAGAAGGCCCGCGCGCACACACAGGTCCGACGGAGCGATCGACGCATTTGCCTCCTGATGCGAAGGATGGGGTACACCGTTGTTCGCTTGACACTCCGGTCGGTCCCTCACCGCGCTCCCATTCGGCTATGACCATGAGTTGGCACAGTCGCCCCGTGCGTCGTCACAGACACCAGACCTTACCTGACATCTCCCTAATCCTCGGACCTCTCATGCGGCAGCGGCGCCTGTAGGATTTCCCCCCCCCGCGGATAGCAGGCTCAGCCTTGGGAAGTTTTTCCATTCTGAAATGGCTACCTCGAACCACGGTATTCGCAACCGCATGGGAGTATCGTCAATGGGCTTCAGAGTACTGACGCGTACACGGTGCTAACGCCGCGGCCACCATCAGTTTGCACCCGCTTCGAGATGCGTCGGACCAATAACGAACCGCCCTGACACCCCGCGTAGCTGAGCTCGTCCGGCGGTCAAGCAGGTGCAATAAACGTCGGCTGCGTCTAGCAGCCGGACTGCGCTTGTGGTCATGACCGCGCTAAGACAGTGTAGTTAAAACAGGGCCCAGACAAATCTTCGGCCAGAGGGCCAGCGGGTGGCCAGGGTCACAAACGCGGTATTCACGACAGCGGGGGCCGGATATGGCCTCGCGGACGCAGCGCTAGCTCCGGGGTCCTAGGGGCCATCATCGAAAGTCGAGGGTCTGCAGTGGCCGCCGGCCGCTGCCTTTTTGTTTTGATGGCAGGTCGTGTGGTGGTATCCGCACTTATCTTAGAGGCCGATACCGGGTGTATCGAGCTACGGGGGGAACAAGCAGCAGCGGCGACATAGCCTTCGGGCTGAGGGGCAGTCGTAAGAGAGCGAGGACAAGGATAGCGTAGTGCTACAACCTACTATCTCACGAGACCGCGCACTCGTTGGGGCCCTAGGAGTTGGCTAGTAACTGCGATCATAGTGCACCACGAATATTGACAGTGGCGGCTCCTCGAAGGGTGCGCGGGAGCGCTCCCGAGGATAGTCACTCCTGCGTGAGTTATCCTCTATCAGCCCGTGAAGGCGGGCATCCTAGCGAATGCACAGAATGACGGGGCGGGTGGTGCACCCACACCCCAGTGGCATTGCAAGCCGGATGGAGCATATATCCTCGCGGATCCTGGCCGCGGGGGTGCTGC
		</sequence>
		<sequence>
			<taxon idref="GE0050_2005"/>
			AAGCGGCCCCTAGTGCCGCCTCGCCTCTCTTGCCGCAGCTCCTCCCGCTCCCCCGACGGGTGGTGCTGGGCTGACCCAACGGGCCCTTCCCCCGGCCGGCCCAGAATCTCCGGTCGTTGTCAACACTCCATTCCTGGGTCGACGCGTATCGACGTCGCCGCATCTGACTCGAGGTTCGTCGTTCCGCGTCCCGCAACGCCGGCAATTAGTTCGGAGACTAAGAAGGCCCGCGCGCACACACAGGTCCGACGGAGCGATCGACGCATTTGCCTCCTGATGCGAAGGATGGGGTACACCGTTGTTCGCTTGACACTCCGGTCGGTCCCTCACCGCGCTCCCATTCGGCTATGACCATGAGTTGGCACAGTCGCCCCGTGCGTCGTCACAGACACCAGACCTTACCTGACATCTCCCTAATCCTCGGACCTCTCATGCGGCAGCGGCGCCTATAGGATTTCCCCCCCCCGCGGATAGCAGGCTCAGCCTTGGGAAGTTTTTCCATTCTGAAATGGCTACCTCGAACCACGGTATTCGCAACCGCATGGGAGTATCGTCAATGGGCTTCAGAGTACTGACGCGTACACGGTGCTAACGCCGCGGCCACCATCAGTTTGCACCCGCTTCGAGATGCGTCGGACCAATAACGAACCGCCCTGACACCCCGCGTAGCTGAGCTCGTCCGGCGGTCAAGCAGGTGCAATAAACGTCGGCTGCGTCTAGCAGCCGGACTGCGCTTGTGGTCATGACCGCGCTAAGACAGTGTAGTTAAAACAGGGCCCAGACAAATCTTCGGCCAGAGGGCCAGCGGGTGGCCAGGGTCACAAACGCGGTATTCACGACAGCGGGGGCCGGATATGGCCTCGCGGACGCAGCGCTAGCTCCGGGGTCCTAGGGGCCATCATCGAAAGTCGAGGGTCTGCAGTGGCCGCCGGCCGCTGCCTTTTTGTTTTGATGGCAGGTCGTGTGGTGGTATCCGCACTTATCTTAGAGGCCGATACCGGGTGTATCGAGCTACGGGGGGAACAAGCAGCAGCGGCGACATAGCCTTCGGGCTGAGGGGCAGTCGTAAGAGAGCGAGGACCAGGATAGCGTAGTGCTACAACCTACTATCTCACGAGACCGCGCACTCGTTGGGGCCCTAGGAGTTGGCTAGTAACTGCGATCATAGTGCACCACGAATATTGACAGTGGCGGCTCCTCGAAGGGTGCGCGGGAGCGCTCCCGAGGATAGTCACTCCTGCGTGAGTTATCCTCTATCAGCCCGTGAAGGCGGGCATCCTAGCGAATGCACAGAATGACGGGGCGGGTGGTGCACCCACACCCCAGTGGCATTGCAAGCCGGATGGAGCATATATCCTCGCGGATCCTGGCCGCGGGGGTGCTGC
		</sequence>
		<sequence>
			<taxon idref="GE0051_2005"/>
			AAGCGGCCCCTAGTGCCGCCTCGCCTCTCTTGCCGCAGCTCCTCCCGCTCCCCCGACGGGTGGTGCTGGGCTGACCCAACGGGCCCTTCCCCCGGCCGGCCCAGAATCTCCGGTCGTTGTCAACACTCCATTCCTGGGTCGACGCGTATCGACGTCGCCGCATCTGACTCGAGGTTCGTCGTTCCGCGTCCCGCAACGCCGGCAATTAGTTCGGAGACTAAGAAGGCCCGCGCGCACACACAGGTCCGACGGAGCGATCGACGCATTTGCCTCCTGATGCGAATGATGGGGTACACCGTTGTTCGCTTGACACTCCGGTCGGTCCCTCACCGCGCTCCCATTCGGCTATGACCATGAGTTGGCACAGTCGCCCCGTGCGTTGTCACAGACACCAGACCTTACCTGACATCTCCCTAATCCTCGGACCTCTCATGCGGCAGCGGCGCCTGTAGGATTTCCCCCCCCCGCGGATAGCAGGCTCAGCCTTGGGAAGTTTTTCCATTCTGAAATGGCTACCTCGAACCACGGTATTCGCAACCGCATGGGAGTATCGTCAATGGGCTTCAGAGTACTGACGCGTACACGGTGCTAACGCCGCGGCCACCATCAGTTTGCACCCGCTTCGAGATGCGTCGGACCAATAACGAACCGCCCTGACACCCCGCGTAGCTGAGCTCGTCCGGCGGTCAAGCAGGTGCAATAAACGTCGGCTGCGTCTAGCAGCCGGACTGCGCTTGTGGTCATGACCGCGCTAAGACAGTGTAGTTAAAACAGGGCCCAGACAAATCTTCGGCCAGAGGGCCGGCGGGTGGCCAGGGTCACAAACGCGGTATTCACGACAGCGGGGGCCGGATATGGCCTCGCGGACGCAGCGCTAGCTCCGGGGTCCTAGGGGCCATCATCGAAAGTCGAGGGTCTGCAGTGGCCGCCGGCCGCTGCCTTTTTGTTTTGATGGCAGGTCGTGTGGTGGTATCCGCACTTATCTTAGAGGCCGATACCGGGTGTATCGAGCTACGGGGGGAACAAGCAGCAGCGGAGACATAGCCTTCGGGCTGAGGGGCAGTCGTAAGAGAGCGAGGACCAGGATAGCGTAGTGCTACAATCTACTATCTCACGAGACCGCGCACTCGTTGGGGCCCTAGGAGTTGGCTAGTAACTGCGATCATAGTGCACCACGAATATTGACAGTGGCGGCTCCTCGAAGGGTGCGCGGGAGCGCTCCCGAGGATAGTCACTCCTGCGTGAGTTATCCTCTATCAGCCCGTGAAGGCGGGCATCCTAGCGAATGCACAGAATGACGGGGCGGGTGGTGCACCCACACCCCAGTGGCATTGCAAGCCGGATGGAGCATATATCCTCGCGGATCCTGGCCGCGGGGGTGCTGC
		</sequence>
		<sequence>
			<taxon idref="GE0052_2005"/>
			AAGCGGCCCCTAGTGCCGCCTCGCCTCTCTTGCCGCAGCTCCTCCCGTTCCCCCGACGGGTGGTGCTGGGCTGACCCAACGGGCCCTTCCCCCGGCCGGCCCAGAATCTCCGGTCGTTGTCAACACTCCATTCCTGGGTCGACGCGTATCGACGTCGCCGCATCTGACTCGAGGTTCGTCGTTCCGCGTCCCGCAACGCCGGCAATTAGTTCGGAGACTAAGAAGGCCCGCGCGCACACACAGGTCCGACGGAGCGATCGACGCATTTGCCTCCTGATGCGAAGGATGGGGTACACCGTTGTTCGCTTGACACTCCGGTCGGTCCCTCACCGCGCTCCCATTCGGCTATGACCATGAGTTGGCACAGTCGCCCCGTGCGTCGTCACAGACACCAGACCTTACCTGACATCTCCCTAATCCTCGGACCTCTCATGCGGCAGCGGCGCCTGTAGGATTTCCCCCCCCCGCGGATAGCAGGCTCAGCCTTGGGAAGTTTTTCCATTCTGAAATGGCTACCTCGAACCACGGTATTCGCAACCGCATGGGAGTATCGTCAATGGGCTTCAGAGTACTGACGCGTACACGGTGCTAACGCCGCGGCCACCATCAGTTTGCACCCGCTTCGAGATGCGTCGGACCAATAACGAACCGCCCTGACACCCCGCGTAGCTGAGCTCGTCCGGCGGTCAAGCAGGTGCAATAAACGTCGGCTGCGTCTAGCAGCCGGACTGCGCTTGTGGTCATGACCGCGCTAAGACAGTGTAGTTAAAACAGGGCCCAGACAAATCTTCGGCCAGAGGGCCAGCGGGTGGCCAGGGTCACAAACGCGGTATTCACGACAGCGGGGGCCGGATATGGCCTCGCGGACGCAGCGCTAGCTCCGGGGTCCTAGGGGCCATCATCGAAAGTCGAGGGTCTGCAGTGGCCGCCGGCCGCTGCCTTTTTGTTTTGATGGCAGGTCGTGTGGTGGTATCCGCACTTATCTTAGAGGCCGATACCGGGTGTATCGAGCTACGGGGGGAACAAGCAGCAGCGGCGACATAGCCTTCGGGCTGAGGGGCAGTCGTAAGAGAGCGAGGACAAGGATAGCGTAGTGCTACAACCTACTATCTCACGAGACCGCGCACTCGTTGGGGCCCTAGGAGTTGGCTAGTAACTGCGATCATAGTGCACCACGAATATTGACAGTGGCGGCTCCTCGAAGGGTGCGCGGGAGCGCTCCCGAGGATAGTCACTCCTGCGTGAGTTATCCTCTATCAGCCCGTGAAGGCGGGCATCCTAGCGAATGCACAGAATGACGGGGCGGGTGGTGCACCCACACCCCAGTGGCATTGCAAGCCGGATGGAGCATATATCCTCGCGGATCCTGGCCGCGGGGGTGCTGC
		</sequence>
		<sequence>
			<taxon idref="GE0054_2005"/>
			AAGCGGCCCCTAGTGCCGCCTCGCCTCTCTTGCCGCAGCTCCTCCCGCTCCCCCGACGGGTGGTGCTGGGCTGACCCAACGGGCCCTTCCCCCGGCCGGCCCAGAATCTCCGGTCGTTGTCAACACTCCATTCCTGGGTCGACGCGTATCGACGTCGCCGCATCTGACTCGAGGTTCGTCGTTCCGCGTCCCGCAACGCCGGCAATTCGTTCGGAGACTAAGAAGGCCCGCGCGCACACACAGGTCCGACGGAGCGATCGACGCATTTGCCTCCTGATGCGAAGGATGGGGTACACCGTTGTTCGCTTGACACTCCGGTCGGTCCCTCACCGCGCTCCCATTCGGCTATGACCATGAGTTGGCACAGTCGCCCCGTGCGTCGTCACAGACACCAGACCTTACCTGACATCTCCCTAATCCTCGGACCTCTCATGCGGCAGCGGCGCCTGTAGGATTTCCCCCCCCCGCGGATAGCAGGCTCAGCCTTGGGAAGTTTTTCCATTCTGAAATGGCTACCTCGAACCACGGTATTCGCAACCGCATGGGAGTATCGTCAATGGGCTTCAGAGTACTGACGCGTACACGGTGCTAACGCCGCGGCCACCATCAGTTTGCACCCGCTTCGAGATGCGTCGGACCAATAACGAACCGCCCTGACACCCCGCGTAGCTGAGCTCGTCCGGCGGTCAAGCAGGTGCAATAAACGTCGGCTGCGTCTAGCAGCCGGACTGCGCTTGTGGTCATGACCGCGCTAAGACAGTGTAGTTAAAACAGGGCCCAGACAAATCTTCGGCCAGAGGGCCAGCGGGTGGCCAGGGTCACAAACGCGGTATTCACGACAGCGGGGGCCGGATATGGCCTCGCGGACGCAGCGCTAGCTCCGGGGTCCTAGGGGCCATCATCGAAAGTCGAGGGTCTGCAGTGGCCGCCGGCCGCTGCCTTTTTGTTTTGATGGCAGGTCGTGTGGTGGTATCCGCACTTATCTTAGAGGCCGATACCGGGTGTATCGAGCTACGGGGGGAACAAGCAGCAGCGGCGACATAGCCTTCGGGCTGAGGGGCAGTCGTAAGAGAGCGAGGACAAGGATAGCGTAGTGCTACAACCTACTATCTCACGAGACCGCGCACTCGTTGGGGCCCTAGGAGTTGGCTAGTAACTGCGATCATAGTGCACCACGAATATTGACAGTGGCGGCTCCTCGAAGGGTGCGCGGGAGCGCTCCCGAGGATAGTCACTCCTGCGTGAGTTATCCTCTATCAGCCCGTGAAGGCGGGCATCCTAGCGAATGCACAGAATGACGGGGCGGGTGGTGCACCCACACCCCAGTGGCATTGCAAGCCGGATGGAGCATATATCCTCGCGGATCCTGGCCGCGGGGGTGCTGC
		</sequence>
		<sequence>
			<taxon idref="GE0055_2005"/>
			AAGCGGCCCCTAGTGCCGCCTCGCCTCTCTTGCCGCAGCTCCTCCCGCTCCCCCGACGGGTGGTGCTGGGCTGACCCAACGGGCCCTTCCCCCGGCCGGCCCAGAATCTCCGGTCGTTGTCAACACTCCATTCCTGGGTCGACGCGTATCGACGTCGCCGCATCTGACTCGAGGTTCGTCGTTCCGCGTCCCGCAACGCCGGCAATTAGTTCGGAGACTAAGAAGGCCCGCGCGCACACACAGGTCCGACGGAGCGATCGACGCATTTGCCTCCTGATGCGAAGGATGGGGTACACCGTTGTTCGCTTGACACTCCGGTCGGTCCCTCACCGCGCTCCCATTCGGCTATGACCATGAGTTGGCACAGTCGCCCCGTGCGTCGTCACAGACACCAGACCTTACCTGACATCTCCCTAATCCTCGGACCTCTCATGCGGCAGCGGCGCCTGTAGGATTTCCCCCCCCCGCGGATAGCAGGCTCAGCCTTGGGAAGTTTTTCCATTCTGAAATGGCTACCTCGAACCACGGTATTCGCAACCGCATGGGAGTATCGTCAATGGGCTTCAGAGTACTGACGCGTACACGGTGCTAACGCCGCGGCCACCATCAGTTTGCACCCGCTTCGAGATGCGTCGGACCAATAACGAACCGCCCTGACACCCCGCGTAGCTGAGCTCGTCCGGCGGTCAAGCAGGTGCAATAAACGTCGGCTGCGTCTAGCAGCCGGACTGCGCTTGTGGTCATGACCGCGCTAAGACAGTGTAGTTAAAACAGGGCCCAGACAAATCTTCGGCCAGAGGGCCAGCGGGTGGCCAGGGTCACAAACGCGGTATTCACGACAGCGGGGGCCGGATATGGCCTCGCGGACGCAGCGCTAGCTCCGGGGTCCTAGGGGCCATCATCGAAAGTCGAGGGTCTGCAGTGGCCGCCGGCCGCTGCCTTTTTGTTTTGATGGCAGGTCGTGTGGTGGTATCCGCACTTATCTTAGAGGCCGATACCGGGTGTATCGAGCTACGGGGGGAACAAGCAGCAGCGGCGACATAGCCTTCGGGCTGAGGGGCAGTCGTAAGAGAGCGAGGACAAGGATAGCGTAGTGCTACAACCTACTATCTCACGAGACCGCGCACTCGTTGGGGCCCTAGGAGTTGGCTAGTAACTGCGATCATAGTGCACCACGAATATTGACAGTGGCGGCTCCTCGAAGGGTGCGCGGGAGCGCTCCCGAGGATAGTCACTCCTGCGTGAGTTATCCTCTATCAGCCCGTGAAGGCGGGCATCCTAGCGAATGCACAGAATGACGGGGCGGGTGGTGCACCCACACCCCAGTGGCATTGCAAGCCGGATGGAGCATATATCCTCGCGGATCCTGGCCGCGGGGGTGCTGC
		</sequence>
		<sequence>
			<taxon idref="GE0056_2005"/>
			AAGCGGCCCCTAGTGCCGCCTCGCCTCTCTTGCCGCAGCTCCTCCCGCTCCCCCGACGGGTGGTGCTGGGCTGACCCAACGGGCCCTTCCCCCGGCCGGCCCAGAATCTCCGGTCGTTGTCAACACTCCATTCCTGGGTCGACGCGTATCGACGTCGCCGCATCTGACTCGAGGTTCGTCGTTCCGCGTCCCGCAACGCCGGCAATTAGTTCGGAGACTAAGAAGGCCCGCGCGCACACACAGGTCCGACGGAGCGATCGACGCATTTGCCTCCTGATGCGAAGGATGGGGTACACCGTTGTTCGCTTGACACTCCGGTCGGTCCCTCACCGCGCTCCCATTCGGCTATGACCATGAGTTGGCACAGTCGCCCCGTGCGTCGTCACAGACACCAGACCTTACCTGACATCTCCCTAATCCTCGGACCTCTCATGCGGCAGCGGCGCCTGTAGGATTTCCCCCCCCCGCGGATAGCAGGCTCAGCCTTGGGAAGTTTTTCCATTCTGAAATGGCTACCTCGAACCACGGTATTCGCAACCGCATGGGAGTATCGTCAATGGGCTTCAGAGTACTGACGCGTACACGGTGCTAACGCCGCGGCCACCATCAGTTTGCACCCGCTTCGAGATGCGTCGGACCAATAACGAACCGCCCTGACACCCCGCGTAGCTGAGCTCGTCCGGCGGTCAAGCAGGTGCAATAAACGTCGGCTGCGTCTAGCAGCCGGACTGCGCTTGTGGTCATGACCGCGCTAAGACAGTGTAGTTAAAACAGGGCCCAGACAAATCTTCGGCCAGAGGGCCAGCGGGTGGCCAGGGTCACAAACGCGGTATTCACGACAGCGGGGGCCGGATATGGCCTCGCGGACGCAGCGCTAGCTCCGGGGTCCTAGGGGCCATCATCGAAAGTCGAGGGTCTGCAGTGGCCGCCGGCCGCTGCCTTTTTGTTTTGATGGCAGGTCGTGTGGTGGTATCCGCACTTATCTTAGAGGCCGATACCGGGTGTATCGAGCTACGGGGGGAACAAGCAGCAGCGGCGACATAGCCTTCGGGCTGAGGGGCAGTCGTAAGAGAGCGAGGACAAGGATAGCGTAGTGCTACAACCTACTATCTCACGAGACCGCGCACTCGTTGGGGCCCTAGGAGTTGGCTAGTAACTGCGATCATAGTGCACCACGAATATTGACAGTGGCGGCTCCTCGAAGGGTGCGCGGGAGCGCTCCCGAGGATAGTCACTCCTGCGTGAGTTATCCTCTATCAGCCCGTGAAGGCGGGCATCCTAGCGAATGCACAGAATGACGGGGCGGGTGGTGCACCCACACCCCAGTGGCATTGCAAGCCGGATGGAGCATATATCCTCGCGGATCCTGGCCGCGGGGGTGCTGC
		</sequence>
		<sequence>
			<taxon idref="GE0057_2006"/>
			AGCCCGCCCCCAGTGCTACCTCGGGTCCCCCGTGGCAGCTCCTGCCGCGCCTGGGACAGGTGTTGCTGGACCGACCTGACGGCTCCTCCCGTCTGCGGGCTCAGCATCCCCCGTCGTTGCCGACGCCCCATTCCCAGGGTAACGCGCACCAGCGTCGGCGCACCTGACTCGAGATGCGTCGTTGTGCCCGACGCCACGCCGGTGCTTACTTCGGAGGCCGAGTATGCTCCCACGAACGCACATGCCCGATCGGGTAGTCTACGCGTTCGCCTACTCATGCGGGGGACTGCGTGCGACTGCGCCCGCTTGATTCTCCAACCGGCCCCTCACCGCAGGCCTGCTCCACCCCGAGCGCGAGCTGGCACTCTCGCCACTCGCGTCGTCCCAAGCATTAGACGTCACCCGGCCCCCCTTCATTCCCCGGGCTCCTCGTGGGACAATGTCACCTGTGAGATCGCTATGCCCCGCAGGTGACAGGTTCCGTCTCGGGGACTCTGCCAATTCTGAAATGGCCACCTCGGCCCATGGTATTTGCGACTGAACCTGGGTGTCGCGCACAGAACTTCGGACACTCCCGCGGACACGGTGCTTACGCTCCGACCAACATCGGCCTGCCCCCGGCGCAGAACGCGTCGTGCCAATAACGAGACGCCCTGCAACCTCGCGTAGCGAACCTCGTCCCGCGGTCAAACGGGCGCACCAGGCGTCGGGTGCTCCTGTCAGCCGGCTGGTGCTCATAGTCAGGACCGCACTAAGACACTGTAGCGGGGGTGGGGAAGGAAGAGATCGTCGGTAAGGTGGCCGACAGGTGACCGCGGGCGTGGACAAGGCGTCTACGGCAGCTGGGGGGGTGTAGAGGCGCGTGGACACAGCACCAGCCCCAGGGCCCCGGAGGTTCTCATCGAGGGCCCAGCGCCTGCAGTGGACGGCGACCGCTCCTTTCTTCTTTCGGGGTTGGGGCACGCTATGGCGCCTGCAATTTTTCTCCAGGCTGCTACCGGGCGCACCGAGCTGCGAGGGGAGCAAGCGGCAGCAGCGATATAGTCCCCGAACTGAAATGTGGCCGTAACAAGGCGAGCATCAGGCTAGCGCGGCGTTTTGGCCTGCTGTCCCGTGAGGCCGCACGTCCAGCGGGGCCCTGGGGGTTTGCCGGTCCTTGCGACCGCGTTGTCTCGAAAGTGTCGGCGGCGGGGGCTCCCTGCGGAGCGCGCGGGAGCTTTCGCGAGAGTGGTCGCTCCCGTGCGAGCTGCCCCCCATAAGCGCAGGAAGGCCGACGTCTCGGCAGACGTACAGACTAACGAGACGGGCGGTGCGTCCGCGCCAAAATGGTATCACAAACCGAATGCAGCATACGTCCTCGCGGATCCTGGGCGCGGGAGTGTGGC
		</sequence>
		<sequence>
			<taxon idref="GE0058_2006"/>
			AAGCGGCCCCTAGTGCCGCCTCGCCTCTCTTGCCGCAGCTCCTCCCGCTCCCCCGACGGGTGGTGCTGGGCTGACCCAACGGGCCCTTCCCCCGGCCGGCCCAGAATCTCCGGTCGTTGTCAACACTCCATTCCTGGGTCGACGCGTATCGACGTCGCCGCATCTGACTCGAGGTTCGTCGTTCCGCGTCCCGCAACGCCGGCAATTAGTTCGGAGACTAAGAAGGCCCGCGCGCACACACAGGTCCGACGGAGCGATCGACGCATTTGCCTCCTGATGCGAAGGATGGGGTACACCGTTGTTCGCTTGACACTCCGGTCGGTCCCTCACAGCGCTCCCATTCGGCTATGACCATGAGTTGGCACAGTCGCCCCGTGCGTCGTCACAGACACCAGACCTTACCTGACATCTCCCTAATCCTCGGACCTCTCATGCGGCAGCGGCGCATGTAGGATTTCCCCCCCCCGCGGATAGCAGGCTCAGCCTTGGGAAGTTTTTCCATTCTGAAATGGCTACCTCGAACCACGGTATTCGCAACCGCATGGGAGTATCGTCAATGGGCTTCAGAGTACTGACGCGTACACGGTGCTAACGCCGCGGCCACCATCAGTTTGCACCCGCTTCGAGATGCGTCGGACCAATAACGAACCGCCCTGACACCCCGCGTAGCTGAGCTCGTCCGGCGGTCAAGCAGGTGCAATAAACGTCGGCTGCGTCTAGCAGCCGGACTGCGCTTGTGGTCATGACCGCGCTAAGACAGTGTAGTTAAAACAGGGCCCAGACAAATCTTCGGCCAGAGGGCCAGCGGGTGGCCAGGGTCACAAACGCGGTATTCACGACAGCGGGGGCCGGATATGGCCTCGCGGACGCAGCGCTAGCTCCGGGGTCCTAGGGGCCATCATCGAAAGTCGAGGGTCTGCAGTGGCCGCCGGCCGCTGCCTTTTTGTTTTGATGGCAGGTCGTGTGGTGGTATCCGCACTTATCTTAGAGGCCGATACCGGGTGTATCGAGCTACGGGGGGAACAAGCAGCAGCGGCGACATAGCCTTCGGGCTGAGGGGCAGTCGTAAGAGAGCGAGGACAAGGATAGCGTAGTGCTACAACCTACTATCTCACGAGACCGCGCACTCGTTGGGGCCCTAGGAGTTGGCTAGTAACTGCGATCATAGTGCACCACGAATATTGACAGTGGCGGCTCCTCGAAGGGTGCGCGGGAGCGCTCCCGAGGATAGTCACTCCTGCGTGAGTTATCCTCTATCAGCCCGTGAAGGCGGGCATCCTAGCGAATGCACAGAATGACGGGGCGGGTGGTGCACCCACACCCCAGTGGCATTGCAAGCCGGATGGAGCATATATCCTCGCGGATCCTGGCCGCGGGGGTGCTGC
		</sequence>
		<sequence>
			<taxon idref="GE0059_2006"/>
			AAGCGGCCCCTAGTGCCGCCTCGCCTCTCTTGCCGCAGCTCCTCCCGCTCCCCCGACGGGTGGTGCTGGGCTGACCCAACGGGCCCTTCCCCCGGCCGGCCCAGAATCTCCGGTCGTTGTCAACACTCCATTCCTGGGTCGACGCGTATCGACGTCGCCGCATCTGACTCGAGGTTCGTCGTTCCGCGTCCCGCAACGCCGGCAATTAGTTCGGAGACTAAGAAGGCCCGCGCGCACACACAGGTCCGACGGAGCGATCGACGCATTTGCCTCCTGATGCGAAGGATGGGGTACACCGTTGTTCGCTTGACACTCCGGTCGGTCCCTCACCGCGCTCCCATTCGGCTATGACCATGAGTTGGCACAGTCGCCCCGTGCGTCGTCACAGACACCAGACCTTACCTGACATCTCCCTAATCCTCGGACCTCTCATGCGGCAGCGGCGCCTGTAGGATTTCCCCCCCCCGCGGATAGCAGGCTCAGCCTTGGGAAGTTTTTCCATTCTGAAATGGCTACCTCGAACCACGGTATTCGCAACCGCATGGGAGTATCGTCAATGGGCTTCAGAGTACTGACGCGTACACGGTGCTAACGCCGCGGCCACCATCAGTTTGCACCCGCTTCGAGATGCGTCGGACCAATAACGAACCGCCCTGACACCCCGCGTAGCTGAGCTCGTCCGGCGGTCAAGCAGGTGCAATAAACGTCGGCTGCGTCTAGCAGCCGGACTGCGCTTGTGGTCATGACCGCGCTAAGACAGTGTAGTTAAAACAGGGCCCAGACAAATCTTCGGCCAGAGGGCCAGCGGGTGGCCAGGGTCACAAACGCGGTATTCACGACAGCGGGGGCCGGATATGGCCTCGCGGACGCAGCGCTAGCTCCGGGGTCCTAGGGGCCATCATCGAAAGTCGAGGGTCTGCAGTGGCCGCCGGCCGCTGCCTTTTTGTTTTGATGGCAGGTCGTGTGGTGGTATCCGCACTTATCTCAGAGGCCGATACCGGGTGTATCGAGCTACGGGGGGAACAAGCAGCAGCGGCGACATAGCCTTCGGGCTGAGGGGCAGTCGTAAGAGAGCGAGGACAAGGATAGCGTAGTGCTACAACCTACTATCTCACGAGACCGCGCACTCGTTGGGGCCCTAGGAGTTGGCTAGTAACTGCGATCATAGTGCACCACGAATATTGACAGTGGCGGCTCCTCGAAGGGTGCGCGGGAGCGCTCCCGAGGATAGTCACTCCTGCGTGAGTTATCCTCTATCAGCCCGTGAAGGCGGGCATCCTAGCGAATGCACAGAATGACGGGGCGGGTGGTGCACCCACACCCCAGTGGCATTGCAAGCCGGATGGAGCATATATCCTCGCGGATCCTGGCCGCGGGGGTGCTGC
		</sequence>
		<sequence>
			<taxon idref="GE0060_2006"/>
			AAGCGGCCCCTAGTGCCGCCTCGCCTCTCTTGCCGCAGCTCCTCCCGCTCCCCCGACGGGTGGTGCTGGGCTGACCCAACGGGCCCTTCCCCCGGCCGGCCCAGAATCTCCGGTCGTTGTCAACACTCCATTCCTGGGTCGACGCGTATCGACGTCGCCGCATCTGACTCGAGGTTCGTCGTTCCGCGTCCCGCAACGCCGGCAATTAGTTCGGAGACTAAGAAGGCCCGCGCGCACACACAGGTCCGACGGAGCGATCGACGCATTTGCCTCCTGATGCGAAGGATGGGGTACACCGTTGTTCGCTTGACACTCCGGTCGGTCCCTCACCGCGCTCCCATTCGGCTATGACCATGAGTTGGCACAGTCGCCCCGTGCGTCGTCACAGACACCAGACCTTACCTGACATCTCCCTAATCCTCGGACCTCTCATGCGGCAGCGGCGCATGTAGGATTTCCCCCCCCCGCGGATAGCAGGCTCAGCCTTGGGAAGTTTTTCCATTCTGAAATGGCTACCTCGAACCACGGTATTCGCAACCGCATGGGAGTATCGTCAATGGGCTTCAGAGTACTGACGCGTACACGGTGCTAACGCCGCGGCCACCATCAGTTTGCACCCGCTTCGAGATGCGTCGGACCAATAACGAACCGCCCTGACACCCCGCGTAGCTGAGCTCGTCCGGCGGTCAAGCAGGTGCAATAAACGTCGGCTGCGTCTAGCAGCCGGACTGCGCTTGTGGTCATGACCGCGCTAAGACAGTGTAGTTAAAACAGGGCCCAGACAAATCTTCGGCCAGAGGGCCAGCGGGTGGCCAGGGTCACAAACGCGGTATTCACGACAGCGGGGGCCGGATATGGCCTCGCGGACGCAGCGCTAGCTCCGGGGTCCTAGGGGCCATCATCGAAAGTCGAGGGTCTGCAGTGGCCGCCGGCCGCTGCCTTTTTGTTTTGATGGCAGGTCGTGTGGTGGTATCCGCACTTATCTTAGAGGCCGATACCGGGTGTATCGAGCTACGGGGGGAACAAGCAGCAGCGGCGACATAGCCTTCGGGCTGAGGGGCAGTCGTAAGAGAGCGAGGACAAGGATAGCGTAGTGCTACAACCTACTATCTCACGAGACCGCGCACTCGTTGGGGCCCTAGGAGTTGGCTAGTAACTGCGATCATAGTGCACCACGAATATTGACAGTGGCGGCTCCTCGAAGGGTGCGCGGGAGCGCTCCCGAGGATAGTCACTCCTGCGTGAGTTATCCTCTATCAGCCCGTGAAGGCGGGCATCCTAGCGAATGCACAGAATGACGGGGCGGGTGGTGCACCCACACCCCAGTGGCATTGCAAGCCGGATGGAGCATATATCCTCGCGGATCCTGGCCGCGGGGGTGCTGC
		</sequence>
		<sequence>
			<taxon idref="GE0061_2007"/>
			AAGCGGCCCCTAGTGCCGCCTCGCCTCTCTTGCCGCAGCTCCTCCCGCTCCCCCGACGGGTGGTGCTGGGCTGACCCAACGGGCCCTTCCCCCGGCCGGCCCAGAATCTCCGGTCGTTGTCAACACTCCATTCCTGGGTCGACGCGTATCGACGTCGCCGCATCTGACTCGAGGTTCGTCGTTCCGCGTCCCGCAACGCCGGCAATTAGTTCGGAGACTAAGAAGGCCCGCGCGCACACACAGGTCCGACGGAGCGATCGACGCATGTGCCTCCTGATGCGAGGGATGGGGTACACCGTTGTTCGCTTGACACTCCGGTCGGTCCCTCACCGCGCTCCCATTCGGCTCTGACCATGAGTTGGTACAGTCGCCCCGTGCGTCGTCCCAGACACCAGACCTTACCTGACATCTCCCTAATCCTCGGACCTCTCATGCGGCAGCGGCGCCTGTAGGATTGCCCCCCCCCGCGGATAGCAGGCTCAGCCTTGGGAAGTTTTTCCATTCTGAAATGGCTACCTCGGACCACGGTATTCGCAACCGCATGGGAGTATCGTCAATGGGCTTCAGAGTACTGACGCGTACACGGTGCTAACGCCGCGGCCACCATCAGTTTGCACCCGCTTCGAGATGCGTCGGACCACTAACGAACCGCCCTGACACCCCGCGTAGCTGAGCTCGTCCGGCAGTCAAGCAGGTGCAATAAACGTCGGCTGCGTCTAGCAGCCGGACTGCGCTTATAGTCATGACCGCGCTAAGACAGTGTAGTTAAAACAGGGCCCAGACAAATCTTCGGCCAGAGGGCCGGCGGGTGGCCAGGATCACAAACGCGGTATTCACGACAGCGGGGGCCGGATATGGCCTCGCGGACGCAGCGCTAGCTCCGGGGTCCTAGGGGCCATCATCGTAAGTCGAGGGTCTGCAGTGGCCGCCGGCCGCTGCCTTTTTGTTTTGATGGCAGGTCGTGTGGTGGTATCCGCACTTATCTTAGAGGCCGATACCGGGTGTATCGAGCTGCGGGGGGAACAAGCAGCAGCGGCGACATAGCCTTCGGGCTGAGGGGCAGTCGTAAGAGAGCGAGGACCAGGATAGCGTAGTGCTACAGCCTACTACCCCACGAGACCGCGCACTCGTTGGGGCCCTAGGAGTTGGCTAGTAACTGCGATCGTAGTGCACCACGAATATTGATAGTGGCGGCTCCTCGAAGGGTGCGCGAGAGCGCTCCCGAGGATGATCACTCCTGCGTGAGTTATCCTCTATCAGCGCGTGAAGGCGGGCATCCTAGCGAATGCACAGAATGACGGGGCGGGTGGTGCACCCACACCCCAGTGGTATTGCAAGGCGGATGGAGCATATATCCTCGCGGATCCTGGCCGCGGGGGTGCGGC
		</sequence>
		<sequence>
			<taxon idref="GE0064_2007"/>
			AAGCGGCCCCTAGTGCCGCCTCGCCTCTCTTGCCGCAGCTCCTCCCGCTCCCCCGACGGGTGGTGCTGGGCTGACCCAACGGGCCCTTCCCCCGGCCGGCCCAGAATCTCCGGTCGTTGTCAACACTCCATTCCTGGGTCGACGCGTATCGACGTCGCCGCATCTGACTTGAGGCTCGTCGTTCCGCGTCCCGCAACGCCGGCAATTAGTTCGGAGACTAAGAAGGCCCGCGCGCACACACAGGTCCGACGGAGCGATCGACGCATTTGCCTCCTGATGCGAAGGATGGGGTACACCGTTGTTCGCTTGACACTCCGGTCGGTCCCTCACCGCGCTCCCATTCGGCTATGACCATGAGTTGGCACAGTCGCCCCGTGCGTCGTCACAGACACCAGACCTTACCTGACATCTCCCTAATCCTCGGACCTCTCATGCGGCAGCGGCGCCTGTAGGATTTCCCCCCCCCGCGGATAGCAGGCTCAGCCTTGGGAAGTTTTTCCATTCTGAAATGGCTACCTCGAACCACGGTATTCGCAACCGCATGGGAGTATCGTCAATGGGCTTCAGAGTACTGACGCGTACACGGTGCTAACGCCGCGGCCACCATCAGTTTGCACCCGCTTCGAGATGCGTCGGACCAATAACGAACCGCCCTGACACCCCGCTTAGCTGAGCTCGTCCGGCGGTCAAGCAGGTGCAATAAACGTCGGCTGCGTCTAGCAGCCGGACTGCGCTTGTGGTCATGACCGCGCTAAGACAGTGTAGTTAAAACAGGGCCCAGACAAATCTTCGGCCAGAGGGCCAGCGGGTGGCCAGGGTCACAAACGCGGTATTCACGACAGCGGGGGCCGGATATGGCCTCGCGGACGCAGCGCTAGCTCCGGGGTCCTAGGGGCCATCATCGAAAGTCGAGGGTCTGCAGTGGCCGCCGGCCGCTGCCTTTTTGTTTTGATGGCAGGTCGTGTGGTGGTATCCGCACTTATCTTAGAGGCCGATACCGGGTGTATCGGGCTACGGGGGGAACAAGCAGCAGCGGCGACATAGCCTTCGGGCTGAGGGGCAGTCGTAAGAGAGCGAGGACAAGGATAGCGTAGTGCTACAACCTACTATCTCACGAGACCGCGCACTCGTTGGGGCCCTAGGAGTTGGCTAGTAACTGCGATCATAGTGCACCACGAATATTGACAGTGGCGGCTCCTCGAAGGGTGCGCGGGAGCGCTCCCGAGGATAGTCACTCCTGCGTGAGTTATCCTCTATCAGCCCGTGAAGGCGGGCATCCTAGCGAATGCACAGAATGACGGGGCGGGTGGTGCACCCACACCCCAGTGGCATTGCAAGCCGGATGGAGCATATATCCTCGCGGATCCTGGCCGCGGGGGTGCTGC
		</sequence>
		<sequence>
			<taxon idref="GE0065_2007"/>
			AAGCGGCCCCTAGTGCCGCCTCGCCTCTCTTGCCGCAGCTCCTCCCGCTCCCCCGACGGGTGGTGCTGGGCTGACCCAACGGGCCCTTCCCCCGGCCGGCCCAGAATCTCCGGTCGTTGTCAACACTCCATTCCTGGGTCGACGCGTATCGACGTCGCCGCATCTGACTCGAGGTTCGTCGTTCCGCGTCCCGCAACGCCGGCAATTAGTTCGGAGACTAAGAAGGCCCGCGCGCACACACAGGTCCGACGGAGCGATCGACGCATTTGCCTCCTGATGCGAAGGATGGGGTACACCGTTGTTCGCTTGACACTCCGGTCGGTCCCTCACCGCGCTCCCATTCGGCTATGACCATGAGTTGGCACAGTCGCCCCGTGCGTCGTCACAGACACCAGACCTTACCTGACATCTCCCTAATCCTCGGACCTCTCATGCGGCAGCGGCGCCTGTAGGATTTCCCCCCCCCGCGGATAGCAGGCTCAGCCTTGGGAAGTTTTTTCATTCTGAAATGGCTACCTCGAACCACGGTATTCGCAACCGCATGGGAGTATCGTCAATGGGCTTCAGAGTACTGACGCGTACACGGTGCTAACGCCGCGGCCACCATCAGTTTGCACCCGCTTCGAGATGCGTCGGACCAATAACGAACCGCCCTGACACCCCGCGTAGCTGAGCTCGTCCGGCGGTCAAGCAGGTGCAATAAACGTCGGCTGCGTCTAGCAGCCGGACTGCGCTTATGGTCATGACCGCGCTAAGACAGTGTAGTTAAAACAGGGCCCAGACAAATCTTCGGCCAGAGGGCCGGCGGGTGGCCAGGGTCACAAACGCGGTATTCACGACAGCGGGGGCCGGATATGGCCTCGCGGACGCAGCGCTAGCTCCGGGGTCCTAGGGGCCATCATCGAAAGTCGAGGGTCTGCAGTGGCCGCCGGCCGCTGCCTTTTTGTTTTGATGGCAGGTCGTGTGGTGGTATCCGCACTTATCTTAGAGGCCGATACCGGGTGTATCGAGCTACGGGGGGAACAAGCAGCAGCGGCGACATAGCCTTCGGGCTGAGGGGCAGTCGTAAGAGAGCGAGGACCAGGATAGCGTAGTGCTACAACCTACTATCTCACGAGACCGCGCACTCGTTGGGGCCCTAGGAGTTGGCTAGTAACTGCGATCATAGTGCACCACGAATATTGACAGTGGCGGCTCCTCGAAGGGTGCGCGGGAGCGCTCCCGAGGATAGTCACTCCTGCGTGAGTTATCCTCTATCAGCCCGTGAAGGCGGGCATCCTAGCGAATGCACAGAATGACGGGGCGGGTGGTGCACCCACACCCCAGTGGCATTGCAAGCCGGATGGAGCATATATCCTCGCGGCTCCTGGCCGCGGGGGTGCTGC
		</sequence>
		<sequence>
			<taxon idref="GE0066_2008"/>
			AAGCGGCCCCTAGTGCCGCCTCGCCTCTCTTGCCGCAGCTCCTCCCGCTCCCCCGACGGGTGGTGCTGGGCTGACCCAACGGGCCCTTCCCCCGGCCGGCCCAGAATCTCCGGTCGTTGTCAACACTCCATTCCTGGGTCGACGCGTATCGACGTCGCCGCATCTGACTCGAGGTTCGTCGTTCCGCGTCCCGCAACGCCGGCAATTAGTTCGGAGACTAAGAAGGCCCGCGCGCACACACAGGTCCGACGGAGCGATCGACGCATTTGCCTCCTGATGCGAAGGATGGGGTACACCGTTGTTCGCTTGACACTCCGGTCGGTCCCTCACCGCGCTCCCATTCGGCTATGACCATGAGTTGGCACAGTCGCCCCGTGCGTCGTCACAGACACCAGACCTTACCTGACATCTCCCTAATCCTCGGACCTCTCATGCGGCAGCGGCGCCTGTAGGATTTCCCCCCCCCGCGGATAGCAGGCTCAGCCTTGGGAAGTTTTTCCATTCTGTAATGGCTACCTCGAACCACGGTATTCGCAACCGCATGGGAGTATCGTCAATGGGCTTCAGAGTACTGACGCGTACACGGTGCTAACGCCGCGGCCACCATCAGTTTGCACCCGCTTCGAGATGCGTCGGACCAATAACGAACCGCCCTGACACCCCGCGTAGCTGAGCTCGTCCGGCGGTCAAGCAGGTGCAATAAACGTCGGCTGCGTCTAGCAGCCGGACTGCGCTTGTGGTCATGACCGCGCTAAGACAGTGTAGTTAAAACAGGGCCCAGACAAATCTTCGGCCAGAGGGCCAGCGGGTGGCCAGGGTCACAAACGCGGTATTCACGACAGCGGGGGCCGGATATGGCCTCGCGGACGCAGCGCTAGCTCCGGGGTCCTAGGGGCCATCATCGAAAGTCGAGGGTCTGCAGTGGCCGCCGGCCGCTGCCTTTTTGTTTTGATGGCAGGTCGTGTGGTGGTATCCGCACTTATCTTAGAGGCCGATACCGGGTGTATCGAGCTACGGGGGGAACAAGCAGCAGCGGCGACATAGCCTTCGGGCTGAGGGGCAGTCGTAAGAGAGCGAGGACAAGGATAGCGTAGTGCTACAACCTACTATCTCACGAGACCGCGCACTCGTTGGGGCCCTAGGAGTTGGCTAGTAACTGCGATCATAGTGCACCACGAATATTGACAGTGGCGGCTCCTCGAAGGGTGCGCGGGAGCGCTCCCGAGGATAGTCACTCCTGCGTGAGTTATCCTCTATCAGCCCGTGAAGGCGGGCATCCTAGCGAATGCACAGAATGACGGGGCGGGTGGTGCACCCACACCCCAGTGGCATTGCAAGCCGGATGGAGCATATATCCTCGCGGATCCTGGCCGCGGGGGTGCTGC
		</sequence>
		<sequence>
			<taxon idref="GE0067_2008"/>
			AAGCGGCCCCTAGTGCCGCCTCGCCTCTCTTGCCGCAGCTCCTCCCGCTCCCCCGACGGGTGGTGCTGGGCTGACCCAACGGGCCCTTCCCCCGGCCGGCCCAGAATCTCCGGTCGTTGTCAACACTCCATTCCTGGGTCGACGCGTATCGACGTCGCCGCATCTGACTCGAGGTTCGTCGTTCCGCGTCCCGCAACGCCGGCAATTAGTTCGGAGACTAAGAAGGCCCGCGCGCACACACAGGTCCGACGGAGCGATCGACGCATTTGCCTCCTGATGCGAGGGATGGGGTACACCGTTGTTCGCTTGACACTCCGGTCGGTCCCTCACCGCGCTCCCATTCGGCTCTGACCATGAGTTGGTACAGTCGCCCCGTGCGTCGTCCCAGACACCAGACCTTACCTGACATCTCCCTAATCCTCGGACCTCTCATGCGGCAGCGGCGCCTGTAGGATTGCCCCCCCCCGCGGATAGCAGGCTCAGCCTTGGGAAGTTTTTCCATTCTGAAATGGCTACCTCGGACCACGGTATTCGCAACCGCATGGGAGTATCGTCAATGGGCTTCAGAGTACTGACGCGTACACGGTGCTAACGCCGCGGCCACCATCAGTTTGCACCCGCTTCGAGATGCGTCGGACCAATAACGAACCGCCCTGACACCCCGCGTAGCTGAGCTCGTCCGGCAGTCAAGCAGGTGCAATAAACGTCGGCTGCGTCTAGCAGCCGGACTGCGCTTATAGTCATGACCGCGCTAAGACAGTGTAGTTAAAACAGGACCCAGACAAATCTTCGGCCAGAGGGCCGGCGGGTGGCCAGGATCACAAACGCGGTATTCACGACAGCGGGGGCCGGATATGGCCTCGCGGACGCAGCGCTAGCTCCGGGGTCCTAGGGGCCATCATCGAAAGTCGAGGGTCTGCAGTGGCCGCCGGCCGCTGCCTTTTTGTTTTGATGGCAGGTCGTGTGGTGGTATCCGCACTTATCTTAGAGGCCGATACCGGGTGTATCGAGCTGCGGGGGGAACAAGCAGCAGCGGCGACATAGCCTTCGGGCTGAGGGGCAGTCGTAAGAGAGCGAGGACCAGGATAGCGTAGTGCTACAGCCTACTACCCCACGAGACCGCGCACTCGTTGGGGCCCTAGGAGTTGGCTAGTAACTGCGATCGTAGTGCACCACGAATATTGATAGTGGCGGCTCCTCGAAGGGTGCGCGAGAGCGCTCCCGAGGATGATCACTCCTGCGTGAGTTATCCTCTATCAGCGCGTGAAGGCGGGCATCCTAGCGAATGCACAGAATGACGGGGCGGGTGGTGCACCCACACCCCAGTGGTATTGCAAGGCGGATGGAGCATATATCCTCGCGGATCCTGGCCGCGGGGGTGCGGC
		</sequence>
		<sequence>
			<taxon idref="GE0068_2008"/>
			AAGCGGCCCCTAGTGCCGCCTCGCCTCTCTTGCCGCAGCTCCTCCCGCTCCCCCGACGGGTGGTGCTGGGCTGACCCAACGGGCCCTTCCCCCGGCCGGCCCAGAATCTCCGGTCGTTGTCAACACTCCATTCCTGGGTCGACGCGTATCGACGTCGCCGCATCTGACTCGAGGTTCGTCGTTCCGCGTCCCGCAACGCCGGCAATTAGTTCGGAGACTAAGAAGGCCCGCGCGCACACACAGGTCCGACGGAGCGATCGACGCATTTGCCTCCTGATGCGAAGGATGGGGTACACCGTTGTTCGCTTGACACTCCGGTCGGTCCCTCACCGCGCTCCCATTCGGCTATGACCATGAGTTGGCACAGTCGCCCCGTGCGTCGTCACAGACACCAGACCTTACCTGACATCTCCCTAATCCTCGGACCTCTCATGCGGCAGCGGCGCCTGTAGGATTTCCCCCCCCCGCGGATAGCAGGCTCAGCCTTGGGAAGTTTTTCCATTCTGAAATGGCTACCTCGAACCACGGTATTCGCAACCGCATGGGAGTATCGTCAATGGGCTTCAGAGTACTGACGCGTACACGGTGCTAACGCCGCGGCCACCATCAGTTTGCACCCGCTTCGAGATGCGTCGGACCAATAACGAACCGCCCTGACACCCCGCGTAGCTGAGCTCGTCCGGCGGTCAAGCAGGTGCAATAAACGTCGGCTGCGTCTAGCAGCCGGACTGCGCTTGTGGTCATGACCGCGCTAAGACAGTGTAGTTAAAACAGGGCCCAGACAAATCTTCGGCCAGAGGGCCAGCGGGTGGCCAGGGTCACAAACGCGGTATTCACGACAGCGGGGGCCGGATATGGCCTCGCGGACGCAGCGCTAGCTCCGGGGTCCTAGGGGCCATCATCGAAAGTCGAGGGTCTGCAGTGGCCGCCGGCCGCTGCCTTTTTGTTTTGATGGCAGGTCGTGTGGTGGTATCCGCACTTATCTTAGAGGCCGATACCGGGTGTATCGAGCTACGGGGGGAACAAGCAGCAGCGGCGACATAGCCTTCGGGCTGAGGGGCAGTCGTAAGAGAGCGAGGACAAGGATAGCGTAGTGCTACAACCTACTATGTCACGAGACCGCGCACTCGTTGGGGCCCTAGGAGTTGGCTAGTAACTGCGATCATAGTGCACCACGAATATTGACAGTGGCGGCTCCTCGAAGGGTGCGCGGGAGCGCTCCCGAGGATAGTCACTCCTGCGTGAGTTATCCTCTATCAGCCCGTGAAGGCGGGCATCCTAGCGAATGCACAGAATGACGGGGCGGGTGGTGCACCCACACCCCAGTGGCATTGCAAGCCGGATGGAGCATATATCCTCGCGGATCCTGGCCGCGGGGGTGCTGC
		</sequence>
		<sequence>
			<taxon idref="GE0069_2008"/>
			AAGCGGCCCCTAGTGCCGCCTCGCCTCTCTTGCCGCAGCTCCTCCCGCTCCCCCGACGGGTGGTGCTGGGCTGACCCAACGGGCCCTTCCCCCGGCCGGCCCAGAATCTCCGGTCGTTGTCAACACTCCATTCCTGGGTCGACGCGTATCGACGTCGCCGCATCTGACTCGAGGTTCGTCGTTCCGCGTCCCGCAACGCCGGCAATTAGTTCGGAGACTAAGAAGGCCCGCGCGCACACACAGGTCCGACGGAGCGATCGACGCATTTGCCTCCTGATGCGAGGGATGGGGTACACCGTTGTTCGCTTGACACTCCGGTCGGTCCCTCACCGCGCTCCCATTCGGCTCTGACCATGAGTTGGTACAGTCGCCCCGTGCGTCGTCCCAGACACCAGACCTTACCTGACATCTCCCTAATCCTCGGACCTCTCATGCGGCAGCGGCGCCTGTAGGATTGCCCCCCCCCGCGGATAGCAGACTCAGCCTTGGGAAGTTTTTCCATTCTGAAATGGCTACCTCGGACCACGGTATTCGCAACCGCATGGGAGTATCGTCAATGGGCTTCAGAGTACTGACGCGTACACGGTGCTAACGCCGCGGCCACCATCAGTTTGCACCCGCTTCGAGATGCGTCGGACCAATAACGAACCGCCCTGACACCCCGCGTAGCTGAGCTCGTCCGGCAGTCAAGCAGGTGGAATAAACGTCGGCTGCGTCTAGCAGCCGGACTGCGCTTATAGTCATGACCGCGCTAAGACAGTGTAGTTAAAACAGGGCCCAGACAAATCTTCGGCCAGAGGGCCGGCGGGTGGCCAGGATCACAAACGCGGTATTCACGACAGCGGGGGCCGGATATGGCCTCGCGGACGCAGCGCTAGCTCCGGGGTCCTAGGGGCCATCATCGAAAGTCGAGGGTCTGCAGTGGCCGCCGGCCGCTGCCTTTTTGTCTTGATGGCAGGTCGTGTGGTGGTATCCGCACTTATCTTAGAGGCCGATACCGGGTGTATCGAGCTGCGGGGGGAACAAGCAGCAGCGGCGACATAGCCTTCGGGCTGAGGGGCAGTCGTAAGAGAGCGAGGACCAGGATAGCGTAGTGCTACAGCCTACTACCCTACGAGACCGCGCACTCGTTGGGGCCCTAGGAGTTGGCTAGTAACTGCGATCGTAGTGCACCACGAATATTGATAGTGGCGGCTCCTCGAAGGGTGCGCGAGAGCGCTCCCGAGGATGATCACTCCTGCGTGAGTTATCCTCTATCAGCGCGTGAAGGCGGGCATCCTAGCGAATGCACAGAATGACGGGGCGGGTGGTGCACCCACACCCCAGTGGTATTGCAAGGCGGATGGAGCATATATCCTCGCGGATCCTGGCCGCGGGGGTGCGGC
		</sequence>
		<sequence>
			<taxon idref="GE0070_2008"/>
			AAGCGGCCCCTAGTGCCGCCTCGCCTCTCTTGCCGCAGCTCCTCCCGCTCCCCCGACGGGTGGTGCTGGGCTGACCCAACGGGCCCTTCCCCCGGCCGGCCCAGAATCTCCGGTCGTTGTCAACACTCCATTCCTGGGTCGACGCGTATCGACGTCGCCGCATCTGACTTGAGGCTCGTCGTTCCGCGTCCCGCAACGCCGGCAATTAGTTCGGAGACTAAGAAGGCCCGCGCGCACACACAGGTCCGACGGAGCGATCGACGCATTTGCCTCCTGATGCGAAGGATGGGGTACACCGTTGTTCGCTTGACACTCCGGTCGGTCCCTCACCGCGCTCCCATTCGGCTATGACCATGAGTTGGCACAGTCGCCCCGTGCGTCGTCACAGACACCAGACCTTACCTGACATCTCCCTAATCCTCGGACCTCTCATGCGGCAGCGGCGCCTGTAGGATTTCCCCCCCCCGCGGATAGCAGGCTCAGCCTTGGGAAGTTTTTCCATTCTGAAATGGCTACCTCGAACCACGGTATTCGCAACCGCATGGGAGTATCGTCAATGGGCTTCAGAGTACTGACGCGTACACGGTGCTAACGCCGCGGCCACCATCAGTTTGCACCCGCTTCGAGATGCGTCGGACCAATAACGAACCGCCCTGACACCCCGCTTAGCTGAGCTCGTCCGGCGGTCAAGCAGGTGCAATAAACGTCGGCTGCGTCTAGCAGCCGGACTGCGCTTGTGGTCATGACCGCGCTAAGACAGTGTAGTTAAAACAGGGCCCAGACAAATCTTCGGCCAGAGGGCCAGCGGGTGGCCAGGGTCACAAACGCGGTATTCACGACAGCGGGGGCCGGATATGGCCTCGCGGACGCAGCGCTAGCTCCGGGGTCCTAGGGGCCATCATCGAAAGTCGAGGGTCTGCAGTGGCCGCCGGCCGCTGCCTTTTTGTTTTGATGGCAGGTCGTGTGGTGGTATCCGCACTTATCTTAGAGGCCGATACCGGGTGTATCGGGCTACGGGGGGAACAAGCAGCAGCGGCGACATAGCCTTCGGGCTGAGGGGCAGTCGTAAGAGAGCGAGGACAAGGATAGCGTAGTGCTACAACCTACTATCTCACGAGACCGCGCACTCGTTGGGGCCCTAGGAGTTGGCTAGTAACTGCGATCATAGTGCACCACGAATATTGACAGTGGCGGCTCCTCGAAGGGTGCGCGGGAGCGCTCCCGAGGATAGTCACTCCTGCGTGAGTTATCCTCTATCAGCCCGTGAAGGCGGGCATCCTAGCGAATGCACAGAATGACGGGGCGGGTGGTGCACCCACACCCCAGTGGCATTGCAAGCCGGATGGAGCATATATCCTCGCGGATCCTGGCCGCGGGGGTGCTGC
		</sequence>
		<sequence>
			<taxon idref="GE0071_2008"/>
			AAGCGGCCCCTAGTGCCGCCTCGCCTCTCTTGCCGCAGCTCCTCCCGCTCCCCCGACGGGTGGTGCTGGGCTGACCCAACGGGCCCTTCCCCCGGCCGGCCCAGAATCTCCGGTCGTTGTCAACACTCCATTCCTGGGTCGACGCGTATCGACGTCGCCGCATCTGACTTGAGGCTCGTCGTTCCGCGTCCCGCAACGCCGGCAATTAGTTCGGAGACTAAGAAGGCCCGCGCGCACACACAGGTCCGACGGAGCGATCGACGCATTTGCCTCCTGATGCGAAGGATGGGGTACACCGTTGTTCGCTTGACACTCCGGTCGGTCCCTCACCGCGCTCCCATTCGGCTATGACCATGAGTTGGCACAGTCGCCCCGTGCGTCGTCACAGACACCAGACCTTACCTGACATCTCCCTAATCCTCGGACCTCTCATGCGGCAGCGGCGCCTGTAGGATTTCCCCCCCCCGCGGATAGCAGGCTCAGCCTTGGGAAGTTTTTCCATTCTGAAATGGCTACCTCGAACCACGGTATTCGCAACCGCATGGGAGTATCGTCAATGGGCTTCAGAGTACTGACGCGTACACGGTGCTAACGCCGCGGCCACCATCAGTTTGCACCCGCTTCGAGATGCGTCGGACCAATAACGAACCGCCCTGACACCCCGCTTAGCTGAGCTCGTCCGGCGGTCAAGCAGGTGCAATAAACGTCGGCTGCGTCTAGCAGCCGGACTGCGCTTGTGGTCATGACCGCGCTAAGACAGTGTAGTTAAAACAGGGCCCAGACAAATCTTCGGCCAGAGGGCCAGCGGGTGGCCAGGGTCACAAACGCGGTATTCACGACAGCGGGGGCCGGATATGGCCTCGCGGACGCAGCGCTAGCTCCGGGGTCCTAGGGGCCATCATCGAAAGTCGAGGGTCTGCAGTGGCCGCCGGCCGCTGCCTTTTTGTTTTGATGGCAGGTCGTGTGGTGGTATCCGCACTTATCTTAGAGGCCGATACCGGGTGTATCGGGCTACGGGGGGAACAAGCAGCAGCGGCGACATAGCCTTCGGGCTGAGGGGCAGTCGTAAGAGAGCGAGGACAAGGATAGCGTAGTGCTACAACCTACTATCTCACGAGACCGCGCACTCGTTGGGGCCCTAGGAGTTGGCTAGTAACTGCGATCATAGTGCACCACGAATATTGACAGTGGCGGCTCCTCGAAGGGTGCGCGGGAGCGCTCCCGAGGATAGTCACTCCTGCGTGAGTTATCCTCTATCAGCCCGTGAAGGCGGGCATCCTAGCGAATGCACAGAATGACGGGGCGGGTGGTGCACCCACACCCCAGTGGCATTGCAAGCCGGATGGAGCATATATCCTCGCGGATCCTGGCCGCGGGGGTGCTGC
		</sequence>
		<sequence>
			<taxon idref="GE0072_2009"/>
			AAGCGGCCCCTAGTGCCGCCTCGCCTCTCTTGCCGCAGCTCCTCCCGCTCCCCCGACGGGTGGTGCTGGGCTGACCCAACGGGCCCTTCCCCCGGCCGGCCCAGAATCTCCGGTCGTTGTCAACACTCCATTCCTGGGTCGACGCGTATCGACGTCGCCGCATCTGACTCGAGGTTCGTCGTTCCGCGTCCCGCAACGCCGGCAATTAGTTCGGAGACTAAGAAGGACCGCGCGCACACACAGGTCCGACGGAGCGATCGACGCATTTGCCTCCTGATGCGAAGGATGGGGTACACCGTTGTTCGCTTGACACTTCGGTCGGTCCCTCACCGCGCTCCCATTCGGCTATGACCATGAGTTGGCACAGTCGCCCCGTGCGTCGTCACAGACACCAGACCTTACCTGACATCTCCCTAATCCTCGGACCTCTTATGCGGCAGCGGCGCCTGTAGGATTTCCCCCCCCCGCGGATAGCAGGCTCAGCCTTGGGAAGTTTTTCCATTCTGAAATGGCTACCTCGAACCACGGTATTCGCAACCGCATGGGAGTATCGTCAATGGGCTTCAGAGTACTGACGCGTACACGGTGCTAACGCCGCGGCCACCATCAGTTTGCACCCGCTTCGAGATGCGTCGGACCAATAACGAACCGCCCTGACACCCCGCGTAGCTGAGCTCGTCCGGCGGTCAAGCAGGTGCAATAAACGTCGGCTGCGTCTAGCAGCCGGACTGCGCTTGTGGTCATGACCGCGCTAAGACAGTGTAGTTAAAACAGGGCCCAGACAAATCTTCGGCCAGAGGGCCAGCGGGTGGCCAGGGTCACAAACGCGGTATTCACGACAGCGGGGGCCGGATATGGCCTCGCGGACGCAGCGCTAGCTCCGGGGTCCTAGGGGCCATCATCGAAAGTCGAGGGTCTGCAGTGGCCGCCGGCCGCTGCCTTTTTGTTTTGATGGCAGGTCGTGTGGTGGTATCCGCACTTATCTTAGAGGCCGATACCGGGTGTATCGAGCTACGGGGGGAACAAGCAGCAGCGGCGACATAGCCTTCGGGCTGAGGGGCAGTCGTAAGAGAGCGAGGACCAGGATAGCGTAGTGCTACAACCTACTATCTCACGAGATCGCGCACTCGTTGGGGCCCTAGGAGTTGGCTAGTAACTGCGATCATAGTGCACCACGAATATTGACAGTGGCGGCTCCTCGAAGGGTGCGCGGGAGCGCTCCCGAGGATAGTCACTCCTGCGTGAGTTATCCTCTATCAGCCCGTGAAGGCGGGCATCCTAGCGAATGCACAGAATGACGGGGCGGGTGGTGCACCCACACCCCAGTGGCATTGCAAGCCGGATGGAGCATATATCCTCGCGGATCCTGGCCGCGGGGGTGCTGC
		</sequence>
		<sequence>
			<taxon idref="GE0073_2009"/>
			AAGCGGCCCCTAGTGCCGCCTCGCCTCTCTTGCCGCAGCTCCTCCCGCTCCCCCGACGGGTGGTGCTGGGCTGACCCAACGGGCCCTTCCCCCGGCCGGCCCAGAATCTCCGGTCGTTATCAACACTCCATTCCTGGGTCGACGCGTATCGACGTCGCCGCATCTGACTCGAGGTTCGTCGTTCCGCGTCCCGCAACGCCGGCAATTAGTTCGGAGACTAAGAAGGCCCGCGCGCACACACAGGTCCGACGGAGCGATCGATGCATTTGCCTCCTGATGCGAAGGATGGGGTACACCGTTGTTCGCTTGACACTCCGGTCGGTCCCTCACCGCGCTCCCATTCGGCTATGACCATGAGTTGGCACAGTCGCCCCGTGCGTCGTCACAGACACCAGACCTTACCTGACATCTCCCTAATCCTCGGACCTCTCATGCGGCAGCGGCGCATGTAGGATTTCCCCCCCCCGCGGATAGCAGGCTCAGCCTTGGGAAGTTTTTCCATTCTGAAATGGCTACCTCGAACCACGGTATTCGCAACCGCATGGGAGTATCGTCAATGGGCTTCAGAGTACTGACGCGTACACGGTGCTAACGCCGCGGCCACCATCAGTTTGCACCCGCTTCGAGATGCGTCGGACCAATAACGAACCGCCCTGACACCCCGCGTAGCTGAGCCCGTCCGGCGGTCAAGCAGGTGCAATAAACGTCGGCTGCGTCTAGCAGCCGGACTGCGCTTGTGGTCATGACCGCGCTAAGACAGTGTAGTTAAAACAGGGCCCAGACAAATCTTCGGCCAGAGGGCCAGCGGGTGGCCAGGGTCACAAACGCGGTATTCACGACAGCGGGGGCCGGATATGGCCTCGCGGACGCAGCGCTAGCTCCGGGGTCTTAGGGGCCATCATCGAAAGTCGAGGGTCTGCAGTGGCCGCCGGCCGCTGCCTTTTTGTTTTGATGGCAGGTCGTGTGGTGGTATCCGCACTTATCTTAGAGGCCGATACCGGGTGTATCGAGCTACGGGGGGAACAAGCAGCAGCGGCGACATAGCCTTCGGGCTGAGGGGCAGTCGTAAGAGAGCGAGGACAAGGATAGCGTAGTGCTACAACCTACTATCTCACGAGACCGCGCACTCGTTGGGGCCCTAGGAGTTGGCTAGTAACTGCGATCATAGTGCACCACGAATATTGACAGTGGCGGCTCCTCGAAGGGTGCGCGGGAGCGCTCCCGAGGATAGTCACTCCTGCGTGAGTTATCCTCTATCAGCCCGTGAAGGCGGGCATCCTAGCGAATGCACAGAATGACGGGGCGGGTGGTGCACCCACACCCCAGTGGCATTGCAAGCCGGATGGAGCATATATCCTCGCGGATCCTGGCCGCGGGGGTGCTGC
		</sequence>
		<sequence>
			<taxon idref="GE0074_2009"/>
			AAGCGGCCCCTAGTGCCGCCTCGCCTCTCTTGCCGCAGCTCCTCCCGCTCCCCCGACGGGTGGTGCTGGGCTGACCCAACGGGCCCTTCCCCCGGCCGGCCCAGAATCTCCGGTCGTTGTCAACACTCCATTCCTGGGTCGACGCGTATCGACGTCGCCGCATCTGACTCGAGGTTCGTCGTTCCGCGTCCCGCAACGCCGGCAATTAGTTCGGAGACTAAGAAGGCCCGCGCGCACACACAGGTCCGACGGAGCGATCGACGCATTTGCCTCCTGATGCGAAGGATGGGGTACACCGTTGTTCGCTTGACACTCCGGTCGGTCCCTCACCGCGCTCCCATTCGGCTATGACCATGAATTGGCACAGTCGCCCCGTGCGTCGTCACAGACACCAGACCTTACCTGACATCTCCCTAATCCTCGGACCTCTCATGCGGCAGCGGCGCCTGTAGGATTTCCCCCCCCCGCGGATAGCAGGCTCAGCCTTGGGAAGTTTTTCCATTCTGAAATGGCTACCTCGAACCACGGTATTCGCAACCGCATGGGAGTATCGTCAATGGGCTTCAGAGTACTGACGCGTACACGGTGCTAACGCCGCGGCCACCATCAGTTTGCACCCGCTTCGAGATGCGTCGGACCAATAACGAACCGCCCTGACACCCCGCGTAGCTGAGCTCGTCCGGCGGTCAAGCAGGTGCAATAAACGTCGGCTGCGTCTAGCAGCCGGACTGCGCTTATGGTCATGACCGCGCTAAGACAGTGTAGTTAAAACAGGGCCCAGACAAATCTTCGGCCAGAGGGCCGGCGGGTGGCCAGGGTCACAAACGCGGTATTCACGACAGCGGGGGCCGGATATGGCCTCGCGGACGCAGCGCTAGCTCCGGGGTCCTAGGGGCCATCATCGAAAGTCGAGGGTCTGCAGTGGCCGCCGGCCGCTGCCTTTTTGTTTTGATGGCAGGTCGTGTGGTGGTATCCGCACTTATCTTAGAGGCCGATACCGGGTGTATCGAGCTACGGGGGGAACAAGCAGCAGCGGCGACATAGCCTTCGGGCTGAGGGGCAGTCGTAAGAGAGCGAGGACCAGGATAGCGTAGTGCTACAACCTACTATCTCACGAGACCGCGCACTCGTTGGGGCCCTAGGAGTTGACTAGTAACTGCGATCATAGTGCACCACGAATATTGACAGTGGCGGCTCCTCGAAGGGTGCGCGGGAGCGCTCCCGAGGATAGTCACTCCTGCGTGAGTTATCCTCTATCAGCCCGTGAAGGCGGGCATCCTAGCGAATGCACAGAATGACGGGGCGGGTGGTGCACCCACACCCCAGTGGCATTGCAAGCCGGATGGAGCATATATCCTCGCGGATCCTGGCCGCGGGGGTGCTGC
		</sequence>
		<sequence>
			<taxon idref="GE0075_2009"/>
			AAGCGGCCCCTAGTGCCGCCTCGCCTCTCTTGCCGCAGCTCCTCCCGCTCCCCCGACGGGTGGTGCTGGGCTGACCCAACGGGCCCTTCCCCCGGCCGGCCCAGAATCTCCGGTCGTTGTCAACACTCCATTCCTGGGTCGACGCGTATCGACGTCGCCGCATCTGACTCGAGGTTCGTCGTTCCGCGTCCCGCAACGCCGGCAATTAGTTCGGAGACTAAGAAGGCCCGCGCGCACACACAGGTCCGACGGAGCGATCGACGCATTTGCCTCCTGATGCGAGGGATGGGGTACACCGTTGTTCGCTTGACACTCCGGTCGGTCCCTCACCGCGCTCCCATTCGGCTCTGACCATGAGTTGGTACAGTCGCCCCGTGCGTCGTCCCAGACACCAGACCTTACCTGACATCTCCCTAATCCTCGGACCTCTCATGCGGCAGCGGCGCCTGTAGGATTGCCCCCCCCCGCGGATAGCAGACTCAGCCTTGGGAAGTTTTTCCATTCTGAAATGGCTACCTCGGACCACGGTATTCGCAACCGCATGGGAGTATCGTCAATGGGCTTCAGAGTACTGACGCGTACACGGTGCTAACGCCGCGGCCACCATCAGTTTGCACCCGCTTCGAGATGCGTCGGACCAATAACGAACCGCCCTGACACCCCGCGTAGCTGAGCTCGTCCGGCAGTCAAGCAGGTGGAATAAACGTCGGCTGCGTCTAGCAGCCGGACTGCGCTTATAGTCATGACCGCGCTAAGACAGTGTAGTTAAAACAGGGCCCAGACAAATCTTCGGCCAGAGGGCCGGCGGGTGGCCAGGATCACAAACGCGGTATTCACGACAGCGGGGGCCGGATATGGCCTCGCGGACGCAGCGCTAGCTCCGGGGTCCTAGGGGCCATCATCGAAAGTCGAGGGTCTGCAGTGGCCGCCGGCCGCTGCCTTTTTGTCTTGATGGCAGGTCGTGTGGTGGTATCCGCACTTATCTTAGAGGCCGATACCGGGTGTATCGAGCTGCGGGGGGAACAAGCAGCAGCGGCGACATAGCCTTCGGGCTGAGGGGCAGTCGTAAGAGAGCGAGGACCAGGATAGCGTAGTGCTACAGCCTACTACCCTACGAGACCGCGCACTCGTTGGGGCCCTAGGAGTTGGCTAGTAACTGCGATCGTAGTGCACCACGAATATTGATAGTGGCGGCTCCTCGAAGGGTGCGCGAGAGCGCTCCCGAGGATGATCACTCCTGCGTGAGTTATCCTCTATCAGCGCGTGAAGGCGGGCATCCTAGCGAATGCACAGAATGACGGGGCGGGTGGTGCACCCACACCCCAGTGGTATTGCAAGGCGGATGGAGCATATATCCTCGCGGATCCTGGCCGCGGGGGTGCGGC
		</sequence>
		<sequence>
			<taxon idref="GE0076_2009"/>
			AAGCGGCCCCTAGTGCCGCCTCGCCTCTCTTGCCGCAGCTCCTCCCGCTCCCCCGACGGGTGGTGCTGGGCTGACCCAACGGGCCCTTCCCCCGGCCGGCCCAGAATCTCCGGTCGTTGTCAACACTCCATTCCTGGGTCGACGCGTATCGACGTCGCCGCATCTGACTCGAGGTTCGTCGTTCCGCGTCCCGCAACGCCGGCAATTAGTTCGGAGACTAAGAAGGCCCGCGCGCACACACAGGTCCGACGGAGCGATCGACGCATTTGCCTCCTGATGCGAAGGATGGGGTACACCGTTGTTCGCTTGACACTCCGGTCGGTCCCTCACCGCGCTCCCATTCGGCTATGACCATGAGTTGGCACAGTCGCCCCGTGCGTCGTCACAGACACCAGACCTTACCTGACATCTCCCTGATCCTCGGACCTCTCATGCGGCAGCGGCGCCTGTAGGATTTCCCCCCCCCGCGGATAGCAGGCTCAGCCTTGGGAAGTTTTTCCATTCTGAAATGGCTACCTCGAACCACGGTATTCGCAACCGCATGGGAGTATCGTCAATGGGCTTCAGAGTACTGACGCGTACACGGTGCTAACGCCGCGGCCACCATCAGTTTGCACCCGCTTCGAGATGCGTCGGACCAATAACGAACCGCCCTGACACCCCGCGTAGCTGAGCTCGTCCGGCGGTCAAGCAGGTGCAATAAACGTCGGCTGCGTCTAGCAGCCGGACTGCGCTTGTGGTCATGACCGCGCTAAGACAGTGTAGTTAAAACAGGGCCCAGACAAATCTTCGGCCAGAGGGCCAGCGGGTGGCCAGGGTCACAAACGCGGTATTCACGACAGCGGGGGCCGGATATGGCCTCGCGGACGCAGCGCTAGCTCCGGGGTCCTAGGGGCCATCATCGAAAGTCGAGGGTCTGCAGTGGCCGCCGGCCGCTGCCTTTTTGTTTTGATGGCAGGTCGTGTGGTGGTATCCGCACTTATCTTAGAGGCCGATACCGGGTGTATCGAGCTACGGGGGGAACAAGCAGCAGCGGCGACATAGCCTTCGGGCTGAGGGGCAGTCGTAAGAGAGCGAGGACCAGGATAGCGTAGTGCTACAACCTACTATCTCACGAGACCGCGCACTCGTTGGGGCCCTAGGAGTTGGCTAGTAACTGCGATCATAGTGCACCACGAATATTAACAGTGGCGGCTCCTCGAAGGGTGCGCGGGAGCGCTCCCGAGGATAGTCACTCCTGCGTGAGTTATCCTCTATCAGCCCGTGAAGGCGGGCATCCTAGCGAATGCACAGAATGACGGGGCGGGTGGTGCACCCACACCCCAGTGGCATTGCAAGCCGGATGGAGCATATATCCTCGCGGATCCTGGCCGCGGGGGTGCTGC
		</sequence>
		<sequence>
			<taxon idref="GE0077_2009"/>
			AAGCGGCCCCTAGTGCCGCCTCGCCTCTCTTGCCGCAGCTCCTCCCGCTCCCCCGACGGGTGGTGCTGGGCTGACCCAACGGGCCCTTCCCCCGGCCGGCCCAGAATCTCCGGTCGTTGTCAACACTCCATTCCTGGGTCGACGCGTATCGACGTCGCCGCATCTGACTCGAGGTTCGTCGTTCCGCGTCCCGCAACGCCGGCAATTAGTTCGGAGACTAAGAAGGCCCGCGCGCACACACAGGTCCGACGGAGCGATCGACGCATTTGCCTCCTGATGCGAAGGATGGGGTACACCGTTGTTCGCTTGACACTCCGGTCGGTCCCTCACCGCGCTCCCATTCGGCTATGACCATGAGTTGGCACAGTCGCCCCGTGCGTCGTCACAGACACCAGACCTTACCTGACATCTCCCTAATCCTCGGACCTCTCATGCGGCAGCGGCGCCTGTAGGATTTCCCCCCCCCGCGGATAGCAGGCTTAGCCTTGGGAAGTTTTTCCATTCTGAAATGGCTACCTCGAACCACGGTATTCGCAACCGCATGGGAGTATCGTCAATGGGCTTCAGAGTACTGACGCGTACACGGTGCTAACGCCGCGGCCACCATCAGTTTGCACCCGCTTCGAGATGCGTCGGACCAATAACGAACCGCCCTGACACCCCGCGTAGCTGAGCTCGTCCGGCGGTCAAGCAGGTGCAATAAACGTCGGCTGCGTCTAGCAGCCGGACTGCGCTTGTGGTCATGACCGCGCTAAGACAGTGTAGTTAAAACAGGGCCCAGACAAATCTTCGGCCAGAGGGCCAGCGGGTGGCCAGGGTCACAAACGCGGTATTCACGACAGCGGGGGCCGGATATGGCCTCGCGGACGCAGCGCTAGCTCCGGGGTCCTAGGGGCCATCATCGAAAGTCGAGGGTCTGCAGTGGCCGCCGGCCGCTGCCTTTTTGTTTTGATGGCAGGTCGTGTGGTGGTATCCGCACTTATCTTAGAGGCCGATACCGGGTGTATCGAGCTACGGGGGGAACAAGCAGCAGCGGCGACATAGCCTTCGGGCTGAGGGGCAGTCGTAAGAGAGCGAGGACAAGGATAGCGTAGTGCTACAACCTACTATCTCACGAGACCGCGCACTCGTTGGGGCCCTAGGAGTTGGCTAGTAACTGCGATCATAGTGCACCACGAATATTGACAGTGGCGGCTCCTCGAAGGGTGCGCGGGAGCGCTCCCGAGGATAGTCACTCCTGCGTGAGTTATCCTCTATCAGCCCGTGAAGGCGGGCATCCTAGCGAATGCACAGAATGACGGGGCGGGTGGTGCACCCACACCCCAGTGGCATTGCAAGCCGGATGGAGCATATATCCTCGCGGATCCTGGCCGCGGGGGTGCTGC
		</sequence>
		<sequence>
			<taxon idref="GE0078_2008"/>
			AAGCGGCCCCTAGTGCCGCCTCGCCTCTCTTGCCGCAGCTCCTCCCGCTCCCCCGACGGGTGGTGCTGGGCTGACCCAACGGGCCCTTCCCCCGGCCGGCCCAGAATCTCCGGTCGTTGTCAACACTCCATTCCTGGGTCGACGCGTATCGACGTCGCCGCATCTGACTCGAGGTTCGTCGTTCCGCGTCCCGCAACGCCGGCAATTAGTTCGGAGACTAAGAAGGCCCGCGCGCACACACAGGTCCGACGGAGCGATCGACGCATTTGCCTCCTGATGCGAAGGATGGGGTACACCGTTGTTCGCTTGACACTCCGGTCGGTCCCTCACCGCGCTCCCATTCGGCTATGACCATGAGTTGGCACAGTCGCCCCGTGCGTCGTCACAGACACCAGACCTTACCTGACATCTCCCTGATCCTCGGACCTCTCATGCGGCAGCGGCGCCTGTAGGATTTCCCCCCCCCGCGGATAGCAGGCTCAGCCTTGGGAAGTTTTTCCATTCTGAAATGGCTACCTCGAACCACGGTATTCGCAACCGCATGGGAGTATCGTCAATGGGCTTCAGAGTACTGACGCGTACACGGTGCTAACGCCGCGGCCACCATCAGTTTGCACCCGCTTCGAGATGCGTCGGACCAATAACGAACCGCCCTGACACCCCGCGTAGCTGAGCTCGTCCGGCGGTCAAGCAGGTGCAATAAACGTCGGCTGCGTCTAGCAGCCGGACTGCGCTTGTGGTCATGACCGCGCTAAGACAGTGTAGTTAAAACAGGGCCCAGACAAATCTTCGGCCAGAGGGCCAGCGGGTGGCCAGGGTCACAAACGCGGTATTCACGACAGCGGGGGCCGGATATGGCCTCGCGGACGCAGCGCTAGCTCCGGGGTCCTAGGGGCCATCATCGAAAGTCGAGGGTCTGCAGTGGCCGCCGGCCGCTGCCTTTTTGTTTTGATGGCAGGTCGTGTGGTGGTATCCGCACTTATCTTAGAGGCCGATACCGGGTGTATCGAGCTACGGGGGGAACAAGCAGCAGCGGCGACATAGCCTTCGGGCTGAGGGGCAGTCGTAAGAGAGCGAGGACCAGGATAGCGTAGTGCTACAACCTACTATCTCACGAGACCGCGCACTCGTTGGGGCCCTAGGAGTTGGCTAGTAACTGCGATCATAGTGCACCACGAATATTAACAGTGGCGGCTCCTCGAAGGGTGCGCGGGAGCGCTCCCGAGGATAGTCACTCCTGCGTGAGTTATCCTCTATCAGCCCGTGAAGGCGGGCATCCTAGCGAATGCACAGAATGACGGGGCGGGTGGTGCACCCACACCCCAGTGGCATTGCAAGCCGGATGGAGCATATATCCTCGCGGATCCTGGCCGCGGGGGTGCTGC
		</sequence>
		<sequence>
			<taxon idref="GE0079_2009"/>
			AAGCGGCCCCTAGTGCCGCCTCGCCTCTCTTGCCGCAGCTCCTCCCGCTCCCCCGACGGGTGGTGCTGGGCTGACCCAACGGGCCCTTCCCCCGGCCGGCCCAGAATCTCCGGTCGTTGTCAACACTCCATTCCTGGGTCGACGCGTATCGACGTCGCCGCATCTGACTCGAGGTTCGTCGTTCCGCGTCCCGCAACGCCGGCAATTAGTTCGGAGACTAAGAAGGCCCGCGCGCACACACAGGTCCGACGGAGCGATCGACGCATTTGCCTCCTGATGCGAAGGATGGGGTACACCGTTGTTCGCTTGACACTCCGGTCGGTCCCTCACCGCGCTCCCATTCGGCTATGACCATGAGTTGGCACAGTCGCCCCGTGCGTCGTCACAGACACCAGACCTTACCTGACATCTCCCTAATCCTCGGACCTCTCATGCGGCAGCGGCGCCTGTAGGATTTCCCCCCCCCGCGGATAGCAGGCTCAGCCTTGGGAAGTTTTTCCATTCTGAAATGGCTACCTCGAACCACGGTATTCGCAACCGCATGGGAGTATCGTCAATGGGCTTCAGAGTACTGACGCGTACACGGTGCTAACGCCGCGGCCACCATCAGTTTGCACCCGCTTCGAGATGCGTCGGACCAATAACGAACCGCCCTGACACCCCGCGTAGCTGAGCTCGTCCGGCGGTTAAGCAGGTGCAATAAACGTCGGCTGCGTCTAGCAGCCGGACTGCGCTTGTGGTCATGACCGCGCTAAGACAGTGTAGTTAAAACAGGGCCCAGACAAATCTTCGGCCAGAGGGCCAGCGGGTGGCCAGGGTCACAAACGCGGTATTCACGACAGCGGGGGCCGGATATGGCCTCGCGGACGCAGCGCTAGCTCCGGGGTCCTAGGGGCCATCATCGAAAGTCGAGGGTCTGCAGTGGCCGCCGGCCGCTGCCTTTTTGTTTTGATGGCAGGTCGTGTGGTGGTATCCGCACTTATCTTAGAGGCCGATACCGGGTGTATCGAGCTACGGGGGGAACAAGCAGCAGCGGCGACATAGCCTTCGGGCTGAGGGGCAGTCGTAAGAGAGCGAGGACAAGGATAGCGTAGTGCTACAACCTAATATGTCACGAGACCGCGCACTCGTTGGGGCCCTAGGAGTTGGCTAGTAACTGCGATCATAGTGCACCACGAATATTGACAGTGGCGGCTCCTCGAAGGGTGCGCGGGAGCGCTCCCGAGGATAGTCACTCCTGCGTGAGTTATCCTCTATCAGCCCGTGAAGGCGGGCATCCTAGCGAATGCACAGAATGACGGGGCGGGTGGTGCACCCACACCCCAGTGGCATTGCAAGCCGGATGGAGCATATATCCTCGCGGATCCTGGCCGCGGGGGTGCTGC
		</sequence>
		<sequence>
			<taxon idref="GE0080_2009"/>
			AAGCGGCCCCTAGTGCCGCCTCGCCTCTCTTGCCGCAGCTCCTCCCGCTCCCCCGACGGGTGGTGCTGGGCTGACCCAACGGGCCCTTCCCCCGGCCGGCCCAGAATCTCCGGTCGTTGTCAACACTCCATTCCTGGGTCGACGCGTATCGACGTCGCCGCATCTGACTCGAGGTTCGTCGTTCCGCGTCCCGCAACGCCGGCAATTAGTTCGGAGACTAAGAAGGCCCGCGCGCACACACAGGTCCGACGGAGCGATCGACGCATTTGCCTCCTGATGCGAAGGATGGGGTACACCGTTGTTCGCTTGACACTCCGGTCGGTCCCTCACCGCGCTCCCATTCGGCTATGACCATGAGTTGGCACAGTCGCCCCGTGCGTCGTCACAGACACCAGACCTTACCTGACATCTCCCTAATCCTCGGACCTCTCATGCGGCAGCGGCGCCTGTAGGATTTCCCCCCCCCGCGGATAGCAGGCTCAGCCTTGGGAAGTTTTTCCATTCTGAAATGGCTACCTCGAACCACGGTATTCGCAACCGCATGGGAGTATCGTCAATGGGCTTCAGAGTACTGACGCGTACACGGTGCTAACGCCGCGGCCACCATCAGTTTGCACCCGCTTCGAGATGCGTCGGACCAATAACGAACCGCCCTGACACCCCGCGTAGCTGAGCTCGTCCGGCGGTTAAGCAGGTGCAATAAACGTCGGCTGCGTCTAGCAGCCGGACTGCGCTTGTGGTCATGACCGCGCTAAGACAGTGTAGTTAAAACAGGGCCCAGACAAATCTTCGGCCAGAGGGCCAGCGGGTGGCCAGGGTCACAAACGCGGTATTCACGACAGCGGGGGCCGGATATGGCCTCGCGGACGCAGCGCTAGCTCCGGGGTCCTAGGGGCCATCATCGAAAGTCGAGGGTCTGCAGTGGCCGCCGGCCGCTGCCTTTTTGTTTTGATGGCAGGTCGTGTGGTGGTATCCGCACTTATCTTAGAGGCCGATACCGGGTGTATCGAGCTACGGGGGGAACAAGCAGCAGCGGCGACATAGCCTTCGGGCTGAGGGGCAGTCGTAAGAGAGCGAGGACAAGGATAGCGTAGTGCTACAACCTAATATGTCACGAGACCGCGCACTCGTTGGGGCCCTAGGAGTTGGCTAGTAACTGCGATCATAGTGCACCACGAATATTGACAGTGGCGGCTCCTCGAAGGGTGCGCGGGAGCGCTCCCGAGGATAGTCACTCCTGCGTGAGTTATCCTCTATCAGCCCGTGAAGGCGGGCATCCTAGCGAATGCACAGAATGACGGGGCGGGTGGTGCACCCACACCCCAGTGGCATTGCAAGCCGGATGGAGCATATATCCTCGCGGATCCTGGCCGCGGGGGTGCTGC
		</sequence>
		<sequence>
			<taxon idref="GE0081_2009"/>
			AAGCGGCCCCTAGTGCCGCCTCGCCTCTCTTGCCGCAGCTCCTCCCGCTCCCCCGACGGGTGGTGCTGGGCTGACCCAACGGGCCCTTCCCCCGGCCGGCCCAGAATCTCCGGTCGTTGTCAACACTCCATTCCTGGGTCGACGCGTATCGACGTCGCCGCATCTGACTTGAGGCTCGTCGTTCCGCGTCCCGCAACGCCGGCAATTAGTTCGGAGACTAAGAAGGCCCGCGCGCACACACAGGTCCGACGGAGCGATCGACGCATTTGCCTCCTGATGCGAAGGATGGGGTACACCGTTGTTCGCTTGACACTCCGGTCGGTCCCTCACCGCGCTCCCATTCGGCTATGACCATGAGTTGGCACAGTCGCCCCGTGCGTCGTCACAGACACCAGACCTTACCTGACATCTCCCTAATCCTCGGACCTCTCATGCGGCAGCGGCGCCTGTAGGATTTCCCCCCCCCGCGGATAGCAGGCTCAGCCTTGGGAAGTTTTTCCATTCTGAAATGGCTACCTCGAACCACGGTATTCGCAACCGCATGGGAGTATCGTCAATGGGCTTCAGAGTACTGACGCGTACACGGTGCTAACGCCGCGGCCACCATCAGTTTGCACCCGCTTCGAGATGCGTCGGACCAATAACGAACCGCCCTGACACCCCGCTTAACTGAGCTCGTCCGGCGGTCAAGCAGGTGCAATAAACGTCGGCTGCGTCTAGCAGCCGGACTGCGCTTGTGGTCATGACCGCGCTAAGACAGTGTAGTTAAAACAGGGCCCAGACAAATCTTCGGCCAGAGGGCCAGCGGGTGGCCAGGGTCACAAACGCGGTATTCACGACAGCGGGGGCCGGATATGGCCTCGCGGACGCAGCGCTAGCTCCGGGGTCCTAGGGGCCATCATCGAAAGTCGAGGGTCTGCAGTGGCCGCCGGCCGCTGCCTTTTTGTTTTGATGGCAGGTCGTGTGGTGGTATCCGCACTTATCTTAGAGGCCGATACCGGGTGTATCGGGCTACGGGGGGAACAAGCAGCAGCGGCGACATAGCCTTCGGGCTGAGGGGCAGTCGTAAGAGAGCGAGGACAAGGATAGCGTAGTGCTACAACCTACTATCTCACGAGACCGCGCACTCGTTGGGGCCCTAGGAGTTGGCTAGTAACTGCGATCATAGTGCACCACGAATATTGACAGTGGCGGCTCCTCGAAGGGTGCGCGGGAGCGCTCCCGAGGATAGTCACTCCTGCGTGAGTTATCCTCTATCAGCCCGTGAAGGCGGGCATCCTAGCGAATGCACAGAATGACGGGGCGGGTGGTGCACCCACACCCCAGTGGCATTGCAAGCCGGATGGAGCATATATCCTCGCGGATCCTGGCCGCGGGGGTGCTGC
		</sequence>
		<sequence>
			<taxon idref="GE0082_2009"/>
			AAGCGGCCCCTAGTGCCGCCTCGCCTCTCTTGCCGCAGCTCCTCCCGCTCCCCCGACGGGTGGTGCTGGGCTGACCCAACGGGCCCTTCCCCCGGCCGGCCCAGAATCTCCGGTCGTTGTCAACACTCCATTCCTGGGTCGACGCGTATCGACGTCGCCGCATCTGACTCGAGGTTCGTCGTTCCGCGTCCCGCAACGCCGGCAATTAGTTCGGAGACTAAGAAGGCCCGCGCGCACACACAGGTCCGACGGAGCGATCGACGCATTTGCCTCCTGATGCGAAGGATGGGGTACACCGTTGTTCGCTTGACACTCCGGTCGGTCCCTCACCGCGCTCCCATTCGGCTATGACCATGAATTGGCACAGTCGCCCCGTGCGTCGTCACAGACACCAGACCTTACCTGACATCTCCCTAATCCTCGGACCTCTCATGCGGCAGCGGCGCCTGTAGGATTTCCCCCCCCCGCGGATAGCAGGCTCAGCCTTGGGAAGTTTTTCCATTCTGAAATGGCTACCTCGAACCACGGTATTCGCAACCGCATGGGAGTATCGTCAATGGGCTTCAGAGTACTGACGCGTACACGGTGCTAACGCCGCGGCCACCATCAGTTTGCACCCGCTTCGAGATGCGTCGGACCAATAACGAACCGCCCTGACACCCCGCGTAGCTGAGCTCGTCCGGCGGTCAAGCAGGTGCAATAAACGTCGGCTGCGTCTAGCAGCCGGACTGCGCTTATGGTCATGACCGCGCTAAGACAGTGTAGTTAAAACAGGGCCCAGACAAATCTTCGGCCAGAGGGCCGGCGGGTGGCCAGGGTCACAAACGCGGTATTCACGACAGCGGGGGCCGGATATGGCCTCGCGGACGCAGCGCTAGCTCCGGGGTCCTAGGGGCCATCATCGAAAGTCGAGGGTCTGCAGTGGCCGCCGGCCGCTGCCTTTTTGTTTTGATGGCAGGTCGTGTGGTGGTATCCGCACTTATCTTAGAGGCCGATACCGGGTGTATCGAGCTACGGGGGGAACAAGCAGCAGCGGCGACATAGCCTTCGGGCTGAGGGGCAGTCGTAAGAGAGCGAGGACCAGGATAGCGTAGTGCTACAACCTACTATCTCACGAGACCGCGCACTCGTTGGGGCCCTAGGAGTTGACTAGTAACTGCGATCATAGTGCACCACGAATATTGACAGTGGCGGCTCCTCGAAGGGTGCGCGGGAGCGCTCCCGAGGATAGTCACTCCTGCGTGAGTTATCCTCTATCAGCCCGTGAAGGCGGGCATCCTAGCGAATGCACAGAATGACGGGGCGGGTGGTGCACCCACACCCCAGTGGCATTGCAAGCCGGATGGAGCATATATCCTCGCGGATCCTGGCCGCGGGGGTGCTGC
		</sequence>
		<sequence>
			<taxon idref="GE0083_2010"/>
			AAGCGGCCCCTAGTGCCGCCTCGCCTCTCTTGCCGCAGCTCCTCCCGCTCCCCCGACGGGTGGTGCTGGGCTGACCCAACGGGCCCTTCCCCCGGCCGGCCCAGAATCTCCGGTCGTTGTCAACACTCCATTCCTGGGTCGACGCGTATCGACGTCGCCGCATCTGACTCGAGGTTCGTCGTTCCGCGTCCCGCAACGCCGGCAATTAGTTCGGAGACTAAGAAGGCCCGCGCGCACACACAGGTCCGACGGAGCGATCGACGCATTTGCCTCCTGATGCGAGGGATGGGGTACACTGTTGTTCGCTTGACACTCCGGTCGGTCCCTCACCGCGCTCCCATTCGGCTCTGACCATGAGTTGGTACAGTCGCCCCGTGCGTCGTCCCAGACACCAGACCTTACCTGACATCTCCCTAATCCTCGGACCTCTCATGCGGCAGCGGCGCCTGTAGGATTGCCCCCCCCCGCGGATAGCAGGCTCAGCCTTGGGAAGTTTTTCCATTCTGAAATGGCTACCTCGGACCACGGTATTCGCAACCGCATGGGAGTATCGTCAATGGGCTTCAGAGTACTGACGCGTACACGGTGCTAACGCCGCGGCCACCATCAGTTTGCACCCGCTTCGAGATGCGTCGGACCACTAACGAACCGCCCTGACACCCCGCGTAGCTGAGCTCGTCCGGCAGTCAAGCAGGTGCAATAAACGTCGGCTGCGTCTAGCAGCCGGACTGCGCTTATAGTCATGACCGCGCTAAGACAGTGTAGTTAAAACAGGGCCCAGACAAATCTTCGGCCAGAGGGCCGGCGGGTGGCCAGGATCACAAACGCGGTATTCACGACAGCGGGGGCCGGATATGGCCTCGCGGACGCAGCGCTAGCTCCGGGGTCCTAGGGGCCATCATCGAAAGTCGAGGGTCTGCAGTGGCCGCCGGCCGCTGCCTTTTTGTTTTGATGGCAGGTCGTGTGGTGGTATCCGCACTTATCTTAGAGGCCGATACCGGGTGTATCGAGCTGCGGGGGGAACAAGCAGCAGCGGCGACATAGCCTTCGGGCTGAGGGGCAGTCGTAAGAGAGCGAGGCCCAGGATAGCGTAGTGCTACAGCCTACTACCCCACGAGACCGCGCACTCGTTGGGGCCCTAGGAGTTGGCTAGTAACTGCGATCGTAGTGCACCACGAATATTGATAGTGGCGGCTCCTCGAAGGGTGCGCGAGAGCGCTCCCGAGGATGATCACTCCTGCGTGAGTTATCCTCTATCAGCGCGTGAAGGCGGGCATCCTAGCGAATGCACAGAATGACGGGGCGGGTGGTGCACCCACACCCCAGTGGTATTGCAAGGCGGATGGAGCATATATCCTCGCGGATCCTGGCCGCGGGGGTGCGGC
		</sequence>
		<sequence>
			<taxon idref="GE0084_2010"/>
			AAGCGGCCCCTAGTGCCGCCTCGCCTCTCTTGCCGCAGCTCCTCCCGCTCCCCCGACGGGTGGTGCTGGGCTGACCCAACGGGCCCTTCCCCCGGCCGGCCCAGAATCTCCGGTCGTTGTCAACACTCCATTCCTGGGTCGACGCGTATCGACGTCGCCGCATCTGACTCGAGGTTCGTCGTTCCGCGTCCCGCAACGCCGGCAATTAGTTCGGAGACTAAGAAGGCCCGCGCGCACACACAGGTCCGACGGAGCGATCGACGCATTTGCCTCCTGATGCGAAGGATGGGGTACACCGTTGTTCGCTTGACACTCCGGTCGGTCCCTCACCGCGCTCCCATTCGGCTATGACCATGAATTGGCACAGTCGCCCCGTGCGTCGTCACAGACACCAGACCTTACCTGACATCTCCCTAATCCTCGGACCTCTCATGCGGCAGCGGCGCCTGTAGGATTTCCCCCCCCCGCGGATAGCAGGCTCAGCCTTGGGAAGTTTTTCCATTCTGAAATGGCTACCTCGAACCACGGTATTCGCAACCGCATGGGAGTATCGTCAATGGGCTTCAGAGTACTGACGCGTACACGGTGCTAACGCCGCGGCCACCATCAGTTTGCACCCGCTTCGAGATGCGTCGGACCAATAACGAACCGCCCTGACACCCCGCGTAGCTGAGCTCGTCCGGCGGTCAAGCAGGTGCAATAAACGTCGGCTGCGTCTAGCAGCCGGACTGCGCTTATGGTCATGACCGCGCTAAGACAGTGTAGTTAAAACAGGGCCCAGACAAATCTTCGGCCAGAGGGCCGGCGGGTGGCCAGGGTCACAAACGCGGTATTCACGACAGCGGGGGCCGGATATGGCCTCGCGGACGCAGCGCTAGCTCCGGGGTCCTAGGGGCCATCATCGAAAGTCGAGGGTCTGCAGTGGCCGCCGGCCGCTGCCTTTTTGTTTTGATGGCAGGTCGTGTGGTGGTATCCGCACTTATCTTAGAGGCCGATACCGGGTGTATCGAGCTACGGGGGGAACAAGCAGCAGCGGCGACATAGCCTTCGGGCTGAGGGGCAGTCGTAAGAGAGCGAGGACCAGGATAGCGTAGTGCTACAACCTACTATCTCACGAGACCGCGCACTCGTTGGGGCCCTAGGAGTTGACTAGTAACTGCGATCATAGTGCACCACGAATATTGACAGTGGCGGCTCCTCGAAGGGTGCGCGGGAGCGCTCCCGAGGATAGTCACTCCTGCGTGAGTTATCCTCTATCAGCCCGTGAAGGCGGGCATCCTAGCGAATGCACAGAATGACGGGGCGGGTGGTGCACCCACACCCCAGTGGCATTGCAAGCCGGATGGAGCATATATCCTCGCGGATCCTGGCCGCGGGGGTGCTGC
		</sequence>
		<sequence>
			<taxon idref="GE0085_2010"/>
			AAGCGGCCCCTAGTGCCGCCTCGCCTCTCTTGCCGCAGCTCCTCCCGCTCCCCCGACGGGTGGTGCTGGGCTGACCCAACGGGCCCTTCCCCCGGCCGGCCCAGAATCTCCGGTCGTTGTCAACACTCCATTCCTGGGTCGACGCGTATCGACGTCGCCGCATCTGACTCGAGGTTCGTCGTTCCGCGTCCCGCAACGCCGGCAATTAGTTCGGAGACTAAGAAGGCCCGCGCGCACACACAGGTCCGACGGAGCGATCGACGCATTTGCCTCCTGATGCGAAGGATGGGGTACACCGTTGTTCGCTTGACACTCCGGTCGGTCCCTCACCGCGCTCCCATTCGGCTATGACCATGAATTGGCACAGTCGCCCCGTGCGTCGTCACAGACACCAGACCTTACCTGACATCTCCCTAATCCTCGGACCTCTCATGCGGCAGCGGCGCCTGTAGGATTTCCCCCCCCCGCGGATAGCAGGCTCAGCCTTGGGAAGTTTTTCCATTCTGAAATGGCTACCTCGAACCACGGTATTCGCAACCGCATGGGAGTATCGTCAATGGGCTTCAGAGTACTGACGCGTACACGGTGCTAACGCCGCGGCCACCATCAGTTTGCACCCGCTTCGAGATGCGTCGGACCAATAACGAACCGCCCTGACACCCCGCGTAGCTGAGCTCGTCCGGCGGTCAAGCAGGTGCAATAAACGTCGGCTGCGTCTAGCAGCCGGACTGCGCTTATGGTCATGACCGCGCTAAGACAGTGTAGTTAAAACAGGGCCCAGACAAATCTTCGGCCAGAGGGCCGGCGGGTGGCCAGGGTCACAAACGCGGTATTCACGACAGCGGGGGCCGGATATGGCCTCGCGGACGCAGCGCTAGCTCCGGGGTCCTAGGGGCCATCATCGAAAGTCGAGGGTCTGCAGTGGCCGCCGGCCGCTGCCTTTTTGTTTTGATGGCAGGTCGTGTGGTGGTATCCGCACTTATCTTAGAGGCCGATACCGGGTGTATCGAGCTACGGGGGGAACAAGCAGCAGCGGCGACATAGCCTTCGGGCTGAGGGGCAGTCGTAAGAGAGCGAGGACCAGGATAGCGTAGTGCTACAACCTACTATCTCACGAGACCGCGCACTCGTTGGGGCCCTAGGAGTTGACTAGTAACTGCGATCATAGTGCACCACGAATATTGACAGTGGCGGCTCCTCGAAGGGTGCGCGGGAGCGCTCCCGAGGATAGTCACTCCTGCGTGAGTTATCCTCTATCAGCCCGTGAAGGCGGGCATCCTAGCGAATGCACAGAATGACGGGGCGGGTGGTGCACCCACACCCCAGTGGCATTGCAAGCCGGATGGAGCATATATCCTCGCGGATCCTGGCCGCGGGGGTGCTGC
		</sequence>
		<sequence>
			<taxon idref="GE0086_2010"/>
			AACCCGCACCTAGCGCCGCCTCGCCCCTCTTGCGGCAGCCCCTCCCGCTCGCGCGACAGGTGGTGCTGGGCTGACCCAACGGGCCCTTCCCCCGGCCGGCCCAGAATCTCCGGTCGTTGTCAACACTCCATTCCTGGGTCGACGCGTATCGACGTCGCCGCATCTGACTCAAGGTTCATCGTTCCGCGTCCCGCAACGCCGGCAACTAGTTCGGAGACTAAGAAGGCCCGCGCGCACACACAGGTCCGACGGAGCGATCGACGCATTTGCCTCCTGATGCGAGGGATGGGGTACACCGTTGTTCGCTCGATACTCCGGTTGGTCCCTCACCGTGCGCCCGTTCGGCTCCGGGCATGAGTTGGCACAGTCGCCCCGTGCGTCATTCCAGACACCAGACCTTACCTGACATCCCCCTAATACTCGGGCCCCTCATGCCGCAGCGTCGCCGGTAGGATTGCCCCCCCCCGCGGATAGCAGGCTCAGCCGCGGGAAGTTTTTCCATTCTGAAATGGCTACCTCGGACCACGGTATTCGCAACCGCATGGGAGTACCGTCAATGGGCTTCAGAGCACTGAAGCGGACACGGTGCTAACGCCGCGGCCACCATCAGTTTGCACCCGCTTCAAGATGCGTCGGACCAATAACGAACCGCCCTGACACCCCGCGTAGCTGAGCTCGTCCGGCGGTCAAGCAGGTGCAATAAACGTCGACGACGTCTAGCAGCCGGCCTGCGCTTAGAGTCATGACCGCGCTAAGACAGTGTAGTTAAAACAGGGCCCGGACAAATCTTCGGCCAGAGGGCCGGCGGGTGGCCAGGGTCGCAAACGCGGTATTCAGGACAGCGGGGGCCGGATATGGCTTCGCGGACGCAGCGCTAGCTCCGGGGTCCTAGGGGCCATCATCGAAAGTCGACGGTCTGCAGTGGCCGCCGGCCGCTGCCTTTTTCCTTTGATGGCAAGTCGCGTGGTGGTACCCGCACTTATCTTCGAGGACGATACCGGGTGTATCGAGCTGCGGGGGGAACAAGCAGCAGCGGCGACATAGTCTTCGGGCTGAGGGGCAGTCGTCACAGAGCGAGGACCAGGATAGCGTAGTGCCACAGCCTACTATCCCACGAGACCGCGCACTCGTTGAGGCCCTGGGAATTTGCTAGTAACTGCGATCGTAGTGCACTACGAATATTGACAGTGGCTGCTCCTCGAGGGGTGCGCGGGAGCGCTCCCGAGGATGGTCACTCCTACGTGAGTTATCCTCTATCAGCGCGTGAAAGCGGGCATCCTAGCGGATGCACAGAATGACGGGGCGGGTGGTGCACCCACACCCCAGCGGTGTTGCAAGCCGGATGGAGCCTATATCCTCGCGGATCCTGGCCGCGGGGGCGCGGC
		</sequence>
		<sequence>
			<taxon idref="GE0087_2010"/>
			AAGCGGCCCCTAGTGCCGCCTCGCCTCTCTTGCCGCAGCTCCTCCCGCTCCCCCGACGGGTGGTGCTGGGCTGACCCAACGGGCCCTTCCCCCGGCCGGCCCAGAATCTCCGGTCGTTGTCAACACTCCATTCCTGGGTCGACGCGTATCGACGTCGCCGCATCTGACTCGAGGTTCGTCGTTCCGCGTCCCGCAACGCCGGCAATTAGTTCGGAGACTAAGAAGGCCCGCGCGCACACACAGGTCCGACGGAGCGATCGACGCATTTGCCTCCTGATGCGAGGGATGGGGTACACCGTTGTTCGCTTGACACTCCGGTCGGTCCCTCACCGCGCTCCCATTCGGCTCTGACCATGAGTTGGTACAGTCGCCCCGTGCGTCGTCCCAGACACCAGACCTTACCTGACATCTCCCTAATCCTCGGACCTCTCATGCGGCAGCGGCGCCTGTAGGATTGCCCCCCCCCGCGGATAGCAGGCTCAGCCTTGGGAAGTTTTTCCATTCTGAAATGGCTACCTCGGACCACGGTATTCGCAACCGCATGGGAGTATCGTCAATGGGCTTCAGAGTACTGACGCGTACACGGTGCTAACGCCGCGGCCACCATCAGTTTGCACCCGCTTCGAGATGCGTCGGACCACTAACGAACCGCCCTGACACCCCGCGTAGCTGAGCTCGTCCGGCAGTCAAGCAGGTGCAATAAACGTCGGCTGCGTCTAGCAGCCGGACTGCGCTTATAGTCATGACCGCGCTAAGACAGTGTAGTTAAAACAGGGCCCAGACAAATCTTCGGCCAGAGGGCCGGCGGGTGGCCAGGATCACAAACGCGGTATTCACGACAGCGGGGGCCGGATATGGCCTCGCGGACGCAGCGCTAGCTCCGGGGTCCTAGGGGCCATCATCGAAAGTCGAGGGTCTGCAGTGGCCGCCGGCCGCTGCCTTTTTGTTTTGATGGCAGGTCGTGTGGTGGTATCCGCACTTATCTTAGAGGCCGATACCGGGTGTATCGAGCTGCGGGGGGAACAAGCAGCAGCGGCGACATAGCCTTCGGGCTGAGGGGCAGTCGTAAGAGAGCGAGGCCCAGGATAGCGTAGTGCTACAGCCTACTACCCCACGAGACCGCGCACTCGTTGGGGCCCTAGGAGTTGGCTAGTAACTGCGATCGTAGTGCACCACGAATATTGATAGTGGCGGCTCCTCGAAGGGTGCGCGAGAGCGCTCCCGAGGATGATCACTCCTGCGTGAGTTATCCTCTATCAGCGCGTGAAGGCGGGCATCCTAGCGAATGCACAGAATGACGGGGCGGGTGGTGCACCCACACCCCAGTGGTATTGCAAGGCGGATGGAGCATATATCCTCGCGGATCCTGGCCGCGGGGGTGCGGC
		</sequence>
		<sequence>
			<taxon idref="GE0088_2010"/>
			AAGCGGCCCCTAGTGCCGCCTCGCCTCTCTTGCCGCAGCTCCTCCCGCTCCCCCGACGGGTGGTGCTGGGCTGACCCAACGGGCCCTTCCCCCGGCCGGCCCAGAATCTCCGGTCGTTGTCAACACTCCATTCCTGGGTCGACGCGTATCGACGTCGCCGCATCTGACTCGAGGTTCGTCGTTCCGCGTCCCGCAACGCCGGCAATTAGTTCGGAGACTAAGAAGGCCCGCGCGCACACACAGGTCCGACGGAGCGATCGACGCATTTGCCTCCTGATGCGAAGGATGGGGTACACCGTTGTTCGCTTGACACTCCGGTCGGTCCCTCACCGCGCTCCCATTCGGCTATGACCATGAATTGGCACAGTCGCCCCGTGCGTCGTCACAGACACCAGACCTTACCTGACATCTCCCTAATCCTCGGACCTCTCATGCGGCAGCGGCGCCTGTAGGATTTCCCCCCCCCGCGGATAGCAGGCTCAGCCTTGGGAAGTTTTTCCATTCTGAAATGGCTACCTCGAACCACGGTATTCGCAACCGCATGGGAGTATCGTCAATGGGCTTCAGAGTACTGACGCGTACACGGTGCTAACGCCGCGGCCACCATCAGTTTGCACCCGCTTCGAGATGCGTCGGACCAATAACGAACCGCCCTGACACCCCGCGTAGCTGAGCTCGTCCGGCGGTCAAGCAGGTGCAATAAACGTCGGCTGCGTCTAGCAGCCGGACTGCGCTTATGGTCATGACCGCGCTAAGACAGTGTAGTTAAAACAGGGCCCAGACAAATCTTCGGCCAGAGGGCCGGCGGGTGGCCAGGGTCACAAACGCGGTATTCACGACAGCGGGGGCCGGATATGGCCTCGCGGACGCAGCGCTAGCTCCGGGGTCCTAGGGGCCATCATCGAAAGTCGAGGGTCTGCAGTGGCCGCCGGCCGCTGCCTTTTTGTTTTGATGGCAGGTCGTGTGGTGGTATCCGCACTTATCTTAGAGGCCGATACCGGGTGTATCGAGCTACGGGGGGAACAAGCAGCAGCGGCGACATAGCCTTCGGGCTGAGGGGCAGTCGTAAGAGAGCGAGGACCAGGATAGCGTAGTGCTACAACCTACTATCTCACGAGACCGCGCACTCGTTGGGGCCCTAGGAGTTGACTAGTAACTGCGATCATAGTGCACCACGAATATTGACAGTGGCGGCTCCTCGAAGGGTGCGCGGGAGCGCTCCCGAGGATAGTCACTCCTGCGTGAGTTATCCTCTATCAGCCCGTGAAGGCGGGCATCCTAGCGAATGCACAGAATGACGGGGCGGGTGGTGCACCCACACCCCAGTGGCATTGCAAGCCGGATGGAGCATATATCCTCGCGGATCCTGGCCGCGGGGGTGCTGC
		</sequence>
		<sequence>
			<taxon idref="GE0089_2010"/>
			AAGCGGCCCCTAGTGCCGCCTCGCCTCTCTTGCCGCAGCTCCTCCCGCTCCCCCGACGGGTGGTGCTGGGCTGACCCAACGGGCCCTTCCCCCGGCCGGCCCAGAATCTCCGGTCGTTGTCAACACTCCATTCCTGGGTCGACGCGTATCGACGTCGCCGCATCTGACTCGAGGTTCGTCGTTCCGCGTCCCGCAACGCCGGCAATTAGTTCGGAGACTAAGAAGGCCCGCGCGCACACACAGGTCCGACGGAGCGATCGACGCATTTGCCTCCTGATGCGAAGGATGGGGTACACCGTTGTTCGCTTGACACTCCGGTCGGTCCCTCACCGCGCTCCCATTCGGCTATGACCATGAGTTGGCACAGTCGCCCCGTGCGTCGTCACAGACACCAGACCTTACCTGACATCTCCCTAATCCTCGGACCTCTCATGCGGCAGCGGCGCCTGTAGGATTTCCCCCCCCCGCGGATAGCAGGCTCAGCCTTGGGAAGTTTTTCCATTCTGAAATGGCTACCTCGAACCACGGTATTCGCAACCGCATGGGAGTATCGTCAATGGGCTTCAGAGTACTGACGCGTACACGGTGCTAACGCCGCGGCCACCATCAGTTTGCACCCGCTTCGAGATGCGTCGGACCAATAACGAACCGCCCTGACACCCCGCGTAGCTGAGCTCGTCCGGCGGTTAAGCAGGTGCAATAAACGTCGGCTGCGTCTAGCAGCCGGACTGCGCTTGTGGTCATGACCGCGCTAAGACAGTGTAGTTAAAACAGGGCCCAGACAAATCTTCGGCCAGAGGGCCAGCGGGTGGCCAGGGTCACAAACGCGGTATTCACGACAGCGGGGGCCGGATATGGCCTCGCGGACGCAGCGCTAGCTCCGGGGTCCTAGGGGCCATCATCGAAAGTCGAGGGTCTGCAGTGGCCGCCGGCCGCTGCCTTTTTGTTTTGATGGCAGGTCGTGTGGTGGTATCCGCACTTATCTTAGAGGCCGATACCGGGTGTATCGAGCTACGGGGGGAACAAGCAGCAGCGGCGACATAGCCTTCGGGCTGAGGGGCAGTCGTAAGAGAGCGAGGACAAGGATAGCGTAGTGCTACAACCTAATATGTCACGAGACCGCGCACTCGTTGGGGCCCTAGGAGTTGGCTAGTAACTGCGATCATAGTGCACCACGAATATTGACAGTGGCGGCTCCTCGAAGGGTGCGCGGGAGCGCTCCCGAGGATAGTCACTCCTGCGTGAGTTATCCTCTATCAGCCCGTGAAGGCGGGCATCCTAGCGAATGCACAGAATGACGGGGCGGGTGGTGCACCCACACCCCAGTGGCATTGCAAGCCGGATGGAGCATATATCCTCGCGGATCCTGGCCGCGGGGGTGCTGC
		</sequence>
		<sequence>
			<taxon idref="GE0090_2010"/>
			AAGCGGCCCCTAGTGCCGCCTCGCCTCTCTTGCCGCAGCTCCTCCCGCTCCCCCGACGGGTGGTGCTGGGCTGACCCAACGGGCCCTTCCCCCGGCCGGCCCAGAATCTCCGGTCGTTGTCAACACTCCATTCCTGGGTCGACGCGTATCGACGTCGCCGCATCTGACTCGAGGTTCGTCGTTCCGCGTCCCGCAACGCCGGCAATTAGTTCGGAGACTAAGAAGGCCCGCGCGCACACACAGGTCCGACGGAGCGATCGACGCATTTGCCTCCTGATGCGAAGGATGGGGTACACCGTTGTTCGCTTGACACTCCGGTCGGTCCCTCACCGCGCTCCCATTCGGCTATGACCATGAATTGGCACAGTCGCCCCGTGCGTCGTCACAGACACCAGACCTTACCTGACATCTCCCTAATCCTCGGACCTCTCATGCGGCAGCGGCGCCTGTAGGATTTCCCCCCCCCGCGGATAGCAGGCTCAGCCTTGGGAAGTTTTTCCATTCTGAAATGGCTACCTCGAACCACGGTATTCGCAACCGCATGGGAGTATCGTCAATGGGCTTCAGAGTACTGACGCGTACACGGTGCTAACGCCGCGGCCACCATCAGTTTGCACCCGCTTCGAGATGCGTCGGACCAATAACGAACCGCCCTGACACCCCGCGTAGCTGAGCTCGTCCGGCGGTCAAGCAGGTGCAATAAACGTCGGCTGCGTCTAGCAGCCGGACTGCGCTTATGGTCATGACCGCGCTAAGACAGTGTAGTTAAAACAGGGCCCAGACAAATCTTCGGCCAGAGGGCCGGCGGGTGGCCAGGGTCACAAACGCGGTATTCACGACAGCGGGGGCCGGATATGGCCTCGCGGACGCAGCGCTAGCTCCGGGGTCCTAGGGGCCATCATCGAAAGTCGAGGGTCTGCAGTGGCCGCCGGCCGCTGCCTTTTTGTTTTGATGGCAGGTCGTGTGGTGGTATCCGCACTTATCTTAGAGGCCGATACCGGGTGTATCGAGCTACGGGGGGAACAAGCAGCAGCGGCGACATAGCCTTCGGGCTGAGGGGCAGTCGTAAGAGAGCGAGGACCAGGATAGCGTAGTGCTACAACCTACTATCTCACGAGACCGCGCACTCGTTGGGGCCCTAGGAGTTGACTAGTAACTGCGATCATAGTGCACCACGAATATTGACAGTGGCGGCTCCTCGAAGGGTGCGCGGGAGCGCTCCCGAGGATAGTCACTCCTGCGTGAGTTATCCTCTATCAGCCCGTGAAGGCGGGCATCCTAGCGAATGCACAGAATGACGGGGCGGGTGGTGCACCCACACCCCAGTGGCATTGCAAGCCGGATGGAGCATATATCCTCGCGGATCCTGGCCGCGGGGGTGCTGC
		</sequence>
		<sequence>
			<taxon idref="GE0091_2010"/>
			AAGCGGCCCCTAGTGCCGCCTCGCCTCTCTTGCCGCAGCTCCTCCCGCTCCCCCGACGGGTGGTGCTGGGCTGACCCAACGGGCCCTTCCCCCGGCCGGCCCAGAATCTCCGGTCGTTGTCAACACTCCATTCCTGGGTCGACGCGTATCGACGTCGCCGCATCTGACTCGAGGTTCGTCGTTCCGCGTCCCGCAACGCCGGCAATTAGTTCGGAGACTAAGAAGGCCCGCGCGCACACACAGGTCCGACGGAGCGATCGACGCATTTGCCTCCTGATGCGAAGGATGGGGTACACCGTTGTTCGCTTGACACTCCGGTCGGTCCCTCACCGCGCTCCCATTCGGCTATGACCATGAATTGGCACAGTCGCCCCGTGCGTCGTCACAGACACCAGACCTTACCTGACATCTCCCTAATCCTCGGACCTCTCATGCGGCAGCGGCGCCTGTAGGATTTCCCCCCCCCGCGGATAGCAGGCTCAGCCTTGGGAAGTTTTTCCATTCTGAAATGGCTACCTCGAACCACGGTATTCGCAACCGCATGGGAGTATCGTCAATGGGCTTCAGAGTACTGACGCGTACACGGTGCTAACGCCGCGGCCACCATCAGTTTGCACCCGCTTCGAGATGCGTCGGACCAATAACGAACCGCCCTGACACCCCGCGTAGCTGAGCTCGTCCGGCGGTCAAGCAGGTGCAATAAACATCGGCTGCGTCTAGCAGCCGGACTGCGCTTATGGTCATGACCGCGCTAAGACAGTGTAGTTAAAACAGGGCCCAGACAAATCTTCGGCCAGAGGGCCGGCGGGTGGCCAGGGTCACAAACGCGGTATTCACGACAGCGGGGGCCGGATATGGCCTCGCGGACGCAGCGCTAGCTCCGGGGTCCTAGGGGCCATCATCGAAAGTCGAGGGTCTGCAGTGGCCGCCGGCCGCTGCCTTTTTGTTTTGATGGCAGGTCGTGTGGTGGTATCCGCACTTATCTTAGAGGCCGATACCGGGTGTATCGAGCTACGGGGGGAACAAGCAGCAGCGGCGACATAGCCTTCGGGCTGAGGGGCAGTCGTAAGAGAGCGAGGACCAGGATAGCGTAGTGCTACAACCTACTATCTCACGAGACCGCGCACTCGTTGGGGCCCTAGGAGTTGACTAGTAACTGCGATCATAGTGCACCACGAATATTGACAGTGGCGGCTCCTCGAAGGGTGCGCGGGAGCGCTCCCGAGGATAGTCACTCCTGCGTGAGTTATCCTCTATCAGCCCGTGAAGGCGGGCATCCTAGCGAATGCACAGAATGACGGGGCGGGTGGTGCACCCACACCCCAGTGGCATTGCAAGCCGGATGGAGCATATATCCTCGCGGATCCTGGCCGCGGGGGTGCTGC
		</sequence>
		<sequence>
			<taxon idref="GE0092_2010"/>
			AAGCGGCCCCTAGTGCCGCCTCGCCTCTCTTGCCGCAGCTCCTCCCGCTCCCCCGACGGGTGGTGCTGGGCTGACCCAACGGGCCCTTCCCCCGGCCGGCCCAGAATCTCCGGTCGTTGTCAACACTCCATTCCTGGGTCGACGCGTATCGACGTCGCCGCATCTGACTCGAGGTTCGTCGTTCCGCGTCCCGCAACGCCGGCAATTAGTTCGGAGACTAAGAAGGCCCGCGCGCACACACAGGTCCGACGGAGCGATCGACGCATTTGCCTCCTGATGCGAAGGATGGGGTACACCGTTGTTCGCTTGACACTCCGGTCGGTCCCTCACCGCGCTCCCATTCGGCTATGACCATGAGTTGGCACAGTCGCCCCGTGCGTCGTCACAGACACCAGACCTTACCTGACATCTCCCTAATCCTCGGACCTCTCATGCGGCAGCGGCGCCTGTAGGATTTCCCCCCCCCGCGGATAGCAGGCTCAGCCTTGGGAAGTTTTTCCATTCTGAAATGGCTACCTCGAACCACGGTATTCGCAACCGCATGGGAGTATCGTCAATGGGCTTCAGAGTACTGACGCGTACACGGTGCTAACGCCGCGGCCACCATCAGTTTGCACCCGCTTCGAGATGCGTCGGACCAATAACGAACCGCCCTGACACCCCGCGTAGCTGAGCTCGTCCGGCGGTCAAGCAGGTGCAATAAACGTCGGCTGCGTCTAGCAGCCGGACTGCGCTTGTGGTCATGACCGCGCTAAGACAGTGTAGTTAAAACAGGGCCCAGACAAATCTTCGGCCAGAGGGCCAGCGGGTGGCCAGGGTCACAAACGCGGTATTCACGACAGCGGGGGCCGGATATGGCCTCGCGGACGCAGCGCTAGCTCCGGGGTCCTAGGGGCCATCATCGAAAGTCGAGGGTCTGCAGTGGCCGCCGGCCGCTGCCTTTTTGTTTTGATGGCAGGTCGTGTGGTGGTATCCGCACTTATCTTAGAGGCCGATACCGGGTGTATCGAGCTACGGGGGGAACAAGCAGCAGCGGCGACATAGCCTTCGGGCTGAGGGGCAGTCGTAAGAGAGCGAGGACAAGGATAGCGTAGTGCTACAACCTACTATCTCACGAGACCGCGCACTCGTTGGGGCCCTAGGAGTTGGCTAGTAACTGCGATCATAGTGCACCACGAATATTGACAGTGGCGGCTCCTCGAAGGGTGCGCGGGAGCGCTCCCGAGGATAGTCACTCCTGCGTGAGTTATCCTCTATCAGCCCGTGAAGGCGGGCATCCTAGCGAATGCACAGAATGACGGGGCGGGTGGTGCACCCACACCCCAGTGGCATTGCAAGCCGGATGGAGCATATATCCTCGCGGATCCTGGCCGCGGGGGTGCTGC
		</sequence>
		<sequence>
			<taxon idref="GE0093_2010"/>
			AAGCGGCCCCTAGTGCCGCCTCGCCTCTCTTGCCGCAGCTCCTCCCGCTCCCCCGACGGGTGGTGCTGGGCTGACCCAACGGGCCCTTCCCCCGGCCGGCCCAGAATCTCCGGTCGTTGTCAACACTCCATTCCTGGGTCGACGCGTATCGACGTCGCCGCATCTGACTCGAGGTTCGTCGTTCCGCGTCCCGCAACGCCGGCAATTAGTTCGGAGACTAAGAAGGCCCGCGCGCGCACACAGGTCCGACGGAGCGATCGACGCATTTGCCTCCTGATGCGAAGGATGGGGTACACCGTTGTTCGCTTGACACTCCGGTCGGTCCCTCACCGCGCTCCCATTCGGCTATGACCATGAATTGGCACAGTCGCCCCGTGCGTCGTCACAGACACCAGACCTTACCTGACATCTCCCTAATCCTCGGACCTCTCATGCGGCAGCGGCGCCTGTAGGAATTCCCCCCCCCGCGGATAGCAGGCTCAGCCTTGGGAAGTTTTTCCATTCTGAAATGGCTACCTCGAACCACGGTATTCGCAACCGCATGGGAGTATCGTCAATGGGCTTCAGAGTACTGACGCGTACACGGTGCTAACGCCGCGGCCACCATCAGTTTGCACCCGCTTCGAGATGCGTCGGACCAATAACGAACCGCCCTGACACCCCGCGTAGCTGAGCTCGTCCGGCGGTCAAGCAGGTGCAATAAACGTCGGCTGCGTCTAGCAGCCGGACTGCGCTTATGGTCATGACCGCGCTAAGACAGTGTAGTTAAAACAGGGCCCAGACAAATCTTCGGCCAGAGGGCCGGCGGGTGGCCAGGGTCACAAACGCGGTATTCACGACAGCGGGGGCCGGATATGGCCTCGCGGACGCAGCGCTAGCTCCGGGGTCCTAGGGGCCATCATCGAAAGTCGAGGGTCTGCAGTGGCCGCCGGCCGCTGCCTTTTTGTTTTGATGGCAGGTCGTGTGGTGGTATCCACACTTATCTTAGAGGCCGATACCGGGTGTATCGAGCTACGGGGGGAACAAGCAGCAGCGGCGACATAGCCTTCGGGCTGAGGGGCAGTCGTAAGAGAGCGAGGACCAGGATAGCGTAGTGCTACAACCTACTATCTCACGAGACCGCGCACTCGTTGGGGCCCTAGGAGTTGACTAGTAACTGCGATCATAGTGCACCACGAATATTGACAGTGGCGGCTCCTCGAAGGGTGCGCGGGAGCGCTCCCGAGGATAGTCACTCCTGCGTGAGTTATCCTCTATCAGCCCGTGAAGGCGGGCATCCTAGCGAATGCACAGAATGACGGGGCGGGTGGTGCACCCACACCCCAGTGGCATTGCAAGCCGGATGGAGCATATATCCTCGCGGATCCTGGCCGCGGGGGTGCTGC
		</sequence>
		<sequence>
			<taxon idref="GE0094_2010"/>
			AAGCGGCCCCTAGTGCCGCCTCGCCTCTCTTGCCGCAGCTCCTCCCGCTCCCCCGACGGGTGGTGCTGGGCTGACCCAACGGGCCCTTCCCCCGGCCGGCCCAGAATCTCCGGTCGTTGTCAACACTCCATTCCTGGGTCGACGCGTATCGACGTCGCCGCATCTGACTCGAGGTTCGTCGTTCCGCGTCCCGCAACGCCGGCAATTAGTTCGGAGACTAAGAAGGCCCGCGCGCACACACAGGTCCGACGGAGCGATCGACGCATTTGCCTCCTGATGCGAAGGATGGGGTACACCGTTGTTCGCTTGACACTCCGGTCGGTCCCTCACCGCGCTCCCATTCGGCTATGACCATGAGTTGGCACAGTCGCCCCGTGCGTCGTCACAGACACCAGACCTTACCTGACATCTCCCTAATCCTCGGACCTCTCATGCGGCAGCGGCGCATGTAGGATTTCCCCCCCCCGCGGATAGCAGGCTCAGCCTTGGGAAGTTTTTCCATTCTGAAATGGCTACCTCGAACCACGGTATTCGCAACCGCATGGGAGTATCGTCAATGGGCTTCAGAGTACTGACGCGTACACGGTGCTAACGCCGCGGCCACCATCAGTTTGCACCCGCTTCGAGATGCGTCGGACCAATAACGAACCGCCCTGACACCCCGCGTAGCTGAGCTCGTCCGGCGGTCAAGCAGGTGCAATAAACGTCGGCTGCGTCTAGCAGCCGGACTGCGCTTGTGGTCATGACCGCGCTAAGACAGTGTAGTTAAAACAGGGCCCAGACAAATCTTCGGCCAGAGGGCCAGCGGGTGGCCAGGGTCACAAACGCGGTATTCACGACAGCGGGGGCCGGATATGGCCTCGCGGACGCAGCGCTAGCTCCGGGGTCCTAGGGGCCATCATCGAAAGTCGAGGGTCTGCAGTGGCCGCCGGCCGCTGCCTTTTTGTTTTGATGGCAGGTCGTGTGGTGGTATCCGCACTTATCTTAGAGGCCGATACCGGGTGTATCGAGCTACGGGGGGAACAAGCAGCAGCGGCGACATAGCCTTCGGGCTGAGGGGCAGTCGTAAGAGAGCGAGGACAAGGATAGTGTAGTGCTACAACCTACTATCTCACGAGACCGCGCACTCGTTGGGGCCCTAGGAGTTGGCTAGTAACTGCGATCATAGTGCACCACGAATATTGACAGTGGCGGCTCCTCGAAGGGTGCGCGGGAGCGCTCCCGAGGATAGTCACTCCTGCGTGAGTTATCCTCTATCAGCCCGTGAAGGCGGGCATCCTAGCGAATGCACAGAATGACGGGGCGGGTGGTGCACCCACACCCCAGTGGCATTGCAAGCCGGATGGAGCATATATCCTCGCGGATCCTGGCCGCGGGGGTGCTGC
		</sequence>
		<sequence>
			<taxon idref="GE0095_2010"/>
			AAGCGGCCCCTAGTGCCGCCTCGCCTCTCTTGCCGCAGCTCCTCCCGCTCCCCCGACGGGTGGTGCTGGGCTGACCCAACGGGCCCTTCCCCCGGCCGGCCCAGAATCTCCGGTCGTTGTCAACACTCCATTCCTGGGTCGACGCGTATCGACGTCGCCGCATCTGACTCGAGGTTCGTCGTTCCGCGTCCCGCAACGCCGGCAATTAGTTCGGAGACTAAGAAGGCCCGCGCGCACACACAGGTCCGACGGAGCGATCGACGCATTTGCCTCCTGATGCGAAGGATGGGTTACACCGTTGTTCGCTTGACACTCCGGTCGGTCCCTCACCGCGCTCCCATTCGGCTATGACCATGAATTGGCACAGTCGCCCCGTGCGTCGTCACAGACACCAGACCTTACCTGACATCTCCCTAATCCTCGGACCTCTCATGCGGCAGCGGCGCCTGTAGGATTTCCCCCCCCCGCGGATAGCAGGCTCAGCCTTGGGAAGTTTTTCCATTCTGAAATGGCTACCTCGAACCACGGTATTCGCAACCGCATGGGAGTATCGTCAATGGGCTTCAGAGTACTGACGCGTACACGGTGCTAACGCCGCGGCCACCATCAGTTTGCACCCGCTTCGAGATGCGTCGGACCAATAACGAACCGCCCTGACACCCCGCGTAGCTGAGCTCGTCCGGCGGTCAAGCAGGTGCAATAAACGTCGGCTGCGTCTAGCAGCCGGACTGCGCTTATGGTCATGACCGCGCTAAGACAGTGTAGTTAAAACAGGGCCCAGACAAATTTTCGGCCAGAGGGCCGGCGGGTGGCCAGGGTCACAAACGCGGTATTCACGACAGCGGGGGCCGGATATGGCCTCGCGGACGCAGCGCTAGCTCCGGGGTCCTAGGGGCCATCATCGAAAGTCGAGGGTCTGCAGTGGCCGCCGGCCGCTGCCTTTTTGTTTTGATGGCAGGTCGTGTGGTGGTATCCGCACTTATCTTAGAGGCCGATACCGGGTGTATCGAGCTACGGGGGGAACAAGCAGCAGCGGCGACATAGCCTTCGGGCTGAGGGGCAGTCGTAAGAGAGCGAGGACCAGGATAGCGTAGTGCTACAACCTACTATCTCACGAGACCGCGCACTCGTTGGGGCCCTAGGAGTTGACTAGTAACTGCGATCATAGTGCACCACGAATATTGACAGTGGCGGCTCCTCGAAGGGTGCGCGGGAGCGCTCCCGAGGATAGTCACTACTGCGTGAGTTATCCTCTATCAGCCCGTGAAGGCGGGCATCCTAGCGAATGCACAGAATGACGGGGCGGGTGGTGCACCCACACCCCAGTGGCATTGCAAGCCGGATGGAGCATATATCCTCGCGGATCCTGGCCGCGGGGGTGCTGC
		</sequence>
		<sequence>
			<taxon idref="GE0096_2010"/>
			AAGCGGCCCCTAGTGCCGCCTCGCCTCTCTTGCCGCAGCTCCTCCCGCTCCCCCGACGGGTGGTGCTGGGCTGACCCAACGGGCCCTTCCCCCGGCCGGCCCAGAATCTCCGGTCGTTGTCAACACTCCATTCCTGGGTCGACGCGTATCGACGTCGCCGCATCTGACTCGAGGTTCGTCGTTCCGCGTCCCGCAACGCCGGCAATTAGTTCGGAGACTAAGAAGGCCCGCGCGCACACACAGGTCCGACGGAGCGATCGACGCATTTGCCTCCTGATGCGAAGGATGGGGTACACCGTTGTTCGCTTGACACTCCGGTCGGTCCCTCACCGCGCTCCCATTCGGCTATGACCATGAATTGGCACAGTCGCCCCGTGCGTCGTCACAGACACCAGACCTTACCTGACATCTCCCTAATCCTCGGACCTCTCATGCGGCAGCGGCGCCTGTAGGATTTCCCCCCCCCGCGGATAGCAGGCTCAGCCTTGGGAAGTTTTTCCATTCTGAAATGGCTACCTCGAACCACGGTATTCGCAACCGCATGGGAGTATCGTCAATGGGCTTCAGAGTACTGACGCGTACACGGTGCTAACGCCGCGGCCACCATCAGTTTGCACCCGCTTCGAGATGCGTCGGACCAATAACGAACCGCCCTGACACCCCGCGTAGCTGAGCTCGTCCGGCGGTCAAGCAGGTGCAATAAACGTCGGCTGCGTCTAGCAGCCGGACTGCGCTTATGGTCATGACCGCGCTAAGACAGTGTAGTTAAAACAGGGCCCAGACAAATCTTCGGCCAGAGGGCCGGCGGGTGGCCAGGGTCACAAACGCGGTATTCACGACAGCGGGGGCCGGATATGGCCTCGCGGACGCAGCGCTAGCTCCGGGGTCCTAGGGGCCATCATCGAAAGTCGAGGGTCTGCAGTGGCCGCCGGCCGCTGCCTTTTTGTTTTGATGGCAGGTCGTGTGGTGGTATCCGCACTTATCTTAGAGGCCGATACCGGGTGTATCGAGCTACGGGGGGAACAAGCAGCAGCGGCGACATAGCCTTCGGGCTGAGGGGCAGTCGTAAGAGAGCGAGGACCAGGATAGCGTAGTGCTACAACCTACTATCTCACGAGACCGCGCACTCGTTGGGGCCCTAGGAGTTGACTAGTAACTGCGATCATAGTGCACCACGAATATTGACAGTGGCGGCTCCTCGAAGGGTGCGCGGGAGCGCTCCCGAGGATAGTCACTCCTGCGTGAGTTATCCTCTATCAGCCCGTGAAGGCGGGCATCCTAGCGAATGCACAGAATGACGGGGCGGGTGGTGCACCCACACCCCAGTGGCATTGCAAGCCGGATGGAGCATATATCCTCGCGGATCCTGGCCGCGGGGGTGCTGC
		</sequence>
		<sequence>
			<taxon idref="GE0097_2010"/>
			AAGCGGCCCCTAGTGCCGCCTCGCCTCTCTTGCCGCAGCTCCTCCCGCTCCCCCGACGGGTGGTGCTGGGCTGACCCAACGGGCCCTTCCCCCGGCCGGCCCAGAATCTCCGGTCGTTGTCAACACTCCATTCCTGGGTCGACGCGTATCGACGTCGCCGCATCTGACTCGAGGTTCGTCGTTCCGCGTCCCGCAACGCCGGCAATTAGTTCGGAGACTAAGAAGGCCCGCGCGCACACACAGGTCCGACGGAGCGATCGACGCATTTGCCTCCTGATGCGAAGGATGGGGTACACCGTTGTTCGCTTGACACTCCGGTCGGTCCCTCACCGCGCTCCCATTCGGCTATGACCATGAGTTGGCACAGTCGCCCCGTGCGTCGTCACAGACACCAGACCTTACCTGACATCTCCCTAATCCTCGGACCTCTCATGCGGCAGCGGCGCCTGTAGGATTTCCCCCCCCCGCGGATAGCAGGCTCAGCCTTGGGAAGTTTTTCCATTCTGAAATGGCTACCTCGAACCACGGTATTCGCAACCGCATGGGAGTATCGTCAATGGGCTTCAGAGTACTGACGCGTACACGGTGCTAACGCCGCGGCCACCATCAGTTTGCACCCGCTTCGAGATGCGTCGGACCAATAACGAACCGCCCTGACACCCAGCGTAGCTGAGCTCGTCCGGCGGTCAAGCAGGTGCAATAAACGTCGGCTGCGTCTAGCAGCCGGACTGCGCTTGTGGTCATGACCGCGCTAAGACAGTGTAGTTAAAACAGGGCCCAGACAAATCTTCGGCCAGAGGGCCAGCGGGTGGCCAGGGTCACAAACGCGGTATTCACGACAGCGGGGGCCGGATATGGCCTCGCGGACGCAGCGCTAGCTCCGGGGTCCTAGGGGCCATCATCGAAAGTCGAGGGTCTGCAGTGGCCGCCGGCCGCTGCCTTTTTGTTTTGATGGCAGGTCGTGTGGTGGTATCCGCACTTATCTTAGAGGCCGATACCGGGTGTATCGAGCTACGGGGGGAACAAGCAGCAGCGGCGACATAGCCTTCGGGCTGAGGGGCAGTCGTAAGAGAGCGAGGACAAGGATAGCGTAGTGCTACAACCTACTATCTCACGAGACCGCGCACTCGTTGGGGCCCTAGGAGTTGGCTAGTAACTGCGATCATAGTGCACCACGAATATTGACAGTGGCGGCTCCTCGAAGGGTGCGCGGGAGCGCTCCCGAGGATAGTCACTCCTGCGTGAGTTATCCTCTATCAGCCCGTGAAGGCGGGCATCCTAGCGAATGCACAGAATGACGGGGCGGGTGGTGCACCCACACCCCAGTGGCATTGCAAGCCGGATGGAGCATATATCCTCGCGGATCCTGGCCGCGGGGGTGCTGC
		</sequence>
		<sequence>
			<taxon idref="GE0098_2010"/>
			AAGCGGCCCCTAGTGCCGCCTCGCCTCTCTTGCCGCAGCTCCTCCCGCTCCCCCGACGGGTGGTGCTGGGCTGACCCAACGGGCCCTTCCCCCGGCCGGCCCAGAATCTCCGGTCGTTGTCAACACTCCATTCCTGGGTCGACGCGTATCGACGTCGCCGCATCTGACTCGAGGTTCGTCGTTCCGCGTCCCGCAACGCCGGCAATTAGTTCGGAGACTAAGAAGGCCCGCGCGCACACACAGGTCCGACGGAGCGATCGACGCATTTGCCTCCTGATGCGAGGGATGGGGTACACCGTTGTTCGCTTGACACTCCGGTCGGTCCCTCACCGCGCTCCCATTCGGCTCTGACCATGAGTTGGTACAGTCGCCCCGTGCGTCGTCCCAGACACCAGACCTTACCTGACATCTCCCTAATCCTCGGACCTCTCATGCGGCAGCGGCGCCTGTAGGATTGCCCCCCCCCGCGGATAGCAGGCTCAGCCTTGGGAAGTTTTTCCATTCTGAAATGGCTACCTCGGACCACGGTATTCGCAACCGCATGGGAGTATCGTCAATGGGCTTCAGAGTACTGACGCGTACACGGTGCTAACGCCGCGGCCACCATCAGTTTGCACCCGCTTCGAGATGCGTCGGACCAATAACGAACCGCCCTGACACCCCGCGTAGCTGAGCTCGTCCGGCAGTCAAGCAGGTGCAATAAACGTCGGCTGCGTCTAGCAGCCGGACTGCGCTTATAGTCATGACCGCGCTAAGACAGTGTAGTTAAAACAGGGCCCAGACAAATCTTCGGCCAGAGGGCCGGCGGGTGGCCAGGATCACAAACGCGGTATTCACGACAGCGGGGGCCGGATATGGCCTCGCGGACGCAGCGCTAGCTCCGGGGTCCTAGGGGCCATCATCGAAAGTCGAGGGTCTGCAGTGGCCGCCGGCCGCTGCCTTTTTGTTTTGATGGCAGGTCGTGTGGTGGTATCCGCACTTATCTTAGAGGCCGATACCGGGTGTATCGAGCTGCGGGGGGAACAAGCAGCAGCGGCGACATAGCCTTCGGGCTGAGGGGCAGTCGTAAGAGAGCGAGGACCAGGATAGCGTAGTGCTACAGCCTACTACCCCACGAGACCGCGCACTCGTTGGGGCCCTAGGAGTTGGCTAGTAACTGCGATCGTAGTGCACCACGAATATTGATAGTGGCGGCTCCTCGAAGGGTGCGCGAGAGCGCTCCCGAGGATGATCACTCCTGCGTGAGTTATCCTCTATCAGCGCGTGAAGGCGGGCATCCTAGCGAATGCACAGAATGACGGGGCGGGTGGTGCACCCACACCCCAGTGGTATTGCAAGGCGGATGGAGCATATATCCTCGCGGATCCTGGCCGCGGGGGTGCGGC
		</sequence>
		<sequence>
			<taxon idref="GE0099_2010"/>
			AAGCGGCCCCTAGTGCCGCCTCGCCTCTCTTGCCGCAGCTCCTCCCGCTCCCCCGACGGGTGGTGCTGGGCTGACCCAACGGGCCCTTCCCCCGGCCGGCCCAGAATCTCCGGTCGTTGTCAACACTCCATTCCTGGGTCGACGCGTATCGACGTCGCCGCATCTGACTCGAGGTTCGTCGTTCCGCGTCCCGCAACGCCGGCAATGAGTTCGGAGACTAAGAAGGCCCGCGCGCACACACAGGTCCGACGGAGCGATCGACGCATTTGCCTCCTGATGCGAGGGATGGGGTACACCGTTGTTCGCTTGACACTCCGGTCGGTCCCTCACCGCGCTCCCATTCGGCTCTGACCATGAGTTGGTACAGTCGCCCCGTGCGTCGTCCCAGACACCAGACCTTACCTGACATCTCCCTAATCCTCGGACCTCTCATGCGGCAGCGGCGCCTGTAGGATTGCCCCCCCCCGCGGATAGCAGACTCAGCCTTGGGAAGTTTTTCCATTCTGAAATGGCTACCTCGGACCACGGTATTCGCAACCGCATGGGAGTATCGTCAATGGGCTTCAGAGTACTGACGCGTACACGGTGCTAACGCCGCGGCCACCATCAGTTTGCACCCGCTTCGAGATGCGTCGGACCAATAACGAACCGCCCTGACACCCCGCGTAGCTGAGCTCGTCCGGCAGTCAAGCAGGTGGAATAAACGTCGGCTGCGTCTAGCAGCCGGACTGCGCTTATAGTCATGACCGCGCTAAGACAGTGTAGTTAAAACAGGGCCCAGACAAATCTTCGGCCAGAGGGCCGGCGGGTGGCCAGGATCACAAACGCGGTATTCACGACAGCGGGGGCCGGATATGGCCTCGCGGACGCAGCGCTAGCTCCGGGGTCCTAGGGGCCATCATCGAAAGTCGAGGGTCTGCAGTGGCCGCCGGCCGCTGCCTTTTTGTCTTGATGGCAGGTCGTGTGGTGGTATCCGCACTTATCTTAGAGGCCGATACCGGGTGTATCGAGCTGCGGGGGGAACAAGCAGCAGCGGCGACATAGCCTTCGGGCTGAGGGGCATTCGTAAGAGAGCGAGGACCAGGATAGCGTAGTGCTACAGCCTACTACCCTACGAGACCGCGCACTCGTTGGGGCCCTAGGAGTTGGCTAGTAACTGCGATCGTAGTGCACCACGAATATTGATAGTGGCGGCTCCTCGAAGGGTGCGCGAGAGCGCTCCCGAGGATGATCACTCCTGCGTGAGTTATCCTCTATCAGCGCGTGAAGGCGGGCATCCTAGCGAATGCACAGAATGACGGGGCGGGTGGTGCACCCACACCCCAGTGGTATTGCAAGGCGGATGGAGCATATATCCTCGCGGATCCTGGCCGCGGGGGTGCGGC
		</sequence>
		<sequence>
			<taxon idref="GE0100_2010"/>
			AAGCGGCCCCTAGTGCCGCCTCGCCTCTCTTGCCGCAGCTCCTCCCGCTCCCCCGACGGGTGGTGCTGGGCTGACCCAACGGGCCCTTCCCCCGGCCGGCCCAGAATCTCCGGTCGTTGTCAACACTCCATTCCTGGGTCGACGCGTATCGACGTCGCCGCATCTGACTCGAGGTTCGTCGTTCCGCGTCCCGCAACGCCGGCAATTAGTTCGGAGACTAAGAAGGCCCGCGCGCACACACAGGTCCGACGGAGCGATCGACGCATTTGCCTCCTGATGCGAAGGATGGGGTACACCGTTGTTCGCTTGACACTCCGGTCGGTCCCTCACCGCGCTCCCATTCGGCTATGACCATGAGTTGGCACAGTCGCCCCGTGCGTCGTCACAGACACCAGACCTTACCTGACATCTCCCTAATCCTCGGACCTCTCATGCGGCAGCGGCGCCTGTAGGATTTCCCCCCCCCGCGGATAGCAGGCTCAGCCTTGGGAAGTTTTTCCATTCTGAAATGGCTACCTCGAACCACGGTATTCGCAACCGCATGGGAGTATCGTCAATGGGCTTCAGAGTACTGACGCGTACACGGTGCTAACGCCGCGGCCACCATCAGTTTGCACCCGCTTCGAGATGCGTCGGACCAATAACGAACCGCCCTGACACCCCGCGTAGCTGAGCTCGTCCGGCGGTTAAGCAGGTGCAATAAACGTCGGCTGCGTCTAGCAGCCGGACTGCGCTTGTGGTCATGACCGCGCTAAGACAGTGTAGTTAAAACAGGGCCCAGACAAATCTTCGGCCAGAGGGCCAGCGGGTGGCCAGGGTCACAAACGCGGTATTCACGACAGCGGGGGCCGGATATGGCCTCGCGGACGCAGCGCTAGCTCCGGGGTCCTAGGGGCCATCATCGAAAGTCGAGGGTCTGCAGTGGCCGCCGGCCGCTGCCTTTTTGTTTTGATGGCAGGTCGTGTGGTGGTATCCGCACTTATCTTAGAGGCCGATACCGGGTGTATCGAGCTACGGGGGGAACAAGCAGCAGCGGCGACATAGCCTTCGGGCTGAGGGGCAGTCGTAAGAGAGCGAGGACAAGGATAGCGTAGTGCTACAACCTAATATGTCACGAGACCGCGCACTCGTTGGGGCCCTAGGAGTTGGCTAGTAACTGCGATCATAGTGCACCACGAATATTGACAGTGGCGGCTCCTCGAAGGGTGCGCGGGAGCGCTCCCGAGGATAGTCACTCCTGCGTGAGTTATCCTCTATCAGCCCGTGAAGGCGGGCATCCTAGCGAATGCACAGAATGACGGGGCGGGTGGTGCACCCACACCCCAGTGGCATTGCAAGCCGGATGGAGCATATATCCTCGCGGATCCTGGCCGCGGGGGTGCTGC
		</sequence>
		<sequence>
			<taxon idref="GE0101_2010"/>
			AAGCGGCCCCTAGTGCCGCCTCGCCTCTCTTGCCGCAGCTCCTCCCGCTCCCCCGACGGGTGGTGCTGGGCTGACCCAACGGGCCCTTCCCCCGGCCGGCCCAGAATCTCCGGTCGTTGTCAACACTCCATTCCTGGGTCGACGCGTATCGACGTCGCCGCATCTGACTCGAGGTTCGTCGTTCCGCGTCCCGCAACGCCGGCAATTAGTTCGGAGACTAAGAAGGCCCGCGCGCACACACAGGTCCGACGGAGCGATCGACGCATTTGCCTCCTGATGCGAGGGATGGGGTACACCGTTGTTCGCTTGACACTCCGGTCGGTCCCTCACCGCGCTCCCATTCGGCTCTGACCATGAGTTGGTACAGTCGCCCCGTGCGTCGTCCCAGACACCAGACCTTACCTGACATCTCCCTAATCCTCGGACCTCTCATGCGGCAGCAGCGCCTGTAGGATTGCCCCCCCCCTCGGATAGCAGGCTCAGCCTTGGGAAGTTTTTCCATTCTGAAATGGCTACCTCGGACCACGGTATTCGCAACCGCATGGGAGTATCGTCAATGGGCTTCAGAGTACTGACGCGTACACGGTGCTAACGCCGCGGCCACCATCAGTTTGCACCCGCTTCGAGATGCGTCGGACCACTAACGAACCGCCCTGACACCCCGCGTAGCTGAGCTCGTCCGGCAGTCAAGCAGGTGCAATAAACGTCGGCTGCGTCTAGCAGCCGGACTGCGCTTATAGTCATGACCGCGCTAAGACAGTGTAGTTAAAACAGGGCCCAGACAAATCTTCGGCCAGAGGGCCGGCGGGTGGCCAGGATCACAAACGCGGTATTCACGACAGCGGGGGCCGGATATGGCCTCGCGGACGCAGCGCTAGCTCCGGGGTCCTAGGGGCCATCATCGAAAGTCGAGGGTCTGCAGTGGCCGCCGGCCGCTGCCTTTTTGTTTTGATGGCAGGTCGTGTGGTGGTATCCGCACTTATCTTAGAGGCCGATACCGGGTGTATCGAGCTGCGGGGGGAACAAGCAGCAGCGGCGACATAGCCTTCGGGCTGAGGGGCAGTCGTAAGAGAGCGAGGACCAGGATAGCGTAGTGCTACAGCCTACTACCCCACGAGACCGCGCACTCGTTGGGGCCCTAGGAGTTGGCTAGTAACTGCGATCGTAGTGCACCACGAATATTGATAGTGGCGGCTCCTCGAAGGGTGCGCGAGAGCGCTCCCGAGGATGATCACTCCTGCGTGAGTTATCCTCTATCAGCGCGTGAAGGCGGGCATCCTAGCGAATGCACAGAATGACGGGGCGGGTGGTGCACCCACACCCCAGTGGTATTGCAAGGCGGATGGAGCATATATCCTCGCGGATCCTGGCCGCGGGGGTGCGGC
		</sequence>
		<sequence>
			<taxon idref="GE0103_2010"/>
			AAGCGGCCCCTAGTGCCGCCTCGCCTCTCTTGCCGCAGCTCCTCCCGCTCCCCCGACGGGTGGTGCTGGGCTGACCCAACGGGCCCTTCCCCCGGCCGGCCCAGAATCTCCGGTCGTTGTCAACACTCCATTCCTGGGTCGACGCGTATCGACGTCGCCGCATCTGACTCGAGGTTCGTCGTTCCGCGTCCCGCAACGCCGGCAATTAGTTCGGAGACTAAGAAGGCCCGCGCGCACACACAGGTCCGACGGAGCGATCGACGCATTTGCCTCCTGATGCGAAGGATGGGGTACACCGTTGTTCGCTTGACACTCCGGTCGGTCCCTCACCGCGCTCCCATTCGGCTATGACCATGAGTTGGCACAGTCGCCCCGTGCGTCGTCACAGACACCAGACCTTACCTGACATCTCCCTAATCCTCGGACCTCTCATGCGGCAGCGGCGCCTGTAGGATTTCCCCCCCCCGCGGATAGCAGGCTCAGCCTTGGGAAGTTTTTCCATTCTGAAATGGCTACCTCGAACCACGGTATTCGCAACCGCATGGGAGTATCGTCAATGGGCTTCAGAGTACTGACGCGTACACGGTGCTAACGCCGCGGCCACCATCAGTTTGCACCCGCTTCGAGATGCGTCGGACCAATAACGAACCGCCCTGACACCCCGCGTAGCTGAGCTCGTCCGGCGGTCACGCAGGTGCAATAAACGTCGGCTGCGTCTAGCAGCCGGACTGCGCTTGTGGTCATGACCGCGCTAAGACAGTGTAGTTAAAACAGGGCCCAGACAAATCTTCGGCCAGAGGGCCAGCGGGTGGCCAGGGTCACAAACGCGGTATTCACGACAGCGGGGGCCGGATATGGCCTCGCGGACGCAGCGCTAGCTCCGGGGTCCTAGGGGCCATCATCGAAAGTCGAGGGTCTGCAGTGGCCGCCGGCCGCTGCCTTTTTGTTTTGATGGCAGGTCGTGTGGTGGTATCCGCACTTATCTTAGAGGCCGATACCGGGTGTATCGAGCTACGGGGGGAACAAGCAGCAGCGGCGACATAGCCTTCGGGCTGAGGGGCAGTCGTAAGAGAGCGAGGACAAGGATAGCGTAGTGCTACAACCTACTATCTCACGAGACCGCGCACTCGTTGGGGCCCTAGGAGTTGGCTAGTAACTGCGATCATAGTGCACCACGAATATTGACAGTGGCGGCTCCTCGAAGGGTGCGCGGGAGCGCTCCCGAGGATAGGCACTCCTGCGTGAGTTATCCTCTATCAGCCCGTGAAGGCGGGCATCCTAGCGAATGCACAGAATGACGGGGCGGGTGGTGCACCCACACCCCAGTGGCATTGCAAGCCGGATGGAGCATATATCCTCGCGGATCCTGGCCGCGGGGGTGCTGC
		</sequence>
		<sequence>
			<taxon idref="GE0104_2010"/>
			AAGCGGCCCCTAGTGCCGCCTCGCCTCTCTTGCCGCAGCTCCTCCCGCTCCCCCGACGGGTGGTGCTGGGCTGACCCAACGGGCCCTTCCCCCGGCCGGCCCAGAATCTCCGGTCGTTGTCAACACTCCATTCCTGGGTCGACGCGTATCGACGTCGCCGCATCTGACTCGAGGTTCGTCGTTCCGCGTCCCGCAACGCCGGCAATTAGTTCGGAGACTAAGAAGGCCCGCGCGCACACACAGGTCCGACGGAGCGATCGACGCATTTGCCTCCTGATGCGAAGGATGGGGTACACCGTTGTTCGCTTGACACTCCGGTCGGTCCCTCACCGCGCTCCCATTCGGCTATGACCATGAGTTGGCACAGTCGCCCCGTGCGTCGTCACAGACACCAGACCTTACCTGACATCTCCCTGATCCTCGGACCTCTCATGCGGCAGCGGCGCCTGTAGGATTTCCCCCCCCCGCGGATAGCAGGCTCAGCCTTGGGAAGTTTTTCCATTCTGAAATGGCTACCTCGAACCACGGTATTCGCAACCGCATGGGAGTATCGTCAATGGGCTTCAGAGTACTGACGCGTACACGGTGCTAACGCCGCGGCCACCATCAGTTTGCACCCGCTTCGAGATGCGTCGGACCAATAACGAACCGCCCTGACACCCCGCGTAGCTGAGCTCGTCCGGCGGTCAAGCAGGTGCAATAAACGTCGGCTGCGTCTAGCAGCCGGACTGCGCTTGTGGTCATGACCGCGCTAAGACAGTGTAGTTAAAACAGGGCCCAGACAAATCTTCGGCCAGAGGGCCAGCGGGTGGCCAGGGTCACAAACGCGGTATTCACGACAGCGGGGGCCGGATATGGCCTCGCGGACGCAGCGCTAGCTCCGGGGTCCTAGGGGCCATCATCGAAAGTCGAGGGTCTGCAGTGGCCGCCGGCCGCTGCCTTTTTGTTTTGATGGCAGGTCGTGTGGTGGTATCCGCACTTATCTTAGAGGCCGATACCGGGTGTATCGAGCTACGGGGGGAACAAGCAGCAGCGGCGACATAGCCTTCGGGCTGAGGGGCAGTCGTAAGAGAGCGAGGACCAGGATAGCGTAGTGCTACAACCTACTATCTCACGAGACCGCGCACTCGTTGGGGCCCTAGGAGTTGGCTAGTAACTGCGATCATAGTGCACCACGAATATTAACAGTGGCGGCTCCTCGAAGGGTGCGCGGGAGCGCTCCCGAGGATAGTCACTCCTGCGTGAGTTATCCTCTATCAGCCCGTGAAGGCGGGCATCCTAGCGAATGCACAGAATGACGGGGCGGGTGGTGCACCCACACCCCAGTGGCATTGCAAGCCGGATGGAGCATATATCCTCGCTGATTCTGGCCGCGGGGGTGCTGC
		</sequence>
		<sequence>
			<taxon idref="GE0105_2010"/>
			AGCCCGCCCCCAGTGCTACCTCGGGTCCCCCGTGGCAGCTCCTGCCGCGTCTGGGACAGGTGTTACTGGACCGACCTGACGGCTCCTCCCGTCTGCGGGCTCAGCATCCCCCGTCGTTGCCGACGTCCTATTCCCAGGGTAACGCGCACCAGCGTCGGAGCACCTGACTCGAGATGCGTCGTTGTGCCCCACGCCACGCCGGTGCTTACTTCGGAGGCCGAGTATGCTCCCAGGAACGCACATGCCCGACCGGGTAGTCTACGCGTTCGCCTACTCATGCGGGGGACTGCGTGCGACTGCGCCCGCTTGATTCTCCAACCGGCCCCTCACCGCAGGCCTGCTCCACCCCGAGCGCGAGCTGGCACTCTCGCCACTCGCGTCGGCCCAAGCATTAGGCGTCACCCGGCCCCCCTTCATTCCCCGGGCTCCTCGTGGGACAATGTCACCTGTGAGATCGCTATGCCCCGCAGGTGACAGGTTCCGTCTCGGGGACTCTGCCAATTCTGAAATGGCCACCTCGGCCCATGGTATTTGCGACTGAACCTGGGTGTCGCGCACAGAACTTCGGACACTCCCGCGGACACGGTGCTTACGCTCCGACCAACATCGGCCTGCCCCCGGCGCAGAACGCGTCGTGCCAATAACGAGACGCTCTGCAACCTCGCGTAGCGAACCTCGTCCCGCGGTCAAACGGGCGCACCAGGCGTCGGGTGCTCCCGTCAGCCGGCTGGTGCTCATAGTCAGGATCGCATTAAGACACTGTAGCGGGGGTGGGGAAGGAAGAGATCGTCGGTAAGATGGCCGACAGGTGACCGCGGGCGTGGACAAGGCGTCTACAGCAGCTGGGGGGGTGTAGAGGCGCGTGGACACAGCACCAGCCCCAGGGCCCCGGAGGTTCTCATCGAGGGCCCAGCGCCTGCAGTGGACGGCGACCGCTGCTTTCTTCTTTCGGGGTTGGGGCACGCTATGGCGCCTGCAATTTTTCTCCAGGCTGCTACCGGGCGCACCGAGCTGCGAGGGGAGCAAGCGGCAGCAGCGATACAGTCCCCGAACTGAAATGTGGCCGTAACAAGGCGAGCATCAGGCTAGCGCGGCGTTTTGGCCTGCTGTCCCGTGAGGCCGCACGTCCAGCGGGGCCCTGGGGGTTTGCCGGTCCTTGCGACCGCGTTGTCTCGAAAGTGTCGGCGGCGGGGGCTCCCTGCGAAGCGCGCGGGAGCTTTCGCGAGAGTGGTCGCTCCCGTGCGAGCTGCCCCCCATAAGCGCAGGAAGGCCGACGTCTCGGCAGACGTAAAGACTAACGAGACGGGCGGTGCGTCCGCGCCCAAATGGTATCACAAACCGAATGCAGCATACGTCCTCGCGGATCCTGGGCGCGGGAGTGTGGC
		</sequence>
		<sequence>
			<taxon idref="GE0106_2011"/>
			AAGCGGCCCCTAGTGCCGCCTCGCCTCTCTTGCCGCAGCTCCTCCCGCTCCCCCGACGGGTGGTGCTGGGCTGACCCAACGGGCCCTTCCCCCGGCCGGCCCAGAATCTCCGGTCGTTGTCAACACTCCATTCCTGGGTCGACGCGTATCGACGTCGCCGCATCTGACTCGAGGTTCGTCGTTCCGCGTCCCGCAACGCCGGCAATTAGTTCGGAGACTAAGAAGGCCCGCGCGCACACACAGGTCCGACGGAGCGATCGACGCATTTGCCTCCTGATGCGAAGGATGGGGTACACCGTTGTTCGCTTGACACTCCGGTCGGTCCCTCACCGCGCTCCCATTCGGCTATGACCATGAGTTGGCACAGTCGCCCCGTGCGTCGTCACAGACACCAGACCTTACCTGACATCTCCCTAATCCTCGGACCTCTCATGCGGCAGCGGCGCCTGTAGGATTTCCCCCCCCCGCGGATAGCAGGCTCAGCCTTAGGAAGTTTTTCCATTCTGAAATGGCTACCTCGAACCACGGTATTCGCAACCGCATGGGAGTATCGTCAATGGGCTTCAGAGTACTGACGCGTACACGGTGCTAACGCCGCGGCCACCATCAGTTTGCACCCGCTTCGAGATGCGTCGGACCAATAACGAACCGCCCTGACACCCCGCGTAGCTGAGCTCGTCCGGCGGTCAAGCAGGTGCAATAAACGTCGGCTGCGTCTAGCAGCCGGACTGCGCTTATGGTCATGACCGCGCTAAGACAGTGTAGTTAAAACAGGGCCCAGACAAATCTTCGGCCAGAGGGCCGGCGGGTGGCCAGGGTCACAAACGCGGTATTCACGACAGCGGGGGCCGGATATGGCCTCGCGGACGCAGCGCTAGCTCCGGGGTCCTAGGGGCCATCATCGAAAGTCGAGGGTCTGCAGTGGCCGCCGGCCGCTGCCTTTTTGTTTTGATGGCAGGTCGTGTGGTGGTATCCGCACTTATCTTAGAGGCCGATACCGGGTGTATCGAGCTACGGGGGGAACAAGCAGCAGCGGCGACATAGCCTTCGGGCTGAGGGGCAGTCGTAAGAGAGCGAGGACCAGGATAGCGTAGTGCTACAACCTACTATCTCACGAGACCGCGCACTCGTTGGGGCCCTAGGAGTTGGCTAGTAACTGCGATCATAGTGCACCACGAATATTGACAGTGGCGGCTCCTCGAAGGGTGCGCGGGAGCGCTCCCGAGGATAGTCACTCCTGCGTGAGTTATCCTCTATCAGCCCGTGAAGGCGGGCATCCTAGCGAATGCACAGAATGACGGGGCGGGTGGTGCACCCACACCCCAGTGGCATTGCAAGCCGGATGGAGCATATATCCTCGCGGATCCTGGCCGCGGGGGTGCTGC
		</sequence>
		<sequence>
			<taxon idref="GE0107_2011"/>
			AAGCGGCCCCTAGTGCCGCCTCGCCTCTCTTGCCGCAGCTCCTCCCGCTCCCCCGACGGGTGGTGCTGGGCTGACCCAACGGGCCCTTCCCCCGGCCGGCCCAGAATCTCCGGTCGTTGTCAACACTCCATTCCTGGGTCGACGCGTATCGACGTCGCCGCATCTGACTCGAGGTTCGTCGTTCCGCGTCCCGCAACGCCGGCAATTAGTTCGGAGACTAAGAAGGCCCGCGCGCACACACAGGTCCGACGGAGCGATCGACGCATTTGCCTCCTGATGCGAAGGATGGGGTACACCGTTGTTCGCTTGACACTCCGGTCGGTCCCTCACCGCGCTCCCATTCGGCTATGACCATGAGTTGGCACAGTCGCCCCGTGCGTCGTCACAGACACCAGACCTTACCTGACATCTCCCTGATCCTCGGACCTCTCATGCGGCAGCGGCGCCTGTAGGATTTCCCCCCCCCGCGGATAGCAGGCTCAGCCTTGGGAAGTTTTTCCATTCTGAAATGGCTACCTCGAACCACGGTATTCGCAACCGCATGGGAGTATCGTCAATGGGCTTCAGAGTACTGACGCGTACACGGTGCTAACGCCGCGGCCACCATCAGTTTGCACCCGCTTCGAGATGCGTCGGACCAATAACGAACCGCCCTGACACCCCGCGTAGCTGAGCTCGTCCGGCGGTCAAGCAGGTGCAATAAACGTCGGCTGCGTCTAGCAGCCGGACTGCGCTTGTGGTCATGACCGCGCTAAGACAGTGTAGTTAAAACAGGGCCCAGACAAATCTTCGGCCAGAGGGCCAGCGGGTGGCCAGGGTCACAAACGCGGTATTCACGACAGCGGGGGCCGGATATGGCCTCGCGGACGCAGCGCTAGCTCCGGGGTCCTAGGGGCCATCATCGAAAGTCGAGGGTCTGCAGTGGCCGCCGGCCGCTGCCTTTTTGTTTTGATGGCAGGTCGTGTGGTGGTATCCGCACTTATCTTAGAGGCCGATACCGGGTGTATCGAGCTACGGGGGGAACAAGCAGCAGCGGCGACATAGCCTTCGGGCTGAGGGGCAGTCGTAAGAGAGCGAGGACCAGGATAGCGTAGTGCTACAACCTACTATCTCACGAGACCGCGCACTCGTTGGGGCCCTAGGAGTTGGCTAGTAACTGCGATCATAGTGCACCACGAATATTAACAGTGGCGGCTCCTCGAAGGGTGCGCGGGAGCGCTCCCGAGGATAGTCACTCCTGCGTGAGTTATCCTCTATCAGCCCGTGAAGGCGGGCATCCTAGCGAATGCACAGAATGACGGGGCGGGTGGTGCACCCACACCCCAGTGGCATTGCAAGCCGGATGGAGCATATATCCTCGCGGATCCTGGCCGCGGGGGTGCTGC
		</sequence>
		<sequence>
			<taxon idref="GE0108_2011"/>
			AAGCGGCCCCTAGTGCCGCCTCGCCTCTCTTGCCGCAGCTCCTCCCGCTCCCCCGACGGGTGGTGCTGGGCTGACCCAACGGGCCCTTCCCCCGGCCGGCCCAGAATCTCCGGTCGTTGTCAACACTCCATTCCTGGGTCGACGCGTATCGACGTCGCCGCATCTGACTCGAGGTTCGTCGTTCCGCGTCCCGCAACGCCGGCAATTAGTTCGGAGACTAAGAAGGCCCGCGCGCACACACAGGTCCGACGGAGCGATCGACGCATTTGCCTCCTGATGCGAAGGATGGGGTACACCGTTGTTCGCTTGACACTCCGGTCGGTCCCTCACCGCGCTCCCATTCGGCTATGACCATGAGTTGGCACAGTCGCCCCGTGCGTCGTCACAGACACCAGACCTTACCTGACATCTCCCTGATCCTCGGACCTCTCATGCGGCAGCGGCGCCTGTAGGATTTCCCCCCCCCGCGGATAGCAGGCTCAGCCTTGGGAAGTTTTTCCATTCTGTAATGGCTACCTCGAACCACGGTATTCGCAACCGCATGGGAGTATCGTCAATGGGCTTCAGAGTACTGACGCGTACACGGTGCTAACGCCGCGGCCACCATCAGTTTGCACCCGCTTCGAGATGCGTCGGACCAATAACGAACCGCCCTGACACCCCGCGTAGCTGAGCTCGTCCGGCGGTCAAGCAGGTGCAATAAACGTCGGCTGCGTCTAGCAGCCGGACTGCGCTTGTGGTCATGACCGCGCTAAGACAGTGTAGTTAAAACAGGGCCCAGACAAATCTTCGGCCAGAGGGCCAGCGGGTGGCCAGGGTCACAAACGCGGTATTCACGACAGCGGGGGCCGGATATGGCCTCGCGGACGCAGCGCTAGCTCCGGGGTCCTAGGGGCCATCATCGAAAGTCGAGGGTCTGCAGTGGCCGCCGGCCGCTGCCTTTTTGTTTTGATGGCAGGTCGTGTGGTGGTATCCGCACTTATCTTAGAGGCCGATACCGGGTGTATCGAGCTACGGGGGGAACAAGCAGCAGCGGCGACATAGCCTTCGGGCTGAGGGGCAGTCGTAAGAGAGCGAGGACCAGGATAGCGTAGTGCTACAACCTACTATCTCACGAGACCGCGCACTCGTTGGGGCCCTAGGAGTTGGCTAGTAACTGCGATCATAGTGCACCACGAATATTAACAGTGGCGGCTCCTCGAAGGGTGCGCGGGAGCGCTCCCGAGGATAGTCACTCCTGCGTGAGTTATCCTCTATCAGCCCGTGAAGGCGGGCATCCTAGCGAATGCACAGAATGACGGGGCGGGTGGTGCACCCACACCCCAGTGGCATTGCAAGCCGGATGGAGCATATATCCTCGCGGATCCTGGCCGCGGGGGTGCTGC
		</sequence>
		<sequence>
			<taxon idref="GE0109_2011"/>
			AAGCGGCCCCTAGTGCCGCCTCGCCTCTCTTGCCGCAGCTCCTCCCGCTCCCCCGACGGGTGGTGCTGGGCTGACCCAACGGGCCCTTCCCCCGGCCGGCCCAGAATCTCCGGTCGTTGTCAACACTCCATTCCTGGGTCGACGCGTATCGACGTCGCCGCATCTGACTCGAGGTTCGTCGTTCCGCGTCCCGCAACGCCGGCAATTAGTTCGGAGACTAAGAAGGCCCGCGCGCACACACAGGTCCGACGGAGCGATCGACGCATTTGCCTCCTGATGCGAAGGATGGGGTACACCGTTGTTCGCTTGACACTCCGGTCGGTCCCTCACCGCGCTCCCATTCGGCTATGACCATGAGTTGGCACAGTCGCCCCGTGCGTCGTCACAGACACCAGACCTTACCTGACATCTCCCTGATCCTCGGACCTCTCATGCGGCAGCGGCGCCTGTAGGATTTCCCCCCCCCGCGGATAGCAGGCTCAGCCTTGGGAAGTTTTTCCATTCTGAAATGGCTACCTCGAACCACGGTATTCGCAACCGCATGGGAGTATCGTCAATGGGCTTCAGAGTACTGACGCGTACACGGTGCTAACGCCGCGGCCACCATCAGTTTGCACCCGCTTCGAGATGCGTCGGACCAATAACGAACCGCCCTGACACCCCGCGTAGCTGAGCTCGTCCGGCGGTCAAGCAGGTGCAATAAACGTCGGCTGCGTCTAGCAGCCGGACTGCGCTTGTGGTCATGACCGCGCTAAGACAGTGTAGTTAAAACAGGGCCCAGACAAATCTTCGGCCAGAGGGCCAGCGGGTGGCCAGGGTCACAAACGCGGTATTCACGACAGCGGGGGCCGGATATGGCCTCGCGGACGCAGCGCTAGCTCCGGGGTCCTAGGGGCCATCATCGAAAGTCGAGGGTCTGCAGTGGCCGCCGGCCGCTGCCTTTTTGTTTTGATGGCAGGTCGTGTGGTGGTATCCGCACTTATCTTAGAGGCCGATACCGGGTGTATCGAGCTACGGGGGGAACAAGCAGCAGCGGCGACATAGCCTTCGGGCTGAGGGGCAGTCGTAAGAGAGCGAGGACCAGGATAGCGTAGTGCTACAACCTACTATCTCACGAGACCGCGCACTCGTTGGGGCCCTAGGAGTTGGCTAGTAACTGCGATCATAGTGCACCACGAATATTAACAGTGGCGGCTCCTCGAAGGGTGCGCGGGAGCGCTCCCGAGGATAGTCACTCCTGCGTGAGTTATCCTCTATCAGCCCGTGAAGGCGGGCATCCTAGCGAATGCACAGAATGACGGGGCGGGTGGTGCACCCACACCCCAGTGGCATTGCAAGCCGGATGGAGCATATATCCTCGCGGATCCTGGCCGCGGGGGTGCTGC
		</sequence>
		<sequence>
			<taxon idref="GE0110_2011"/>
			AAGCGGCCCCTAGTGCCGCCTCGCCTCTCTTGCCGCAGCTCCTCCCGCTCCCCCGACGGGTGGTGCTGGGCTGACCCAACGGGCCCTTCCCCCGGCCGGCCCAGAATCTCCGGTCGTTGTCAACACTCCATTCCTGGGTCGACGCGTATCGACGTCGCCGCATCTGACTCGAGGTTCGTCGTTCCGCGTCCCGCAACGCCGGCAATTAGTTCGGAGACTAAGAAGGCCCGCGCGCACACACAGGTCCGACGGAGCGATCGACGCATTTGCCTCCTGATGCGAAGGATGGGGTACACCGTTGTTCGCTTGACACTCCGGTCGGTCCCTCACCGCGCTCCCATTCGGCTATGACCATGAGTTGGCACAGTCGCCCCGTGCGTCGTCACAGACACCAGACCTTACCTGACATCTCCCTGATCCTCGGACCTCTCATGCGGCAGCGGCGCCTGTAGGATTTCCCCCCCCCGCGGATAGCAGGCTCAGCCTTGGGAAGTTTTTCCATTCTGAAATGGCTACCTCGAACCACGGTATTCGCAACCGCATGGGAGTATCGTCAATGGGCTTCAGAGTACTGACGCGTACACGGTGCTAACGCCGCGGCCACCATCAGTTTGCACCCGCTTCGAGATGCGTCGGACCAATAACGAACCGCCCTGACACCCCGCGTAGCTGAGCTCGTCCGGCGGTCAAGCAGGTGCAATAAACGTCGGCTGCGTCTAGCAGCCGGACTGCGCTTGTGGTCATGACCGCGCTAAGACAGTGTAGTTAAAACAGGGCCCAGACAAATCTTCGGCCAGAGGGCCAGCGGGTGGCCAGGGTCACAAACGCGGTATTCACGACAGCGGGGGCCGGATATGGCCTCGCGGACGCAGCGCTAGCTCCGGGGTCCTAGGGGCCATCATCGAAAGTCGAGGGTCTGCAGTGGCCGCCGGCCGCTGCCTTTTTGTTTTGATGGCAGGTCGTGTGGTGGTATCCGCACTTATCTTAGAGGCCGATACCGGGTGTATCGAGCTACGGGGGGAACAAGCAGCAGCGGCGACATAGCCTTCGGGCTGAGGGGCAGTCGTAAGAGAGCGAGGACCAGGATAGCGTAGTGCTACAACCTACTATCTCACGAGACCGCGCACTCGTTGGGGCCCTAGGAGTTGGCTAGTAACTGCGATCATAGTGCACCACGAATATTAACAGTGGCGGCTCCTCGAAGGGTGCGCGGGAGCGCTCCCGAGGATAGTCACTCCTGCGTGAGTTATCCTCTATCAGCCCGTGAAGGCGGGCATCCTAGCGAATGCACAGAATGACGGGGCGGGTGGTGCACCCACACCCCAGTGGCATTGCAAGCCGGATGGAGCATATATCCTCGCGGATCCTGGCCGCGGGGGTGCTGC
		</sequence>
		<sequence>
			<taxon idref="GE0111_2011"/>
			AAGCGGCCCCTAGTGCCGCCTCGCCTCTCTTGCCGCAGCTCCTCCCGCTCCCCCGACGGGTGGTGCTGGGCTGACCCAACGGGCCCTTCCCCCGGCCGGCCCAGAATCTCCGGTCGTTGTCAACACTCCATTCCTGGGTCGACGTGTATCGACGTCGCCGCATCTGACTCGAGGTTCGTCGTTCCGCGTCCCGCAACGCCGGCAATTAGTTCGGAGACTAAGAAGGCCCGCGCGCACACACAGGTCCGACGGAGCGATCGACGCATTTGCCTCCTGATGCGAAGGATGGGGTACACCGTTGTTCGCTTGACACTCCGGTCGGTCCCTCACCGCGCTCCCATTCGGCTATGACCATGAGTTGGCACAGTCGCCCCGTGCGTCGTCACAGACACCAGACCTTACCTGACATCTCCCTAATCCTCGGACCTCTCATGCGGCAGCGGCGCATGTAGGATTTCCCCCCCCCGCGGATAGCAGGCTCAGCCTTGGGAAGTTTTTCCATTCTGAAATGGCTACCTCGAACCACGGTATTCGCAACCGCATGGGAGTATCGTCAATGGGCTTCAGAGTACTGACGCGTACACGGTGCTAACGCCGCGGCCACCATCAGTTTGCACCCGCTTCGAGATGCGTCGGACCAATAACGAACCGCCCTGACACCCCGCGTAGCTGAGCTCGTCCGGCGGTCAAGCAGGTGCAATAAACGTCGGCTGCGTCTAGCAGCCGGACTGCGCTTGTGGTCATGACCGCGCTAAGACAGTGTAGTTAAAACAGGGCCCAGACAAATCTTCGGCCAGAGGGCCAGCGGGTGGCCAGGGTCACAAACGCGGTATTCACGACAGCGGGGGCCGGATATGGCCTCGCGGACGCAGCGCTAGCTCCGGGGTCCTAGGGGCCATCATCGAAAGTCGAGGGTCTGCAGTGGCCGCCGGCCGCTGCCTTTTTGTTTTGATGGCAGGTCGTGTGGTGGTATCCGCACTTATCTTAGAGGCCGATACCGGGTGTATCGAGCTACGGGGGGAACAAGCAGCAGCGGCGACATAGCCTTCGGGCTGAGGGGCAGTCGTAAGAGAGCGAGGACAAGGATAGCGTAGTGCTACAACCTACTATCTCACGAGACCGCGCACTCGTTGGGGCCCTAGGAGTTGGCTAGTAACTGCGATCATAGTGCACCACGAATATTGACAGTGGCGGCTCCTCGAAGGGTGCGCGGGAGCGCTCCCGAGGATAGTCACTCCTGCGTGAGTTATCCTCTATCAGCCCGTGAAGGCGGGCATCCTAGCGAATGCACAGAATGACGGGGCGGGTGGTGCACCCACACCCCAGTGGCATTGCAAGCCGGATGGAGCATATATCCTCGCGGATCCTGGCCGCGGGGGTGCTGC
		</sequence>
		<sequence>
			<taxon idref="GE0112_2011"/>
			AAGCGGCCCCTAGTGCCGCCTCGCCTCTCTTGCCGCAGCTCCTCCCGCTCCCCCGACGGGTGGTGCTGGGCTGACCCAACGGGCCCTTCCCCCGGCCGGCCCAGAATCTCCGGTCGTTGTCAACACTCCATTCCTGGGTCGACGCGTATCGACGTCGCCGCATCTGACTCGAGGTTCGTCGTTCCGCGTCCCGCAACGCCGGCAATTAGTTCGGAGACTAAGAAGGCCCGCGCGCACACACAGGTCCGACGGAGCGATCGACGCATTTGCCTCCTGATGCGAAGGATGGGGTACACCGTTGTTCGCTTGACACTCCGGTCGGTCCCTCACCGCGCTCCCATTCGGCTATGACCATGAGTTGGCACAGTCGCCCCGTGCGTCGTCACAGACACCAGACCTTACCTGACATCTCCCTGATCCTCGGACCTCTCATGCGGCAGCGGCGCCTGTAGGATTTCCCCCCCCCGCGGATAGCAGGCTCAGCCTTGGGAAGTTTTTCCATTCTGAAATGGCTACCTCGAACCACGGTATTCGCAACCGCATGGGAGTATCGTCAATGGGCTTCAGAGTACTGACGCGTACACGGTGCTAACGCCGCGGCCACCATCAGTTTGCACCCGCTTCGAGATGCGTCGGACCAATAACGAACCGCCCTGACACCCCGCGTAGCTGAGCTCGTCCGGCGGTCAAGCAGGTGCAATAAACGTCGGCTGCGTCTAGCAGCCGGACTGCGCTTGTGGTCATGACCGCGCTAAGACAGTGTAGTTAAAACAGGGCCCAGACAAATCTTCGGCCAGAGGGCCAGCGGGTGGCCAGGGTCACAAACGCGGTATTCACGACAGCGGGGGCCGGATATGGCCTCGCGGACGCAGCGCTAGCTCCGGGGTCCTAGGGGCCATCATCGAAAGTCGAGGGTCTGCAGTGGCCGCCGGCCGCTGCCTTTTTGTTTTGATGGCAGGTCGTGTGGTGGTATCCGCACTTATCTTAGAGGCCGATACCGGGTGTATCGAGCTACGGGGGGAACAAGCAGCAGCGGCGACATAGCCTTCGGGCTGAGGGGCAGTCGTAAGAGAGCGAGGACCAGGATAGCGTAGTGCTACAACCTACTATCTCACGAGACCGCGCACTCGTTGGGGCCCTAGGAGTTGGCTAGTAACTGCGATCATAGTGCACCACGAATATTAACAGTGGCGGCTCCTCGAAGGGTGCGCGGGAGCGCTCCCGAGGATAGTCACTCCTGCGTGAGTTATCCTCTATCAGCCCGTGAAGGCGGGCATCCTAGCGAATGCACAGAATGACGGGGCGGGTGGTGCACCCACACCCCAGTGGCATTGCAAGCCGGATGGAGCATATATCCTCGCGGATCCTGGCCGCGGGGGTGCTGC
		</sequence>
		<sequence>
			<taxon idref="GE0113_2011"/>
			AAGCGGCCCCTAGTGCCGCCTCGCCTCTCTTGCCGCAGCTCCTCCCGCTCCCCCGACGGGTGGTGCTGGGCTGACCCAACGGGCCCTTCCCCCGGCCGGCCCAGAATCTCCGGTCGTTGTCAACACTCCATTCCTGGGTCGACGCGTATCGACGTCGCCGCATCTGACTCGAGGTTCGTCGTTCCGCGTCCCGCAACGCCGGCAATTAGTTCGGAGACTAAGAAGGCCCGCGCGCACACACAGGTCCGACGGAGCGATCGACGCATTTGCCTCCTGATGCGAAGGATGGGGTACACCGTTGTTCGCTTGACACTCCGGTCGGTCCCTCACCGCGCTCCCATTCGGCTATGACCATGAGTTGGCACAGTCGCCCCGTGCGTCGTCACAGACACCAGACCTTACCTGACATCTCCCTGATCCTCGGACCTCTCATGCGGCAGCGGCGCCTGTAGGATTTCCCCCCCCCGCGGATAGCAGGCTCAGCCTTGGGAAGTTTTTCCATTCTGAAATGGCTACCTCGAACCACGGTATTCGCAACCGCATGGGAGTATCGTCAATGGGCTTCAGAGTACTGACGCGTACACGGTGCTAACGCCGCGGCCACCATCAGTTTGCACCCGCTTCGAGATGCGTCGGACCAATAACGAACCGCCCTGACACCCCGCGTAGCTGAGCTCGTCCGGCGGTCAAGCAGGTGCAATAAACGTCGGCTGCGTCTAGCAGCCGGACTGCGCTTGTGGTCATGACCGCGCTAAGACAGTGTAGTTAAAACAGGGCCCAGACAAATCTTCGGCCAGAGGGCCAGCGGGTGGCCAGGGTCACAAACGCGGTATTCACGACAGCGGGGGCCGGATATGGCCTCGCGGACGCAGCGCTAGCTCCGGGGTCCTAGGGGCCATCATCGAAAGTCGAGGGTCTGCAGTGGCCGCCGGCCGCTGCCTTTTTGTTTTGATGGCAGGTCGTGTGGTGGTATCCGCACTTATCTTAGAGGCCGATACCGGGTGTATCGAGCTACGGGGGGAACAAGCAGCAGCGGCGACATAGCCTTCGGGCTGAGGGGCAGTCGTAAGAGAGCGAGGACCAGGATAGCGTAGTGCTACAACCTACCATCTCACGAGACCGCGCACTCGTTGGGGCCCTAGGAGTTGGCTAGTAACTGCGATCATAGTGCACCACGAATATTAACAGTGGCGGCTCCTCGAAGGGTGCGCGGGAGCGCTCCCGAGGATAGTCACTCCTGCGTGAGTTATCCTCTATCAGCCCGTGAAGGCGGGCATCCTAGCGAATGCACAGAATGACGGGGCGGGTGGTGCACCCACACCCCAGTGGCATTGCAAGCCGGATGGAGCATATATCCTCGCGGATCCTGGCCGCGGGGGTGCTGC
		</sequence>
		<sequence>
			<taxon idref="GE0114_2011"/>
			AAGCGGCCCCTAGTGCCGCCTCGCCTCTCTTGCCGCAGCTCCTCCCGCTCCCCCGACGGGTGGTGCTGGGCTGACCCAACGGGCCCTTCCCCCGGCCGGCCCAGAATCTCCGGTCGTTGTCAACACTCCATTCCTGGGTCGACGCGTATCGACGTCGCCGCATCTGACTCGAGGTTCGTCGTTCCGCGTCCCGCAACGCCGGCAATTAGTTCGGAGACTAAGAAGGCCCGCGCGCACACACAGGTCCGACGGAGCGATCGACGCATTTGCCTCCTGATGCGAAGGATGGGGTACACCGTTGTTCGCTTGACACTCCGGTCGGTCCCTCACCGCGCTCCCATTCGGCTATGACCATGAGTTGGCACAGTCGCCCCGTGCGTCGTCACAGACACCAGACCTTACCTGACATCTCCCTAATCCTCGGACCTCTCATGCGGCAGCGGCGCCTGTAGGATTTCCCCCCCCCGCGGATAGCAGGCTCAGCCTTGGGAAGTTTTTCCATTCTGTAATGGCTACCTCGAACCACGGTATTCGCAACCGCATGGGAGTATCGTCAATGGGCTTCAGAGTACTGACGCGTACACGGTGCTAACGCCGCGGCCACCATCAGTTTGCACCCGCTTCGAGATGCGTCGGACCAATAACGAACCGCCCTGACACCCCGCGTAGCTGAGCTCGTCCGGCGGTCAAGCAGGTGCAATAAACGTCGGCTGCGTCTAGCAGCCGGACTGCGCTTGTGGTCATGACCGCGCTAAGACAGTGTAGTTAAAACAGGGCCCAGACAAATCTTCGGCCAGAGGGCCAGCGGGTGGCCAGGGTCACAAACGCGGTATTCACGACAGCGGGGGCCGGATATGGCCTCGCGGACGCAGCGCTAGCTCCGGGGTCCTAGGGGCCATCATCGAAAGTCGAGGGTCTGCAGTGGCCGCCGGCCGCTGCCTTTTTGTTTTGATGGCAGGTCGTGTGGTGGTATCCGCACGTATCTTAGAGGCCGATACCGGGTGTATCGAGCTACGGGGGGAACAAGCAGCAGCGGCGACATAGCCTTCGGGCTGAGGGGCAGTCGTAAGAGAGCGAGGACAAGGATAGCGTAGTGCTACAACCTACTATCTCACGAGACCGCGCACTCGTTGGGGCCCTAGGAGTTGGCTAGTAACTGCGATCATAGTGCACCACGAATATTGACAGTGGCGGCTCCTCGAAGGGTGCGCGGGAGCGCTCCCGAGGATAGTCACTCCTGCGTGAGTTATCCTCTATCAGCCCGTGAAGGCGGGCATCCTAGCGAATGCACAGAATGACGGGGCGGGTGGTGCACCCACACCCCAGTGGCATTGCAAGCCGGATGGAGCATATATCCTCGCGGATCCTGGCCGCGGGGGTGCTGC
		</sequence>
		<sequence>
			<taxon idref="GE0115_2011"/>
			AAGCGGCCCCTAGTGCCGCCTCGCCTCTCTTGCCGCAGCTCCTCCCGCTCCCCCGACGGGTGGTGCTGGGCTGACCCAACGGGCCCTTCCCCCGGCCGGCCCAGAATCTCCGGTCGTTGTCAACACTCCATTCCTGGGTCGACGCGTATCGACGTCGCCGCATCTGACTCGAGGTTCGTCGTTCCGCGTCCCGCAACGCCGGCAATTAGTTCGGAGACTAAGAAGGCCCGCGCGCACACACAGGTCCGACGGAGCGATCGACGCATTTGCCTCCTGATGCGAAGGATGGGGTACACCGTTGTTCGCTTGACACTCCGGTCGGTCCCTCACCGCGCTCCCATTCGGCTATGACCATGAGTTGGCACAGTCGCCCCGTGCGTCGTCACAGACACCAGACCTTACCTGACATCTCCCTGATCCTCGGACCTCTCATGCGGCAGCGGCGCCTGTAGGATTTCCCCCCCCCGCGGATAGCAGGCTCAGCCTTGGGAAGTTTTTCCATTCTGAAATGGCTACCTCGAACCACGGTATTCGCAACCGCATGGGAGTATCGTCAATGGGCTTCAGAGTACTGACGCGTACACGGTGCTAACGCCGCGGCCACCATCAGTTTGCACCCGCTTCGAGATGCGTCGGACCAATAACGAACCGCCCTGACACCCCGCGTAGCTGAGCTCGTCCGGCGGTCAAGCAGGTGCAATAAACGTCGGCTGCGTCTAGCAGCCGGACTGCGCTTGTGGTCATGACCGCGCTAAGACAGTGTAGTTAAAACAGGGCCCAGACAAATCTTCGGCCAGAGGGCCAGCGGGTGGCCAGGGTCACAAACGCGGTATTCACGACAGCGGGGGCCGGATATGGCCTCGCGGACGCAGCGCTAGCTCCGGGGTCCTAGGGGCCATCATCGAAAGTCGAGGGTCTGCAGTGGCCGCCGGCCGCTGCCTTTTTGTTTTGATGGCAGGTCGTGTGGTGGTATCCGCACTTATCTTAGAGGCCGATACCGGGTGTATCGAGCTACGGGGGGAACAAGCAGCAGCGGCGACATAGCCTTCGGGCTGAGGGGCAGTCGTAAGAGAGCGAGGACCAGGATAGCGTAGTGCTACAACCTACTATCTCACGAGACCGCGCACTCGTTGGGGCCCTAGGAGTTGGCTAGTAACTGCGATCATAGTGCACCACGAATATTAACAGTGGCGGCTCCTCGAAGGGTGCGCGGGAGCGCTCCCGAGGATAGTCACTCCTGCGTGAGTTATCCTCTATCAGCCCGTGAAGGCGGGCATCCTAGCGAATGCACAGAATGACGGGGCGGGTGGTGCACCCACACCCCAGTGGCATTGCAAGCCGGATGGAGCATATATCCTCGCGGATCCTGGCCGCGGGGGTGCTGC
		</sequence>
		<sequence>
			<taxon idref="GE0116_2011"/>
			AAGCGGCCCCTAGTGCCGCCTCGCCTCTCTTGCCGCAGCTCCTCCCGCTCCCCCGACGGGTGGTGCTGGGCTGACCCAACGGGCCCTTCCCCCGGCCGGCCCAGAATCTCCGGTCGTTGTCAACACTCCATTCCTGGGTCGACGCGTATCGACGTCGCCGCATCTGACTCGAGGTTCGTCGTTCCGCGTCCCGCAACGCCGGCAATTAGTTCGGAGACTAAGAAGGCCCGCGCGCACACACAGGTCCGACGGAGCGATCGACGCATTTGCCTCCTGATGCGAAGGATGGGGTACACCGTTGTTCGCTTGACACTCCGGTCGGTCCCTCACCGCGCTCCCATTCGGCTATGACCATGAATTGGCACAGTCGCCCCGTGCGTCGTCACAGACACCAGACCTTACCTGACATCTCCCTAATCCTCGGACCTCTCATGCGGCAGCGGCGCCTGTAGGATTTCCCCCCCCCGCGGATAGCAGGCTCAGCCTTGGGAAGTTTTTCCATTCTGAAATGGCTACCTCGAACCACGGTATTCGCAACCGCATGGGAGTATCGTCAATGGGCTTCAGAGTACTGACGCGTACACGGTGCTAACGCCGCGGCCACCATCAGTTTGCACCCGCTTCGAGATGCGTCGGACCAATAACGAACCGCCCTGACACCCCGCGTAGCTGAGCTCGTCCGGCGGTCAAGCAGGTGCAATAAACGTCGGCTGCGTCTAGCAGCCGGACTGCGCTTATGGTCATGACCGCGCTAAGACAGTGTAGTTAAAACAGGGCCCAGACAAATCTTCGGCCAGAGGGCCGGCGGGTGGCCAGGGTCACAAACGCGGTATTCACGACAGCGGGGGCCGGATATGGCCTCGCGGACGCAGCGCTAGCTCCGGGGTCCTAGGGGCCATCATCGAAAGTCGAGGGTCTGCAGTGGCCGCCGGCCGCTGCCTTTTTGTTTTGATGGCAGGTCGTGTGGTGGTATCCGCACTTATCTTAGAGGCCGATACCGGGTGTATCGAGCTACGGGGGGAACAAGCAGCAGCGGCGACATAGCCTTCGGGCTGAGGGGCAGTCGTAAGAGAGCGAGGACCAGGATAGCGTAGTGCTACAACCTACTATCTCACGAGACCGCGCACTCGTTGGGGCCCTAGGAGTTGACTAGTAACTGCGATCATAGTGCACCACGAATATTGACAGTGGCGGCTCCTCGAAGGGTGCGCGGGAGCGCTCCCGAGGATAGTCACTCCTGCGTGAGTTATCCTCTATCAGCCCGTGAAGGCGGGCATCCTAGCGAATGCACAGAATGACGGGGCGGGTGGTGCACCCACACCCCAGTGGCATTGCAAGCCGGATGGAGCATATATCCTCGCGGATCCTGGCCGCGGGGGTGCTGC
		</sequence>
		<sequence>
			<taxon idref="GE0117_2011"/>
			AAGCGGCCCCTAGTGCCGCCTCGCCTCTCTTGCCGCAGCTCCTCCCGCTCCCCCGACGGGTGGTGCTGGGCTGACCCAACGGGCCCTTCCCCCGGCCGGCCCAGAATCTCCGGTCGTTGTCAACACTCCATTCCTGGGTCGACGCGTATCGACGTCGCCGCATCTGACTCGAGGTTCGTCGTTCCGCGTCCCGCAACGCCGGCAATTAGTTCGGAGACTAAGAAGGCCCGCGCGCACACACAGGTCCGACGGAGCGATCGACGCATTTGCCTCCTGATGCGAAGGATGGGGTACACCGTTGTTCGCTTGACACTCCGGTCGGTCCCTCACCGCGCTCCCATTCGGCTATGACCATGAGTTGGCACAGTCGCCCCGTGCGTCGTCACAGACACCAGACCTTACCTGACATCTCCCTGATCCTCGGACCTCTCATGCGGCAGCGGCGCCTGTAGGATTTCCCCCCCCCGCGGATAGCAGGCTCAGCCTTGGGAAGTTTTTCCATTCTGAAATGGCTACCTCGAACCACGGTATTCGCAACCGCATGGGAGTATCGTCAATGGGCTTCAGAGTACTGACGCGTACACGGTGCTAACGCCGCGGCCACCATCAGTTTGCACCCGCTTCGAGATGCGTCGGACCAATAACGAACCGCCCTGACACCCCGCGTAGCTGAGCTCGTCCGGCGGTCAAGCAGGTGCAATAAACGTCGGCTGCGTCTAGCAGCCGGACTGCGCTTGTGGTCATGACCGCGCTAAGACAGTGTAGTTAAAACAGGGCCCAGACAAATCTTCGGCCAGAGGGCCAGCGGGTGGCCAGGGTCACAAACGCGGTATTCACGACAGCGGGGGCCGGATATGGCCTCGCGGACGCAGCGCTAGCTCCGGGGTCCTAGGGGCCATCATCGAAAGTCGAGGGTCTGCAGTGGCCGCCGGCCGCTGCCTTTTTGTTTTGATGGCAGGTCGTGTGGTGGTATCCGCACTTATCTTAGAGGCCGATACCGGGTGTATCGAGCTACGGGGGGAACAAGCAGCAGCGGCGACATAGCCTTCGGGCTGAGGGGCAGTCGTAAGAGAGCGAGGACCAGGATAGCGTAGTGCTACAACCTACTATCTCACGAGACCGCGCACTCGTTGGGGCCCTAGGAGTTGGCTAGTAACTGCGATCATAGTGCACCACGAATATTAACAGTGGCGGCTCCTCGAAGGGTGCGCGGGAGCGCTCCCGAGGATAGTCACTCCTGCGTGAGTTATCCTCTATCAGCCCGTGAAGGCGGGCATCCTAGCGAATGCACAGAATGACGGGGCGGGTGGTGCACCCACACCCCAGTGGCATTGCAAGCCGGATGGAGCATATATCCTCGCGGATCCTGGCCGCGGGGGTGCTGC
		</sequence>
		<sequence>
			<taxon idref="GE0118_2011"/>
			AAGCGGCCCCTAGTGCCGCCTCGCCTCTCTTGCCGCAGCTGCTCCCGCTCCCCCGACGGGTGGTGCTGGGCTGACCCAACGGGCCCTTCCCCCGGCCGGCCCAGAATCTCCGGTCGTTGTCAACACTCCATTCCTGGGTCGACGCGTATCGACGTCGCCGCATCTGACTCGAGGTTCGTCGTTCCGCGTCCCGCAACGCCGGCAATTAGTTCGGAGACTAAGAAGGCCCGCGCGCACACACAGGTCCGACGGAGCGATCGACGCATTTGCCTCCTGATGCGAAGGATGGGGTACACCGTTGTTCGCTTGACACTCCGGTCGGTCCCTCACCGCGCTCCCATTCGGCTATGACCATGAGTTGGCACAGTCGCCCCGTGCGTCGTCACAGACACCAGACCTTACCTGACATCTCCCTAATCCTCGGACCTCTCATGCGGCAGCGGCGCCTGTAGGATTTCCCCCCCCCGCGGATAGCAGGCTCAGCCTTGGGAAGTTTTTCCATTCTGAAATGGCTGCCTCGAACCACGGTATTCGCAACCGCATGGGAGTATCGTCAATGGGCTTCAGAGTACCGACGCGTACACGGTGCTAACGCCGCGGCCACCATCAGTTTGCACCCGCTTCGAGATGCGTCGGACCAATAACGAACCGCCCTGACACCCCGCGTAGCTGAGCTCGTCCGGCGGTCAAGCAGGTGCAATAAACGTCGGCTGCGTCTAGCAGCCGGACTGCGCTTGTGGTCATGACCGCGCTAAGACAGTGTAGTTAAAACAGGGCCCAGACAAATCTTCGGCCAGAGGGCCAGCGGGTGGCCAGGGTCACAAACGCGGTATTCACGACAGCGGGGGCCGGATATGGCCTCGCGGACGCAGCGCTAGCTCCGGGGTCCTAGGGGCCATCATCGAAAGTCGAGGGTCTGCAGTGGCCGCCGGCCGCTGCCTTTTTGTTTTGATGGCAGGTCGTGTGGTGGTATCCGCACTTATCTTAGAGGCCGATACCGGGTGTATCGAGCTACGGGGGGAACAAGCAGCAGCGGCGACATAGCCTTCGGGCTGAGGGGCAGTCGTAAGAGAGCGAGGACAAGGATAGCGTAGTGCTACAACCTACTATCTCACGAGACCGCGCACTCGTTGGGGCCCTAGGAGTTGGCTAGTAACTGCGATCATAGTGCACCACGAATATTGACAGTGGCGGCTCCTCGAAGGGTGCGCGGGAGCGCTCCCGAGGATAGTCACTCCTGCGTGAGTTATCCTCTATCAGCCCGTGAAGGCGGGCATCCTAGCGAATGCACAGAATGACGGGGCGGGTGGTGCACCCACACCCCAGTGGCATTGCAAGCCGGATGGAGCATATATCCTCGCGGATCCTGGCCGCGGGGGTGCTGC
		</sequence>
		<sequence>
			<taxon idref="GE0119_2011"/>
			AAGCGGCCCCTAGTGCCGCCTCGCCTCTCTTGCCGCAGCTCCTCCCGCTCCCCCGACGGGTGGTGCTGGGCTGACCCAACGGGCCCTTCCCCCGGCCGGCCCAGAATCTCCGGTCGTTGTCAACACTCCATTCCTGGGTCGACGCGTATCGACGTCGCCGCATCTGACTCGAGGTTCGTCGTTCCGCGTCCCGCAACGCCGGCAATTAGTTCGGAGACTAAGAAGGCCCGCGCGCACACACAGGTCCGACGGAGCGATCGACGCATTTGCCTCCTGATGCGAAGGATGGGGTACACCGTTGTTCGCTTGACACTCCGGTCGGTCCCTCACCGCGCTCCCATTCGGCTATGACCATGAGTTGGCACAGTCGCCCCGTGCGTCGTCACAGACACCAGACCTTACCTGACATCTCCCTGATCCTCGGACCTCTCATGCGGCAGCGGCGCCTGTAGGATTTCCCCCCCCCGCGGATAGCAGGCTCAGCCTTGGGAAGTTTTTCCATTCTGAAATGGCTACCTCGAACCACGGTATTCGCAACCGCATGGGAGTATCGTCAATGGGCTTCAGAGTACTGACGCGTACACGGTGCTAACGCCGCGGCCACCATCAGTTTGCACCCGCTTCGAGATGCGTCGGACCAATAACGAACCGCCCTGACACCCCGCGTAGCTGAGCTCGTCCGGCGGTCAAGCAGGTGCAATAAACGTCGGCTGCGTCTAGCAGCCGGACTGCGCTTGTGGTCATGACCGCGCTAAGACAGTGTAGTTAAAACAGGGCCCAGACAAATCTTCGGCCAGAGGGCCAGCGGGTGGCCAGGGTCACAAACGCGGTATTCACGACAGCGGGGGCCGGATATGGCCTCGCGGACGCAGCGCTAGCTCCGGGGTCCTAGGGGCCATCATCGAAAGTCGAGGGTCTGCAGTGGCCGCCGGCCGCTGCCTTTTTGTTTTGATGGCAGGTCGTGTGGTGGTATCCGCACTTATCTTAGAGGCCGATACCGGGTGTATCGAGCTACGGGGGGAACAAGCAGCAGCGGCGACATAGCCTTCGGGCTGAGGGGCAGTCGTAAGAGAGCGAGGACCAGGATAGCGTAGTGCTACAACCTACTATCTCACGAGACCGCGCACTCGTTGGGGCCCTAGGAGTTGGCTAGTAACTGCGATCATAGTGCACCACGAATATTAACAGTGGCGGCTCCTCGAAGGGTGCGCGGGAGCGCTCCCGAGGATAGTCACTCCTGCGTGAGTTATCCTCTATCAGCCCGTGAAGGCGGGCATCCTAGCGAATGCACAGAATGACGGGGCGGGTGGTGCACCCACACCCCAGTGGCATTGCAAGCCGGATGGAGCATATATCCTCGCGGATCCTGGCCGCGGGGGTGCTGC
		</sequence>
		<sequence>
			<taxon idref="GE0120_2011"/>
			AAGCGGCCCCTAGTGCCGCCTCGCCTCTCTTGCCGCAGCTCCTCCCGCTCCCCCGACGGGTGGTGCTGGGCTGACCCAACGGGCCCTTCCCCCGGCCGGCCCAGAATCTCCGGTCGTTGTCAACACTCCATTCCTGGGTCGACGCGTATCGACGTCGCCGCATCTGACTCGAGGTTCGTCGTTCCGCGTCCCGCAACGCCGGCAATTAGTTCGGAGACTAAGAAGGCCCGCGCGCACACACAGGTCCGACGGAGCGATCGACGCATTTGCCTCCTGATGCGAAGGATGGGGTACACCGTTGTTCGCTTGACACTCCGGTCGGTCCCTCACCGCGCTCCCATTCGGCTATGACCATGAGTTGGCACAGTCGCCCCGTGCGTCGTCACAGACACCAGACCTTACCTGACATCTCCCTGATCCTCGGACCTCTCATGCGGCAGCGGCGCCTGTAGGATTTCCCCCCCCCGCGGATAGCAGGCTCAGCCTTGGGAAGTTTTTCCATTCTGAAATGGCTACCTCGAACCACGGTATTCGCAACCGCATGGGAGTATCGTCAATGGGCTTCAGAGTACTGACGCGTACACGGTGCTAACGCCGCGGCCACCATCAGTTTGCACCCGCTTCGAGATGCGTCGGACCAATAACGAACCGCCCTGACACCCCGCGTAGCTGAGCTCGTCCGGCGGTCAAGCAGGTGCAATAAACGTCGGCTGCGTCTAGCAGCCGGACTGCGCTTGTGGTCATGACCGCGCTAAGACAGTGTAGTTAAAACAGGGCCCAGACAAATCTTCGGCCAGAGGGCCAGCGGGTGGCCAGGGTCACAAACGCGGTATTCACGACAGCGGGGGCCGGATATGGCCTCGCGGACGCAGCGCTAGCTCCGGGGTCCTAGGGGCCATCATCGAAAGTCGAGGGTCTGCAGTGGCCGCCGGCCGCTGCCTTTTTGTTTTGATGGCAGGTCGTGTGGTGGTATCCGCACTTATCTTAGAGGCCGATACCGGGTGTATCGAGCTACGGGGGGAACAAGCAGCAGCGGCGACATAGCCTTCGGGCTGAGGGGCAGTCGTAAGAGAGCGAGGACCAGGATAGCGTAGTGCTACAACCTACTATCTCACGAGACCGCGCACTCGTTGGGGCCCTAGGAGTTGGCTAGTAACTGCGATCATAGTGCACCACGAATATTAACAGTGGCGGCTCCTCGAAGGGTGCGCGGGAGCGCTCCCGAGGATAGTCACTCCTGCGTGAGTTATCCTCTATCAGCCCGTGAAGGCGGGCATCCTAGCGAATGCACAGAATGACGGGGCGGGTGGTGCACCCACACCCCAGTGGCATTGCAAGCCGGATGGAGCATATATCCTCGCGGATCCTGGCCGCGGGGGTGCTGC
		</sequence>
		<sequence>
			<taxon idref="GE0121_2011"/>
			AAGCGGCCCCTAGTGCCGCCTCGCCTCTCTTGCCGCAGCTCCTCCCGCTCCCCCGACGGGTGGTGCTGGGCTGACCCAACGGGCCCTTCCCCCGGCCGGCCCAGAATCTCCGGTCGTTGTCAACACTCCATTCCTGGGTCGACGCGTATCGACGTCGCCGCATCTGACTCGAGGTTCGTCGTTCCGCGTCCCGCAACGCCGGCAATTAGTTCGGAGACTAAGAAGGCCCGCGCGCACACACAGGTCCGACGGAGCGATCGACGCATTTGCCTCCTGATGCGAAGGATGGGGTACACCGTTGTTCGCTTGACACTCCGGTCGGTCCCTCACCGCGCTCCCATTCGGCTATGACCATGAATTGGCACAGTCGCCCCGTGCGTCGTCACAGACACCAGACCTTACCTGACATCTCCCTAATCCTCGGACCTCTCATGCGGCAGCGGCGCCTGTAGGATTTCCCCCCCCCGCGGATAGCAGGCTCAGCCTTGGGAAGTTTTTCCATTCTGAAATGGCTACCTCGAACCACGGTATTCGCAACCGCATGGGAGTATCGTCAATGGGCTTCAGAGTACTGACGCGTACACGGTGCTAACGCCGCGGCCACCATCAGTTTGCACCCGCTTCGAGATGCGTCGGACCAATAACGAACCGCCCTGACACCCCGCGTAGCTGAGCTCGTCCGGCGGTCAAGCAGGTGCAATAAACGTCGGCTGCGTCTAGCAGCCGGACTGCGCTTATGGTCATGACCGCGCTAAGACAGTGTAGTTAAAACAGGGCCCAGACAAATCTTCGGCCAGAGGGCCGGCGGGTGGCCAGGGTCACAAACGCGGTATTCACGACAGCGGGGGCCGGATATGGCCTCGCGGACGCAGCGCTAGCTCCGGGGTCCTAGGGGCCATCATCGAAAGTCGAGGGTCTGCAGTGGCCGCCGGCCGCTGCCTTTTTGTTTTGATGGCAGGTCGTGTGGTGGTATCCGCACTTATCTTAGAGGCCGATACCGGGTGTATCGAGCTACGGGGGGAACAAGCAGCAGCGGCGACATAGCCTTCGGGCTGAGGGGCAGTCGTAAGAGAGCGAGGACCAGGATAGCGTAGTGCTACAACCTACTATCTCACGAGACCGCGCACTCGTTGGGGCCCTAGGAGTTGACTAGTAACTGCGATCATAGTGCACCACGAATATTGACAGTGGCGGCTCCTCGAAGGGTGCGCGGGAGCGCTCCCGAGGATAGTCACTCCTGCGTGAGTTATCCTCTATCAGCCCGTGAAGGCGGGCATCCTAGCGAATGCACAGAATGACGGGGCGGGTGGTGCACCCACACCCCAGTGGCATTGCAAGCCGGATGGAGCATATATCCTCGCGGATCCTGGCCGCGGGGGTGCTGC
		</sequence>
		<sequence>
			<taxon idref="GE0122_2011"/>
			AAGCGGCCCCTAGTGCCGCCTCGCCTCTCTTGCCGCAGCTCCTCCCGCTCCCCCGACGGGTGGTGCTGGGCTGACCCAACGGGCCCTTCCCCCGGCCGGCCCAGAATCTCCGGTCGTTGTCAACACTCCATTCCTGGGTCGACGCGTATCGACGTCGCCGCATCTGACTCGAGGTTCGTCGTTCCGCGTCCCGCAACGCCGGCAATTAGTTCGGAGACTAAGAAGGCCCGCGCGCACACACAGGTCCGACGGAGCGATCGACGCATTTGCCTCCTGATGCGAAGGATGGGGTACACCGTTGTTCGCTTGACACTCCGGTCGGTCCCTCACCGCGCTCCCATTCGGCTATGACCATGAATTGGCACAGTCGCCCCGTGCGTCGTCACAGACACCAGACCTTACCTGACATCTCCCTAATCCTCGGACCTCTCATGCGGCAGCGGCGCCTGTAGGATTTCCCCCCCCCGCGGATAGCAGGCTCAGCCTTGGGAAGTTTTTCCATTCTGAAATGGCTACCTCGAACCACGGTATTCGCAACCACATGGGAGTATCGTCAATGGGCTTCAGAGTACTGACGCGTACACGGTGCTAACGCCGCGGCCACCATCAGTTTGCACCCGCTTCGAGATGCGTCGGACCAATAACGAACCGCCCTGACACCCCGCGTAGCTGAGCTCGTCCGGCGGTCAAGCAGGTGCAATAAACGTCGGCTGCGTCTAGCAGCCGGACTGCGCTTATGGTCATGACCGCGCTAAGACAGTGTAGTTAAAACAGGGCCCAGACAAACCTTCGGCCAGAGGGCCGGCGGGTGGCCAGGGTCACAAACGCGGTATTCACGACAGCGGGGGCCGGATATGGCCTCGCGGACGCAGCGCTAGCTCCGGGGTCCTAGGGGCCATCATCGAAAGTCGAGGGTCTGCAGTGGCCGCCGGCCGCTGCCTTTTTGTTTTGATGGCAGGTCGTGTGGTGGTATCCGCACTTATCTTAGAGGCCGATACCGGGTGTATCGAGCTACGGGGGGAACAAGCAGCAGCGGCGACATAGCCTTCGGGCTGAGGGGCAGTCGTAAGAGAGCGAGGACCAGGATAGCGTAGTGCTACAACCTACTATCTCACGAGACCGCGCACTCGTTGGGGCCCTAGGAGTTGACTAGTAACTGCGATCATAGTGCACCACGAATATTGACAGTGGCGGCTCCTCGAAGGGTGCGCGGGAGCGCTCCCGAGGATAGTCACTCCTGCGTGAGTTATCCTCTATCAGCCCGTGAAGGCGGGCATCCTAGCGAATGCACAGAATGACGGGGCGGGTGGTGCACCCACACCCCAGTGGCATTGCAAGCCGGATGGAGCATATATCCTCGCGGATCCTGGCCGCGGGGGTGCTGC
		</sequence>
		<sequence>
			<taxon idref="GE0123_2011"/>
			AAGCGGCCCCTAGTGCCGCCTCGCCTCTCTTGCCGCAGCTCCTCCCGCTCCCCCGACGGGTGGTGCTGGGCTGACCCAACGGGCCCTTCCCCCGGCCGGCCCAGAATCTCCGGTCGTTGTCAACACTCCATTCCTGGGTCGACGCGTATCGACGTCGCCGCATCTGACTCGAGGTTCGTCGTTCCGCGTCCCGCAACGCCGGCAATTAGTTCGGAGACTAAGAAGGCCCGCGCGCACACACAGGTCCGACGGAGCGATCGACGCATTTGCCTCCTGATGCGAAGGATGGGGTACACCGTTGTTCGCTTGACACTCCGGTCGGTCCCTCACCGCGCTCCCATTCGGCTATGACCATGAGTTGGCACAGTCGCCCCGTGCGTCGTCACAGACACCAGACCTTACCTGACATCTCCCTGATCCTCGGACCTCTCATGCGGCAGCGGCGCCTGTAGGATTTCCCCCCCCCGCGGATAGCAGGCTCAGCCTTGGGAAGTTTTTCCATTCTGAAATGGCTACCTCGAACCACGGTATTCGCAACCGCATGGGAGTATCGTCAATGGGCTTCAGAGTACTGACGCGTACACGGTGCTAACGCCGCGGCCACCATCAGTTTGCACCCGCTTCGAGATGCGTCGGACCAATAACGAACCGCCCTGACACCCCGCGTAGCTGAGCTCGTCCGGCGGTCAAGCAGGTGCAATAAACGTCGGCTGCGTCTAGCAGCCGGACTGCGCTTGTGGTCATGACCGCGCTAAGACAGTGTAGTTAAAACAGGGCCCAGACAAATCTTCGGCCAGAGGGCCAGCGGGTGGCCAGGGTCACAAACGCGGTATTCACGACAGCGGGGGCCGGATATGGCCTCGCGGACGCAGCGCTAGCTCCGGGGTCCTAGGGGCCATCATCGAAAGTCGAGGGTCTGCAGTGGCCGCCGGCCGCTGCCTTTTTGTTTTGATGGCAGGTCGTGTGGTGGTATCCGCACTTATCTTAGAGGCCGATACCGGGTGTATCGAGCTACGGGGGGAACAAGCAGCAGCGGCGACATAGCCTTCGGGCTGAGGGGCAGTCGTAAGAGAGCGAGGACCAGGATAGCGTAGTGCTACAACCTACTATCTCACGAGACCGCGCACTCGTTGGGGCCCTAGGAGTTGGCTAGTAACTGCGATCATAGTGCACCACGAATATTAACAGTGGCGGCTCCTCGAAGGGTGCGCGGGAGCGCTCCCGAGGATAGTCACTCCTGCGTGAGTTATCCTCTATCAGCCCGTGAAGGCGGGCATCCTAGCGAATGCACAGAATGACGGGGCGGGTGGTGCACCCACACCCCAGTGGCATTGCAAGCCGGATGGAGCATATATCCTCGCGGATCCTGGCCGCGGGGGTGCTGC
		</sequence>
		<sequence>
			<taxon idref="GE0124_2011"/>
			AAGCGGCCCCTAGTGCCGCCTCGCCTCTCTTGCCGCAGCTCCTCCCGCTCCCCCGACGGGTGGTGCTGGGCTGACCCAACGGGCCCTTCCCCCGGCCGGCCCAGAATCTCCGGTCGTTGTCAACACTCCATTCCTGGGTCGACGCGTATCGACGTCGCCGCATCTGACTCGAGGTTCGTCGTTCCGCGTCCCGCAACGCCGGCAATTAGTTCGGAGACTAAGAAGGCCCGCGCGCACACACAGGTCCGACGGAGCGATCGACGCATTTGCCTCCTGATGCGAAGGATGGGGTACACCGTTGTTCGCTTGACACTCCGGTCGGTCCCTCACCGCGCTCCCATTCGGCTATGACCATGAGTTGGCACAGTCGCCCCGTGCGTCGTCACAGACACCAGACCTTACCTGACATCTCCCTGATCCTCGGACCTCTCATGCGGCAGCGGCGCCTGTAGGATTTCCCCCCCCCGCGGATAGCAGGCTCAGCCTTGGGAAGTTTTTCCATTCTGAAATGGCTACCTCGAACCACGGTATTCGCAACCGCATGGGAGTATCGTCAATGGGCTTCAGAGTACTGACGCGTACACGGTGCTAACGCCGCGGCCACCATCAGTTTGCACCCGCTTCGAGATGCGTCGGACCAATAACGAACCGCCCTGACACCCCGCGTAGCTGAGCTCGTCCGGCGGTCAAGCAGGTGCAATAAACGTCGGCTGCGTCTAGCAGCCGGACTGCGCTTGTGGTCATGACCGCGCTAAGACAGTGTAGTTAAAACAGGGCCCAGACAAATCTTCGGCCAGAGGGCCAGCGGGTGGCCAGGGTCACAAACGCGGTATTCACGACAGCGGGGGCCGGATATGGCCTCGCGGACGCAGCGCTAGCTCCGGGGTCCTAGGGGCCATCATCGAAAGTCGAGGGTCTGCAGTGGCCGCCGGCCGCTGCCTTTTTGTTTTGATGGCAGGTCGTGTGGTGGTATCCGCACTTATCTTAGAGGCCGATACCGGGTGTATCGAGCTACGGGGGGAACAAGCAGCAGCGGCGACATAGCCTTCGGGCTGAGGGGCAGTCGTAAGAGAGCGAGGACCAGGATAGCGTAGTGCTACAACCTACTATCTCACGAGACCGCGCACTCGTTGGGGCCCTAGGAGTTGGCTAGTAACTGCGATCATAGTGCACCACGAATATTAACAGTGGCGGCTCCTCGAAGGGTGCGCGGGAGCGCTCCCGAGGATAGTCACTCCTGCGTGAGTTATCCTCTATCAGCCCGTGAAGGCGGGCATCCTAGCGAATGCACAGAATGACGGGGCGGGTGGTGCACCCACACCCCAGTGGCATTGCAAGCCGGATGGAGCATATATCCTCGCGGATCCTGGCCGCGGGGGTGCTGC
		</sequence>
		<sequence>
			<taxon idref="GE0125_2011"/>
			AAGCGGCCCCTAGTGCCGCCTCGCCTCTCTTGCCGCAGCTCCTCCCGCTCCCCCGACGGGTGGTGCTGGGCTGACCCAACGGGCCCTTCCCCCGGCCGGCCCAGAATCTCCGGTCGTTGTCAACACTCCATTCCTGGGTCGACGCGTATCGACGTCGCCGCATCTGACTCGAGGTTCGTCGTTCCGCGTCCCGCAACGCCGGCAATTAGTTCGGAGACTAAGAAGGCCCGCGCGCACACACAGGTCCGACGGAGCGATCGACGCATTTGCCTCCTGATGCGAAGGATGGGGTACACCGTTGTTCGCTTGACACTCCGGTCGGTCCCTCACCGCGCTCCCATTCGGCTATGACCATGAGTTGGCACAGTCGCCCCGTGCGTCGTCACAGACACCAGACCTTACCTGACATCTCCCTGATCCTCGGACCTCTCATGCGGCAGCGGCGCCTGTAGGATTTCCCCCCCCCGCGGATAGCAGGCTCAGCCTTGGGAAGTTTTTCCATTCTGTAATGGCTACCTCGAACCACGGTATTCGCAACCGCATGGGAGTATCGTCAATGGGCTTCAGAGTACTGACGCGTACACGGTGCTAACGCCGCGGCCACCATCAGTTTGCACCCGCTTCGAGATGCGTCGGACCAATAACGAACCGCCCTGACACCCCGCGTAGCTGAGCTCGTCCGGCGGTCAAGCAGGTGCAATAAACGTCGGCTGCGTCTAGCAGCCGGACTGCGCTTGTGGTCATGACCGCGCTAAGACAGTGTAGTTAAAACAGGGCCCAGACAAATCTTCGGCCAGAGGGCCAGCGGGTGGCCAGGGTCACAAACGCGGTATTCACGACAGCGGGGGCCGGATATGGCCTCGCGGACGCAGCGCTAGCTCCGGGGTCCTAGGGGCCATCATCGAAAGTCGAGGGTCTGCAGTGGCCGCCGGCCGCTGCCTTTTTGTTTTGATGGCAGGTCGTGTGGTGGTATCCGCACTTATCTTAGAGGCCGATACCGGGTGTATCGAGCTACGGGGGGAACAAGCAGCAGCGGCGACATAGCCTTCGGGCTGAGGGGCAGTCGTAAGAGAGCGAGGACCAGGATAGCGTAGTGCTACAACCTACTATCTCACGAGACCGCGCACTCGTTGGGGCCCTAGGAGTTGGCTAGTAACTGCGATCATAGTGCACCACGAATATTAACAGTGGCGGCTCCTCGAAGGGTGCGCGGGAGCGCTCCCGAGGATAGTCACTCCTGCGTGAGTTATCCTCTATCAGCCCGTGAAGGCGGGCATCCTAGCGAATGCACAGAATGACGGGGCGGGTGGTGCACCCACACCCCAGTGGCATTGCAAGCCGGATGGAGCATATATCCTCGCGGATCCTGGCCGCGGGGGTGCTGC
		</sequence>
		<sequence>
			<taxon idref="GE0126_2011"/>
			AAGCGGCCCCTAGTGCCGCCTCGCCTCTCTTGCCGCAGCTCCTCCCGCTCCCCCGACGGGTGGTGCTGGGCTGACCCAACGGGCCCTTCCCCCGGCCGGCCCAGAATCTCCGGTCGTTGTCAACACTCCATTCCTGGGTCGACGCGTATCGACGTCGCCGCATCTGACTCGAGGTTCGTCGTTCCGCGTCCCGCAACGCCGGCAATTAGTTCGGAGACTAAGAAGGCCCGCGCGCACACACAGGTCCGACGGAGCGATCGACGCATTTGCCTCCTGATGCGAAGGATGGGGTACACCGTTGTTCGCTTGACACTCCGGTCGGTCCCTCACCGCGCTCCCATTCGGCTATGACCATGAGTTGGCACAGTCGCCCCGTGCGTCGTCACAGACACCAGACCTTACCTGACATCTCCCTGATCCTCGGACCTCTCATGCGGCAGCGGCGCCTGTAGGATTTCCCCCCCCCGCGGATAGCAGGCTCAGCCTTGGGAAGTTTTTCCATTCTGAAATGGCTACCTCGAACCACGGTATTCGCAACCGCATGGGAGTATCGTCAATGGGCTTCAGAGTACTGACGCGTACACGGTGCTAACGCCGCGGCCACCATCAGTTTGCACCCGCTTCGAGATGCGTCGGACCAATAACGAACCGCCCTGACACCCCGCGTAGCTGAGCTCGTCCGGCGGTCAAGCAGGTGCAATAAACGTCGGCTGCGTCTAGCAGCCGGACTGCGCTTGTGGTCATGACCGCGCTAAGACAGTGTAGTTAAAACAGGGCCCAGACAAATCTTCGGCCAGAGGGCCAGCGGGTGGCCAGGGTCACAAACGCGGTATTCACGACAGCGGGGGCCGGATATGGCCTCGCGGACGCAGCGCTAGCTCCGGGGTCCTAGGGGCCATCATCGAAAGTCGAGGGTCTGCAGTGGCCGCCGGCCGCTGCCTTTTTGTTTTGATGGCAGGTCGTGTGGTGGTATCCGCACTTATCTTAGAGGCCGATACCGGGTGTATCGAGCTACGGGGGGAACAAGCAGCAGCGGCGACATAGCCTTCGGGCTGAGGGGCAGTCGTAAGAGAGCGAGGACCAGGATAGCGTAGTGCTACAACCTACTATCTCACGAGACCGCGCACTCGTTGGGGCCCTAGGAGTTGGCTAGTAACTGCGATCATAGTGCACCACGAATATTAACAGTGGCGGCTCCTCGAAGGGTGCGCGGGAGCGCTCCCGAGGATAGTCACTCCTGCGTGAGTTATCCTCTATCAGCCCGTGAAGGCGGGCATCCTAGCGAATGCACAGAATGACGGGGCGGGTGGTGCACCCACACCCCAGTGGCATTGCAAGCCGGATGGAGCATATATCCTCGCGGATCCTGGCCGCGGGGGTGCTGC
		</sequence>
		<sequence>
			<taxon idref="GE0127_2011"/>
			AAGCGGCCCCTAGTGCCGCCTCGCCTCTCTTGCCGCAGCTCCTCCCGCTCCCCCGACGGGTGGTGCTGGGCTGACCCAACGGGCCCTTCCCCCGGCCGGCCCAGAATCTCCGGTCGTTGTCAACACTCCATTCCTGGGTCGACGCGTATCGACGTCGCCGCATCTGACTCGAGGTTCGTCGTTCCGCGTCCCGCAACGCCGGCAATTAGTTCGGAGACTAAGAAGGCCCGCGCGCACACACAGGTCCGACGGAGCGATCGACGCATTTGCCTCCTGATGCGAAGGATGGGGTACACCGTTGTTCGCTTGACACTCCGGTCGGTCCCTCACCGCGCTCCCATTCGGCTATGACCATGAGTTGGCACAGTCGCCCCGTGCGTCGTCACAGACACCAGACCTTACCTGACATCTCCCTGATCCTCGGACCTCTCATGCGGCAGCGGCGCCTGTAGGATTTCCCCCCCCCGCGGATAGCAGGCTCAGCCTTGGGAAGTTTTTCCATTCTGTAATGGCTACCTCGAACCACGGTATTCGCAACCGCATGGGAGTATCGTCAATGGGCTTCAGAGTACTGACGCGTACACGGTGCTAACGCCGCGGCCACCATCAGTTTGCACCCGCTTCGAGATGCGTCGGACCAATAACGAACCGCCCTGACACCCCGCGTAGCTGAGCTCGTCCGGCGGTCAAGCAGGTGCAATAAACGTCGGCTGCGTCTAGCAGCCGGACTGCGCTTGTGGTCATGACCGCGCTAAGACAGTGTAGTTAAAACAGGGCCCAGACAAATCTTCGGCCAGAGGGCCAGCGGGTGGCCAGGGTCACAAACGCGGTATTCACGACAGCGGGGGCCGGATATGGCCTCGCGGACGCAGCGCTAGCTCCGGGGTCCTAGGGGCCATCATCGAAAGTCGAGGGTCTGCAGTGGCCGCCGGCCGCTGCCTTTTTGTTTTGATGGCAGGTCGTGTGGTGGTATCCGCACTTATCTTAGAGGCCGATACCGGGTGTATCGAGCTACGGGGGGAACAAGCAGCAGCGGCGACATAGCCTTCGGGCTGAGGGGCAGTCGTAAGAGAGCGAGGACCAGGATAGCGTAGTGCTACAACCTACTATCTCACGAGACCGCGCACTCGTTGGGGCTCTAGGAGTTGGCTAGTAACTGCGATCATAGTGCACCACGAATATTAACAGTGGCGGCTCCTCGAAGGGTGCGCGGGAGCGCTCCCGAGGATAGTCACTCCTGCGTGAGTTATCCTCTATCAGCCCGTGAAGGCGGGCATCCTAGCGAATGCACAGAATGACGGGGCGGGTGGTGCACCCACACCCCAGTGGCATTGCAAGCCGGATGGAGCATATATCCTCGCGGATCCTGGCCGCGGGGGTGCTGC
		</sequence>
		<sequence>
			<taxon idref="GE0128_2011"/>
			AAGCGGCCCCTAGTGCCGCCTCGCCTCTCTTGCCGCAGCTCCTCCCGCTCCCCCGACGGGTGGTGCTGGGCTGACCCAACGGGCCCTTCCCCCGGCCGGCCCAGAATCTCCGGTCGTTGTCAACACTCCATTCCTGGGTCGACGCGTATCGACGTCGCCGCATCTGACTCGAGGTTCGTCGTTCCGCGTCCCGCAACGCCGGCAATTAGTTCGGAGACTAAGAAGGCCCGCGCGCACACACAGGTCCGACGGAGCGATCGACGCATTTGCCTCCTGATGCGAAGGATGGGGTACACCGTTGTTCGCTTGACACTCCGGTCGGTCCCTCACCGCGCTCCCATTCGGCTATGACCATGAGTTGGCACAGTCGCCCCGTGCGTCGTCACAGACACCAGACCTTACCTGACATCTCCCTGATCCTCGGACCTCTCATGCGGCAGCGGCGCCTGTAGGATTTCCCCCCCCCGCGGATAGCAGGCTCAGCCTTGGGAAGTTTTTCCATTCTGAAATGGCTACCTCGAACCACGGTATTCGCAACCGCATGGGAGTATCGTCAATGGGCTTCAGAGTACTGACGCGTACACGGTGCTAACGCCGCGGCCACCATCAGTTTGCACCCGCTTCGAGATGCGTCGGACCAATAACGAACCGCCCTGACACCCCGCGTAGCTGAGCTCGTCCGGCGGTCAAGCAGGTGCAATAAACGTCGGCTGCGTCTAGCAGCCGGACTGCGCTTGTGGTCATGACCGCGCTAAGACAGTGTAGTTAAAACAGGGCCCAGACAAATCTTCGGCCAGAGGGCCAGCGGGTGGCCAGGGTCACAAACGCGGTATTCACGACAGCGGGGGCCGGATATGGCCTCGCGGACGCAGCGCTAGCTCCGGGGTCCTAGGGGCCATCATCGAAAGTCGAGGGTCTGCAGTGGCCGCCGGCCGCTGCCTTTTTGTTTTGATGGCAGGTCGTGTGGTGGTATCCGCACTTATCTTAGAGGCCGATACCGGGTGTATCGAGCTACGGGGGGAACAAGCAGCAGCGGCGACATAGCCTTCGGGCTGAGGGGCAGTCGTAAGAGAGCGAGGACCAGGATAGCGTAGTGCTACAACCTACTATCTCACGAGACCGCGCACTCGTTGGGGCCCTAGGAGTTGGCTAGTAACTGCGATCATAGTGCACCACGAATATTAACAGTGGCGGCTCCTCGAAGGGTGCGCGGGAGCGCTCCCGAGGATAGTCACTCCTGCGTGAGTTATCCTCTATCAGCCCGTGAAGGCGGGCATCCTAGCGAATGCACAGAATGACGGGGCGGGTGGTGCACCCACACCCCAGTGGCATTGCAAGCCGGATGGAGCATATATCCTCGCGGATCCTGGCCGCGGGGGTGCTGC
		</sequence>
		<sequence>
			<taxon idref="GE0129_2011"/>
			AAGCGGCCCCTAGTGCCGCCTCGCCTCTCTTGCCGCAGCTCCTCCCGCTCCCCCGACGGGTGGTGCTGGGCTGACCCAACGGGCCCTTCCCCCGGCCGGCCCAGAATCTCCGGTCGTTGTCAACACTCCATTCCTGGGTCGACGCGTATCGACGTCGCCGCATCTGACTCGAGGTTCGTCGTTCCGCGTCCCGCAACGCCGGCAATTAGTTCGGAGACTAAGAAGGCCCGCGCGCACACACAGGTCCGACGGAGCGATCGACGCATTTGCCTCCTGATGCGAAGGATGGGGTACACCGTTGTTCGCTTGACACTCCGGTCGGTCCCTCACCGCGCTCCCATTCGGCTATGACCATGAGTTGGCACAGTCGCCCCGTGCGTCGTCACAGACACCAGACCTTACCTGACATCTCCCTGATCCTCGGACCTCTCATGCGGCAGCGGCGCCTGTAGGATTTCCCCCCCCCGCGGATAGCAGGCTCAGCCTTGGGAAGTTTTTCCATTCTGTAATGGCTACCTCGAACCACGGTATTCGCAACCGCATGGGAGTATCGTCAATGGGCTTCAGAGTACTGACGCGTACACGGTGCTAACGCCGCGGCCACCATCAGTTTGCACCCGCTTCGAGATGCGTCGGACCAATAACGAACCGCCCTGACACCCCGCGTAGCTGAGCTCGTCCGGCGGTCAAGCAGGTGCAATAAACGTCGGCTGCGTCTAGCAGCCGGACTGCGCTTGTGGTCATGACCGCGCTAAGACAGTGTAGTTAAAACAGGGCCCAGACAAATCTTCGGCCAGAGGGCCAGCGGGTGGCCAGGGTCACAAACGCGGTATTCACGACAGCGGGGGCCGGATATGGCCTCGCGGACGCAGCGCTAGCTCCGGGGTCCTAGGGGCCATCATCGAAAGTCGAGGGTCTGCAGTGGCCGCCGGCCGCTGCCTTTTTGTTTTGATGGCAGGTCGTGTGGTGGTATCCGCACTTATCTTAGAGGCCGATACCGGGTGTATCGAGCTACGGGGGGAACAAGCAGCAGCGGCGACATAGCCTTCGGGCTGAGGGGCAGTCGTAAGAGAGCGAGGACCAGGATAGCGTAGTGCTACAACCTACTATCTCACGAGACCGCGCACTCGTTGGGGCCATAGGAGTTGGCTAGTAACTGCGATCATAGTGCACCACGAATATTAACAGTGGCGGCTCCTCGAAGGGTGCGCGGGAGCGCTCCCGAGGATAGTCACTCCTGCGTGAGTTATCCTCTATCAGCCCGTGAAGGCGGGCATCCTAGCGAATGCACAGAATGACGGGGCGGGTGGTGCACCCACACCCCAGTGGCATTGCAAGCCGGATGGAGCATATATCCTCGCGGATCCTGGCCGCGGGGGTGCTGC
		</sequence>
		<sequence>
			<taxon idref="GE0130_2011"/>
			AAGCGGCCCCTAGTGCCGCCTCGCCTCTCTTGCCGCAGCTCCTCCCGCTCCCCCGACGGGTGGTGCTGGGCTGACCCAACGGGCCCTTCCCCCGGCCGGCCCAGAATCTCCGGTCGTTGTCAACACTCCATTCCTGGGTCGACGCGTATCGACGTCGCCGCATCTGACTCGAGGTTCGTCGTTCCGCGTCCCGCAACGCCGGCAATTAGTTCGGAGACTAAGAAGGCCCGCGCGCACACACAGGTCCGACGGAGCGATCGACGCATTTGCCTCCTGATGCGAAGGATGGGGTACACCGTTGTTCGCTTGACACTCCGGTCGGTCCCTCACCGCGCTCCCATTCGGCTATGACCATGAGTTGGCACAGTCGCCCCGTGCGTCGTCACAGACACCAGACCTTACCTGACATCTCCCTGATCCTCGGACCTCTCATGCGGCAGCGGCGCCTGTAGGATTTCCCCCCCCCGCGGATAGCAGGCTCAGCCTTGGGAAGTTTTTCCATTCTGAAATGGCTACCTCGAACCACGGTATTCGCAACCGCATGGGAGTATCGTCAATGGGCTTCAGAGTACTGACGCGTACACGGTGCTAACGCCGCGGCCACCATCAGTTTGCACCCGCTTCGAGATGCGTCGGACCAATAACGAACCGCCCTGACACCCCGCGTAGCTGAGCTCGTCCGGCGGTCAAGCAGGTGCAATAAACGTCGGCTGCGTCTAGCAGCCGGACTGCGCTTGTGGTCATGACCGCGCTAAGACAGTGTAGTTAAAACAGGGCCCAGACAAATCTTCGGCCAGAGGGCCAGCGGGTGGCCAGGGTCACAAACGCGGTATTCACGACAGCGGGGGCCGGATATGGCCTCGCGGACGCAGCGCTAGCTCCGGGGTCCTAGGGGCCATCATCGAAAGTCGAGGGTCTGCAGTGGCCGCCGGCCGCTGCCTTTTTGTTTTGATGGCAGGTCGTGTGGTGGTATCCGCACTTATCTTAGAGGCCGATACCGGGTGTATCGAGCTACGGGGGGAACAAGCAGCAGCGGCGACATAGCCTTCGGGCTGAGGGGCAGTCGTAAGAGAGCGAGGACCAGGATAGCGTAGTGCTACAACCTACTATCTCACGAGACCGCGCACTCGTTGGGGCCCTAGGAGTTGGCTAGTAACTGCGATCATAGTGCACCACGAATATTAACAGTGGCGGCTCCTCGAAGGGTGCGCGGGAGCGCTCCCGAGGATAGTCACTCCTGCGTGAGTTATCCTCTATCAGCCCGTGAAGGCGGGCATCCTAGCGAATGCACAGAATGACGGGGCGGGTGGTGCACCCACACCCCAGTGGCATTGCAAGCCGGATGGAGCATATATCCTCGCGGATCCTGGCCGCGGGGGTGCTGC
		</sequence>
		<sequence>
			<taxon idref="GE0131_2011"/>
			AAGCGGCCCCTAGTGCCGCCTCGCCTCTCTTGCCGCAGCTCCTCCCGCTCCCCCGACGGGTGGTGCTGGGCTGACCCAACGGGCCCTTCCCCCGGCCGGCCCAGAATCTCCGGTCGTTGTCAACACTCCATTCCTGGGTCGACGCGTATCGACGTCGCCGCATCTGACTCGAGGTTCGTCGTTCCGCGTCCCGCAACGCCGGCAATTAGTTCGGAGACTAAGAAGGCCCGCGCGCACACACAGGTCCGACGGAGCGATCGACGCATTTGCCTCCTGATGCGAAGGATGGGGTACACCGTTGTTCGCTTGACACTCCGGTCGGTCCCTCACCGCGCTCCCATTCGGCTATTACCATGAGTTGGCACAGTCGCCCCGTGCGTCGTCACAGACACCAGACCTTACCTGACATCTCCCTGATCCTCGGACCTCTCATGCGGCAGCGGCGCCTGTAGGATTTCCCCCCCCCGCGGATAGCAGGCTCAGCCTTGGGAAGTTTTTCCATTCTGAAATGGCTACCTCGAACCACGGTATTCGCAACCGCATGGGAGTATCGTCAATGGGCTTCAGAGTACTGACGCGTACACGGTGCTAACGCCGCGGCCACCATCAGTTTGCACCCGCTTCGAGATGCGTCGGACCAATAACGAACCGCCCTGACACCCCGCGTAGCTGAGCTCGTCCGGCGGTCAAGCAGGTGCAATAAACGTCGGCTGCGTCTAGCAGCCGGACTGCGCTTGTGGTCATGACCGCGCTAAGACAGTGTAGTTAAAACAGGGCCCAGACAAATCTTCGGCCAGAGGGCCAGCGGGTGGCCAGGGTCACAAACGCGGTATTCACGACAGCGGGGGCCGGATATGGCCTCGCGGACGCAGCGCTAGCTCCGGGGTCCTAGGGGCCATCATCGAAAGTCGAGGGTCTGCAGTGGCCGCCGGCCGCTGCCTTTTTGTTTTGATGGCAGGTCGTGTGGTGGTATCCGCACTTATCTTAGAGGCCGATACCGGGTGTATCGAGCTACGGGGGGAACAAGCAGCAGCGGCGACATAGCCTTCGGGCTGAGGGGCAGTCGTAAGAGAGCGAGGACCAGGATAGCGTAGTGCTACAACCTACTATCTCACGAGACCGCGCACTCGTTGGGGCCCTAGGAGTTGGCTAGTAACTGCGATCATAGTGCACCACGAATATTAACAGTGGCGGCTCCTCGAAGGGTGCGCGGGAGCGCTCCCGAGGATAGTCACTCCTGCGTGAGTTATCCTCTATCAGCCCGTGAAGGCGGGCATCCTAGCGAATGCACAGAATGACGGGGCGGGTGGTGCACCCACACCCCAGTGGCATTGCAAGCCGGATGGAGCATATATCCTCGCGGATCCTGGCCGCGGGGGTGCTGC
		</sequence>
		<sequence>
			<taxon idref="GE0132_2011"/>
			AAGCGGCCCCTAGTGCCGCCTCGCCTCTCTTGCCGCAGCTCCTCCCGCTCCCCCGACGGGTGGTGCTGGGCTGACCCAACGGGCCCTTCCCCCGGCCGGCCCAGAATCTCCGGTCGTTGTCAACACTCCATTCCTGGGTCGACGCGTATCGACGTCGCCGCATCTGACTCGAGGTTCGTCGTTCCGCGTCCCGCAACGCCGGCAATTAGTTCGGAGACTAAGAAGGCCCGCGCGCACACACAGGTCCGACGGAGCGATCGACGCATTTGCCTCCTGATGCGAAGGATGGGGTACACCGTTGTTCGCTTGACACTCCGGTCGGTCCCTCACCGCGCTCCCATTCGGCTATGACCATGAGTTGGCACAGTCGCCCCGTGCGTCGTCACAGACACCAGACCTTACCTGACATCTCCCTGATCCTCGGACCTCTCATGCGGCAGCGGCGCCTGTAGGATTTCCCCCCCCCGCGGATAGCAGGCTCAGCCTTGGGAAGTTTTTCCATTCTGTAATGGCTACCTCGAACCACGGTATTCGCAACCGCATGGGAGTATCGTCAATGGGCTTCAGAGTACTGACGCGTACACGGTGCTAACGCCGCGGCCACCATCAGTTTGCACCCGCTTCGAGATGCGTCGGACCAATAACGAACCGCCCTGACACCCCGCGTAGCTGAGCTCGTCCGGCGGTCAAGCAGGTGCAATAAACGTCGGCTGCGTCTAGCAGCCGGACTGCGCTTGTGGTCATGACCGCGCTAAGACAGTGTAGTTAAAACAGGGCCCAGACAAATCTTCGGCCAGAGGGCCAGCGGGTGGCCAGGGTCACAAACGCGGTATTCACGACAGCGGGGGCCGGATATGGCCTCGCGGACGCAGCGCTAGCTCCGGGGTCCTAGGGGCCATCATCGAAAGTCGAGGGTCTGCAGTGGCCGCCGGCCGCTGCCTTTTTGTTTTGATGGCAGGTCGTGTGGTGGTATCCGCACTTATCTTAGAGGCCGATACCGGGTGTATCGAGCTACGGGGGGAACAAGCAGCAGCGGCGACATAGCCTTCGGGCTGAGGGGCAGTCGTAAGAGAGCGAGGACCAGGATAGCGTAGTGCTACAACCTACTATCTCACGAGACCGCGCACTCGTTGGGGCCCTAGGAGTTGGCTAGTAACTGCGATCATAGTGCACCACGAATATTAACAGTGGCGGCTCCTCGAAGGGTGCGCGGGAGCGCTCCCGAGGATAGTCACTCCTGCGTGAGTTATCCTCTATCAGCCCGTGAAGGCGGGCATCCTAGCGAATGCACAGAATGACGGGGCGGGTGGTGCACCCACACCCCAGTGGCATTGCAAGCCGGATGGAGCATATATCCTCGCGGATCCTGGCCGCGGGGGTGCTGC
		</sequence>
		<sequence>
			<taxon idref="GE0133_2012"/>
			AAGCGGCCCCTAGTGCCGCCTCGCCTCTCTTGCCGCAGCTCCTCCCGCTCCCCCGACGGGTGGTGCTGGGCTGACCCAACGGGCCCTTCCCCCGGCCGGCCCAGAATCTCCGGTCGTTGTCAACACTCCATTCCTGGGTCGACGCGTATCGACGTCGCCGCATCTGACTCGAGGTTCGTCGTTCCGCGTCCCGCAACGCCGGCAATTAGTTCGGAGACTAAGAAGGCCCGCGCGCACACACAGGTCCGACGGAGCGATCGACGCATTTGCCTCCTGATGCGAAGGATGGGGTACACCGTTGTTCGCTTGACACTCCGGTCGGTCCCTCACCGCGCTCCCATTCGGCTATGACCATGAGTTGGCACAGTCGCCCCGTGCGTCGTCACAGACACCAGACCTTACCTGACATCTCCCTGATCCTCGGACCTCTCATGCGGCAGCGGCGCCTGTAGGATTTCCCCCCCCCGCGGATAGCAGGCTCAGCCTTGGGAAGTTTTTCCATTCTGAAATGGCTACCTCGAACCACGGTATTCGCAACCGCATGGGAGTATCGTCAATGGGCTTCAGAGTACTGACGCGTACACGGTGCTAACGCCGCGGCCACCATCAGTTTGCACCCGCTTCGAGATGCGTCGGACCAATAACGAACCGCCCTGACACCCCGCGTAGCTGAGCTCGTCCGGCGGTCAAGCAGGTGCAATAAACGTCGGCTGCGTCTAGCAGCCGGACTGCGCTTGTGGTCATGACCGCGCTAAGACAGTGTAGTTAAAACAGGGCCCAGACAAATCTTCGGCCAGAGGGCCAGCGGGTGGCCAGGGTCACAAACGCGGTATTCACGACAGCGGGGGCCGGATATGGCCTCGCGGACGCAGCGCTAGCTCCGGGGTCCTAGGGGCCATCATCGAAAGTCGAGGGTCTGCAGTGGCCGCCGGCCGCTGCCTTTTTGTTTTGATGGCAGGTCGTGTGGTGGTATCCGCACTTATCTTAGAGGCCGATACCGGGTGTATCGAGCTACGGGGGGAACAAGCAGCAGCGGCGACATAGCCTTCGGGCTGAGGGGCAGTCGTAAGAGAGCGAGGACCAGGATAGCGTAGTGCTACAACCTACTATCTCACGAGACCGCGCACTCGTTGGGGCCCTAGGAGTTGGCTAGTAACTGCGATCATAGTGCACCACGAATATTAACAGTGGCGGCTCCTCGAAGGGTGCGCGGGAGCGCTCCCGAGGATAGTCACTCCTGCGTGAGTTATCCTCTATCAGCCCGTGAAGGCGGGCATCCTAGCGAATGCACAGAATGACGGGGCGGGTGGTGCACCCACACCCCAGTGGCATTGCAAGCCGGATGGAGCATATATCCTCGCGGATCCTGGCCGCGGGGGTGCTGC
		</sequence>
		<sequence>
			<taxon idref="GE0134_2012"/>
			AAGCGGCCCCTAGTGCCGCCTCGCCTCTCTTGCCGCAGCTCCTCCCGCTCCCCCGACGGGTGGTGCTGGGCTGACCCAACGGGCCCTTCCCCCGGCCGGCCCAGAATCTCCGGTCGTTGTCAACACTCCATTCCTGGGTCGACGCGTATCGACGTCGCCGCATCTGACTTGAGGCTCGTCGTTCCGCGTCCCGCAACGCCGGCAATTAGTTCGGAGACTAAGAAGGCCCGCGCGCACACACAGGTCCGACGGAGCGATCGACGCATTTGCCTCCTGATGCGAAGGATGGGGTACACCGTTGTTCGCTTGACACTCCGGTCGGTCCCTCACCGCGCTCCCATTCGGCTATGACCATGAGTTGGCACAGTCGCCCCGTGCGTCGTCACAGACACCAGACCTTACCTGACATCTCCCTAATCCTCGGACCTCTCATGCGGCAGCGGCGCCTGTAGGATTTCCCCCCCCCGCGGATAGCAGGCTCAGCCTTGGGAAGTTTTTCCATTCTGAAATGGCTACCTCGAACCACGGTATTCGCAACCGCATGGGAGTATCGTCAATGGGCTTCAGAGTACTGACGCGTACACGGTGCTAACGCCGCGGCCACCATCAGTTTGCACCCGCTTCGAGATGCGTCGGACCAATAACGAACCGCCCTGACACCCCGCTTAGCTGAGCTCGTCCGGCGGTCAAGCAGGTGCAATAAACGTCGGCTGCGTCTAGCAGCCGGACTGCGCTTGTGGTCATGACCGCGCTAAGACAGTGTAGTTAAAACAGGGCCCAGACAAATCTTCGGCCAGAGGGCCAGCGGGTGGCCAGGGTCACAAACGCGGTATTCACGACAGCGGGGGCCGGATATGGCCTCGCGGACGCAGCGCTAGCTCCGGGGTCCTAGGGGCCATCATCGAAAGTCGAGGGTCTGCAGTGGCCGCCGGCCGCTGCCTTTTTGTTTTGATGGCAGGTCGTGTGGTGGTATCCGCACTTATCTTAGAGGCCGATACCGGGTGTATCGGGCTACGGGGGGAACAAGCAGCAGCGGCGACATAGCCTTCGGGCTGAGGGGCAGTCGTAAGAGAGCGAGGACAAGGATAGCGTAGTGCTACAACCTACTATCTCACGAGACCGCGCACTCGTTGGGGCCCTAGGAGTTGGCTAGTAACTGCGATCATAGTGCACCACGAATATTGACAGTGGCGGCTCCTCGAAGGGTGCGCGGGAGCGCTCCCGAGGATAGTCACTCCTGCGTGAGTTATCCTCTATCAGCCCGTGAAGGCGGGCATCCTAGCGAATGCACAGAATGACGGGGCGGGTGGTGCACCCACACCCCAGTGGCATTGCAAGCCGGATGGAGCATATATCCTCGCGGATCCTGGCCGCGGGGGTGCTGC
		</sequence>
		<sequence>
			<taxon idref="GE0135_2012"/>
			AAGCGGCCCCTAGTGCCGCCTCGCCTCTCTTGCCGCAGCTCCTCCCGCTCCCCCGACGGGTGGTGCTGGGCTGACCCAACGGGCCCTTCCCCCGGCCGGCCCAGAATCTCCGGTCGTTGTCAACACTCCATTCCTGGGTCGACGCGTATCGACGTCGCCGCATCTGACTCGAGGTTCGTCGTTCCGCGTCCCGCAACGCCGGCAATTAGTTCGGAGACTAAGAAGGCCCGCGCGCACACACAGGTCCGACGGAGCGATCGACGCATTTGCCTCCTGATGCGAAGGATGGGGTACACCGTTGTTCGCTTGACACTCCGGTCGGTCCCTCACCGCGCTCCCATTCGGCTATGACCATGAGTTGGCACAGTCGCCCCGTGCGTCGTCACAGACACCAGACCTTACCTGACATCTCCCTGATCCTCGGACCTCTCATGCGGCAGCGGCGCCTGTAGGATTTCCCCCCCCCGCGGATAGCAGGCTCAGCCTTGGGAAGTTTTTCCATCCCAAGGCATTTAGTCTTAACCGCGGTATTCGCAACCGCATGGGAGTATCGTCAATGGGCTTCAGAGTACTGACGCGTACACGGTGCTAACGCCGCGGCCACCATCAGTTTGCACCCGCTTCGAGATGCGTCGGACCAATAACGAACCGCCCTGACACCCCGCGTAGCTGAGCTCGTCCGGCGGTCAAGCAGGTGCAATAAACGTCGGCTGCGTCTAGCAGCCGGACTGCGCTTGTGGTCATGACCGCGCTAAGACAGTGTAGTTAAAACAGGGCCCAGACAAATCTTCGGCCAGAGGGCCAGCGGGTGGCCAGGGTCACAAACGCGGTATTCACGACAGCGGGGGCCGGATATGGCCTCGCGGACGCAGCGCTAGCTCCGGGGTCCTAGGGGCCATCATCGAAAGTCGAGGGTCTGCAGTGGCCGCCGGCCGCTGCCTTTTTGTTTTGATGGCAGGTCGTGTGGTGGTATCCGCACTTATCTTAGAGGCCGATACCGGGTGTATCGAGCTACGGGGGGAACAAGCAGCAGCGGCGACATAGCCTTCGGGCTGAGGGGCAGTCGTAAGAGAGCGAGGACCAGGATAGCGTAGTGCTACAACCTACTATCTCACGAGACCGCGCACTCGTTGGGGCCCTAGGAGTTGGCTAGTAACTGCGATCATAGTGCACCACGAATATTAACAGTGGCGGCTCCTCGAAGGGTGCGCGGGAGCGCTCCCGAGGATAGTCACTCCTGCGTGAGTTATCCTCTATCAGCCCGTGAAGGCGGGCATCCTAGCGAATGCACAGAATGACGGGGCGGGTGGTGCACCCACACCCCAGTGGCATTGCAAGCCGGATGGAGCATATATCCTCGCGGATCCTGGCCGCGGGGGTGCTGC
		</sequence>
		<sequence>
			<taxon idref="GE0136_2012"/>
			AAGCGGCCCCTAGTGCCGCCTCGCCTCTCTTGCCGCAGCTCCTCCCGCTCCCCCGACGGGTGGTGCTGGGCTGACCCAACGGGCCCTTCCCCCGGCCGGCCCAGAATCTCCGGTCGTTGTCAACACTCCATTCCTGGGTCGACGCGTATCGACGTCGCCGCATCTGACTCGAGGTTCGTCGTTCCGCGTCCCGCAACGCCGGCAATTAGTTCGGAGACTAAGAAGGCCCGCGCGCACACACAGGTCCGACGGAGCGATCGACGCATTTGCCTCCTGATGCGAAGGATGGGGTACACCGTTGTTCGCTTGACACTCCGGTCGGTCCCTCACCGCGCTCCCATTCGGCTATGACCATGAATTGGCACAGTCGCCCCGTGCGTCGTCACAGACACCAGACCTTACCTGACATCTCCCTAATCCTCGGACCTCTCATGCGGCAGCGGCGCCTGTAGGATTTCCCCCCCCCGCGGATAGCAGGCTCAGCCTTGGGAAGTTTTTCCATTCTGAAATGGCTACCTCGAACCACGGTATTCGCAACCGCATGGGAGTATCGTCAATGGGCTTCAGAGTACTGACGCGTACACGGTGCTAACGCCGCGGCCACCATCAGTTTGCACCCGCTTCGAGATGCGTCGGACCAATAACGAACCGCCCTGACACCCCGCGTAGCTGAGCTCGTCCGGCGGTCAAGCAGGTGCAATAAACGTCGGCTGCGTCTAGCAGCCGGACTGCGCTTATGGTCATGACCGCGCTAAGACAGTGTAGTTAAAACAGGGCCCAGACAAATCTTCGGCCAGAGGGCCGGCGGGTGGCCAGGGTCACAAACGCGGTATTCACGACAGCGGGGGCCGGATATGGCCTCGCGGACGCAGCGCTAGCTCCGGGGTCCTAGGGGCCATCATCGAAAGTCGAGGGTCTGCAGTGGCCGCCGGCCGCTGCCTTTTTGTTTTGATGGCAGGTCGTGTGGTGGTATCCGCACTTATCTTAGAGGCCGATACCGGGTGTATCGAGCTACGGGGGGAACAAGCAGCAGCGGCGACATAGCCTTCGGGCTGAGGGGCAGTCGTAAGAGAGCGAGGACCAGGATAGCGTAGTGCTACAACCTACTATCTCACGAGACCGCGCACTCGTTGGGGCCCTAGGAGTTGACTAGTAACTGCGATCATAGTGCACCACGAATATTGACAGTGGCGGCTCCTCGAAGGGTGCGCGGGAGCGCTCCCGAGGATAGTCACTCCTGCGTGAGTTATCCTCTATCAGCCCGTGAAGGCGGGCATCCTAGCGAATGCACAGAATGACGGGGCGGGTGGTGCACCCACACCCCAGTGGCATTGCAAGCCGGATGGAGCATATATCCTCGCGGATCCTGGCCGCGGGGGTGCTGC
		</sequence>
		<sequence>
			<taxon idref="GE0137_2012"/>
			AAGCGGCCCCTAGTGCCGCCTCGCCTCTCTTGCCGCAGCTCCTCCCGCTCCCCCGACGGGTGGTGCTGGGCTGACCCAACGGGCCCTTCCCCCGGCCGGCCCAGAATCTCCGGTCGTTGTCAACACTCCATTCCTGGGTCGACGCGTATCGACGTCGCCGCATCTGACTCGAGGTTCGTCGTTCCGCGTCCCGCAACGCCGGCAATTAGTTCGGAGACTAAGAAGGCCCGCGCGCACACACAGGTCCGACGGAGCGATCGACGCATTTGCCTCCTGATGCGAAGGATGGGGTACACCGTTGTTCGCTTGACACTCCGGTCGGTCCCTCACCGCGCTCCCATTCGGCTATGACCATGAGTTGGCACAGTCGCCCCGTGCGTCGTCACAGACACCAGACCTTACCTGACATCTCCCTAATCCTCGGACCTCTCATGCGGCAGCGGCGCCTGTAGGATTTCCCCCCCCCGCGGATAGCAGGCTCAGCCTTGGGAAGTTTTTCCATTCTGAAATGGCTACCTCGAACCACGGTATTCGCAACCGCATGGGAGTATCGTCAATGGGCTTCAGAGTACTGACGCGTACACGGTGCTAACGCCGCGGCCACCATCAGTTTGCACCCGCTTCGAGATGCGTCGGACCAATAACGAACCGCCCTGACACCCCGCGTAGCTGAGCTCGTCCGGCGGTTAAGCAGGTGCAATAAACGTCGGCTGCGTCTAGCAGCCGGACTGCGCTTGTGGTCATGACCGCGCTAAGACAGTGTAGTTAAAACAGGGCCCAGACAAATCTTCGGCCAGAGGGCCAGCGGGTGGCCAGGGTCACAAACGCGGTATTCACGACAGCGGGGGCCGGATATGGCCTCGCGGACGCAGCGCTAGCTCCGGGGTCCTAGGGGCCATCATCGAAAGTCGAGGGTCTGCAGTGGCCACCGGCCGCTGCCTTTTTGTTTTGATGGCAGGTCGTGTGGTGGTATCCGCACTTATCTTAGAGGCCGATACCGGGTGTATCGAGCTACGGGGGGAACAAGCAGCAGCGGCGACATAGCCTTCGGGCTGAGGGGCAGTCGTAAGAGAGCGAGGACAAGGATAGCGTAGTGCTACAACCTAATATGTCACGAGACCGCGCACTCGTTGGGGCCCTAGGAGTTGGCTAGTAACTGCGATCATAGTGCACCACGAATATTGACAGTGGCGGCTCCTCGAAGGGTGCGCGGGAGCGCTCCCGAGGATAGTCACTCCTGCGTGAGTTATCCTCTATCAGCCCGTGAAGGCGGGCATCCTAGCGAATGCACAGAATGACGGGGCGGGTGGTGCACCCACACCCCAGTGGCATTGCAAGCCGGATGGAGCATATATCCTCGCGGATCCTGGCCGCGGGGGTGCTGC
		</sequence>
		<sequence>
			<taxon idref="GE0138_2012"/>
			AAGCGGCCCCTAGTGCCGCCTCGCCTCTCTTGCCGCAGCTCCTCCCGCTCCCCCGACGGGTGGTGCTGGGCTGACCCAACGGGCCCTTCCCCCGGCCGGCCCAGAATCTCCGGTCGTTGTCAACACTCCATTCCTGGGTCGACGCGTATCGACGTCGCCGCATCTGACTCGAGGTTCGTCGTTCCGCGTCCCGCAACGCCGGCAATTAGTTCGGAGACTAAGAAGGCCCGCGCGCACACACAGGTCCGACGGAGCGATCGACGCATTTGCCTCCTGATGCGAAGGATGGGGTACACCGTTGTTCGCTTGACACTCCGGTCGGTCCCTCACCGCGCTCCCATTCGGCTATGACCATGAATTGGCACAGTCGCCCCGTGCGTCGTCACAGACACCAGACCTTACCTGACATCTCCCTAATCCTCGGACCTCTCATGCGGCAGCGGCGCCTGTAGGATTTCCCCCCCCCGCGGATAGCAGGCTCAGCCTTGGGAAGTTTTTCCATTCTGAAATGGCTACCTCGAACCACGGTATTCGCAACCGCATGGGAGTATCGTCAATGGGCTTCAGAGTACTGACGCGTACACGGTGCTAACGCCGCGGCCACCATCAGTTTGCACCCGCTTCGAGATGCGTCGGACCAATAACGAACCGCCCTGACACCCCGCGTAGCTGAGCTCGTCCGGCGGTCAAGCAGGTGCAATAAACGTCGGCTGCGTCTAGCAGCCGGACTGCGCTTATGGTCATGACCGCGCTAAGACAGTGTAGTTAAAACAGGGCCCAGACAAATCTTCGGCCAGAGGGCCGGCGGGTGGCCAGGGTCACAAACGCGGTATTCACGACAGCGGGGGCCGGATATGGCCTCGCGGACGCAGCGCTAGCTCCGGGGTCCTAGGGGCCATCATCGAAAGTCGAGGGTCTGCAGTGGCCGCCGGCCGCTGCCTTTTTGTTTTGATGGCAGGTCGTGTGGTGGTATCCGCACTTATCTTAGAGGCCGATACCGGGTGTATCGAGCTACGGGGGGAACAAGCAGCAGCGGCGACATAGCCTTCGGGCTGAGGGGCAGTCGTAAGAGAGCGAGGACCAGGATAGCGTAGTGCTACAACCTACTATCTCACGAGACCGCGCACTCGTTGGGGCCCTAGGAGTTGACTAGTAACTGCGATCATAGTGCACCACGAATATTGACAGTGGCGGCTCCTCGAAGGGTGCGCGGGAGCGCTCCCGAGGATAGTCACTCCTGCGTGAGTTATCCTCTATCAGCCCGTGAAGGCGGGCATCCTAGCGAATGCACAGAATGACGGGGCGGGTGGTGCACCCACACCCCAGTGGCATTGCAAGCCGGATGGAGCATATATCCTCGCGGATCCTGGCCGCGGGGGTGCTGC
		</sequence>
		<sequence>
			<taxon idref="GE0139_2012"/>
			AAGCGGCCCCTAGTGCCGCCTCGCCTCTCTTGCCGCAGCTCCTCCCGCTCCCCCGACGGGTGGTGCTGGGCTGACCCAACGGGCCCTTCCCCCGGCCGGCCCAGAATCTCCGGTCGTTGTCAACACTCCATTCCTGGGTCGACGCGTATCGACGTCGCCGCATCTGACTCGAGGTTCGTCGTTCCGCGTCCCGCAACGCCGGCAATTAGTTCGGAGACTAAGAAGGCCCGCGCGCACACACAGGTCCGACGGAGCGATCGACGCATTTGCCTCCTGATGCGAAGGATGGGGTACACCGTTGTTCGCTTGACACTCCGGTCGGTCCCTCACCGCGCTCCCATTCGGCTATGACCATGAGTTGGCACAGTCGCCCCGTGCGTCGTCACAGACACCAGACCTTACCTGACATCTCCCTGATCCTCGGACCTCTCATGCGGCAGCGGCGCCTGTAGGATTTCCCCCCCCCGCGGATAGCAGGCTCAGCCTTGGGAAGTTTTTCCATTCTGAAATGGCTACCTCGAACCACGGTATTCGCAACCGCATGGGAGTATCGTCAATGGGCTTCAGAGTACTGACGCGTACACGGTGCTAACGCCGCGGCCACCATCAGTTTGCACCCGCTTCGAGATGCGTCGGACCAATAACGAACCGCCCTGACACCCCGCGTAGCTGAGCTCGTCCGGCGGTCAAGCAGGTGCAATAAACGTCGGCTGCGTCTAGCAGCCGGACTGCGCTTGTGGTCATGACCGCGCTAAGACAGTGTAGTTAAAACAGGGCCCAGACAAATCTTCGGCCAGAGGGCCAGCGGGTGGCCAGGGTCACAAACGCGGTATTCACGACAGCGGGGGCCGGATATGGCCTCGCGGACGCAGCGCTAGCTCCGGGGTCCTAGGGGCCATCATCGAAAGTCGAGGGTCTGCAGTGGCCGCCGGCCGCTGCCTTTTTGTTTTGATGGCAGGTCGTGTGGTGGTATCCGCACTTATCTTAGAGGCCGATACCGGGTGTATCGAGCTACGGGGGGAACAAGCAGCAGCGGCGACATAGCCTTCGGGCTGAGGGGCAGTCGTAAGAGAGCGAGGACCAGGATAGCGTAGTGCTACAACCTACTATCTCACGAGACCGCGCACTCGTTGGGGCCCTAGGAGTTGGCTAGTAACTGCGATCATAGTGCACCACGAATATTAACAGTGGCGGCTCCTCGAAGGGTGCGCGGGAGCGCTCCCGAGGATAGTCACTCCTGCGTGAGTTATCCTCTATCAGCCCGTGAAGGCGGGCATCCTAGCGAATGCACAGAATGACGGGGCGGGTGGTGCACCCACACCCCAGTGGCATTGCAAGCCGGATGGAGCATATATCCTCGCGGATCCTGGCCGCGGGGGTGCTGC
		</sequence>
		<sequence>
			<taxon idref="GE0140_2012"/>
			AAGCGGCCCCTAGTGCCGCCTCGCCTCTCTTGCCGCAGCTCCTCCCGCTCCCCCGACGGGTGGTGCTGGGCTGACCCAACGGGCCCTTCCCCCGGCCGGCCCAGAATCTCCGGTCGTTGTCAACACTCCATTCCTGGGTCGACGCGTATCGACGTCGCCGCATCTGACTCGAGGTTCGTCGTTCCGCGTCCCGCAACGCCGGCAATTAGTTCGGAGACTAAGAAGGCCCGCGCGCACACACAGGTCCGACGGAGCGATCGACGCATTTGCCTCCTGATGCGAAGGATGGGGTACACCGTTGTTCGCTTGACACTCCGGTCGGTCCCTCACCGCGCTCCCATTCGGCTATGACCATGAGTTGGCACAGTCGCCCCGTGCGTCGTCACAGACACCAGACCTTACCTGACATCTCCCTGATCCTCGGACCTCTCATGCGGCAGCGGCGCCTGTAGGATTTCCCCCCCCCGCGGATAGCAGGCTCAGCCTTGGGAAGTTTTTCCATTCTGAAATGGCTACCTCGAACCACGGTATTCGCAACCGCATGGGAGTATCGTCAATGGGCTTCAGAGTACTGACGCGTACACGGTGCTAACGCCGCGGCCACCATCAGTTTGCACCCGCTTCGAGATGCGTCGGACCAATAACGAACCGCCCTGACACCCCGCGTAGCTGAGCTCGTCCGGCGGTCAAGCAGGTGCAATAAACGTCGGCTGCGTCTAGCAGCCGGACTGCGCTTGTGGTCATGACCGCGCTAAGACAGTGTAGTTAAAACAGGGCCCAGACAAATCTTCGGCCAGAGGGCCAGCGGGTGGCCAGGGTCACAAACGCGGTATTCACGACAGCGGGGGCCGGATATGGCCTCGCGGACGCAGCGCTAGCTCCGGGGTCCTAGGGGCCATCATCGAAAGTCGAGGGTCTGCAGTGGCCGCCGGCCGCTGCCTTTTTGTTTTGATGGCAGGTCGTGTGGTGGTATCCGCACTTATCTTAGAGGCCGATACCGGGTGTATCGAGCTACGGGGGGAACAAGCAGCAGCGGCGACATAGCCTTCGGGCTGAGGGGCAGTCGTAAGAGAGCGAGGACCAGGATAGCGTAGTGCTACAACCTACTATCTCACGAGACCGCGCACTCGTTGGGGCCCTAGGAGTTGGCTAGTAACTGCGATCATAGTGCACCACGAATATTAACAGTGGCGGCTCCTCGAAGGGTGCGCGGGAGCGCTCCCGAGGATAGTCACTCCTGCGTGAGTTATCCTCTATCAGCCCGTGAAGGCGGGCATCCTAGCGAATGCACAGAATGACGGGGCGGGTGGTGCACCCACACCCCAGTGGCATTGCAAGCCGGATGGAGCATATATCCTCGCGGATCCTGGCCGCGGGGGTGCTGC
		</sequence>
		<sequence>
			<taxon idref="GE0141_2012"/>
			AAGCGGCCCCTAGTGCCGCCTCGCCTCTCTTGCCGCAGCTCCTCCCGCTCCCCCGACGGGTGGTGCTGGGCTGACCCAACGGGCCCTTCCCCCGGCCGGCCCAGAATCTCCGGTCGTTGTCAACACTCCATTCCTGGGTCGACGCGTATCGACGTCGCCGCATCTGACTCGAGGTTCGTCGTTCCGGGTCCCGCAACGCCGGCAATTAGTTCGGAGACTAAGAAGGCCCGCGCGCACACACAGGTCCGACGGAGCGATCGACGCATTTGCCTCCTGATGCGAAGGATGGGGTACACCGTTGTTCGCTTGACACTCCGGTCGGTCCCTCACCGCGCTCCCATTCGGCTATGACCATGAGTTGGCACAGTCGCCCCGTGCGTCGTCACAGACACCAGACCTTACCTGACATCTCCCTAATCCTCGGACCTCTCATGCGGCAGCGGCGCCTGTAGGATTTTCCCCCCCCGCGGATAGCAGGCTCAGCCTTGGGAAGTTTTTCCATTCTGAAATGGCTACCTCGAACCACGGTATTCGCAACCGCATGGGAGTATCGTCAATGGGCTTCAGAGTACTGACGCGTACACGGTGCTAACGCCGCGGCCACCATCAGTTTGCACCCGCTTCGAGATGCGTCGGACCAATAACGAACCGCCCTGACACCCCGCGTAGCTGAGCTCGTCCGGCGGTTAAGCAGGTGCAATAAACGTCGGCTGCGTCTAGCAGCCGGACTGCGCTTGTGGTCATGACCGCGCTAAGACAGTGTAGTTAAAACAGGGCCCAGACAAATCTTCGGCCAGAGGGCCAGCGGGTGGCCAGGGTCACAAACGCGGTATTCACGACAGCGGGGGCCGGATATGGCCTCGCGGACGCAGCGCTAGCTCCGGGGTCCTAGGGGCCATCATCGAAAGTCGAGGGTCTGCAGTGGCCGCCGGCCGCTGCCTTTTTGTTTTGATGGCAGGTCGTGTGGTGGTATCCGCACTTAACTTAGAGGCCGATACCGGGTGTATCGAGCTACGGGGGGAACAAGCAGCAGCGGCGACATAGCCTTCGGGCTGAGGGGCAGTCGTAAGAGAGCGAGGACAAGGATAGCGTAGTGCTACAACCTAATATGTCACGAGACCGCGCACTCGTTGGGGCCCTAGGAGTTGGCTAGTAACTGCGATCATAGTGCACCACGAATATTGACAGTGGCGGCTCCTCGAAGGGTGCGCGGGAGCGCTCCCGAGGATAGTCACTCCTGCGTGAGTTATCCTCTATCAGCCCGTGAAGGCGGGCATCCTAGCGAATGCACAGAATGACGGGGCGGGTGGTGCACCCACACCCCAGTGGCATTGCAAGCCGGATGGAGCATATATCCTCGCGGATCCTGGCCGCGGGGGTGCTGC
		</sequence>
		<sequence>
			<taxon idref="GE0142_2012"/>
			AAGCGGCCCCTAGTGCCGCCTCGCCTCTCTTGCCGCAGCTCCTCCCGCTCCCCCGACGGGTGGTGCTGGGCTGACCCAACGGGCCCTTCCCCCGGCCGGCCCAGAATCTCCGGTCGTTGTCAACACTCCATTCCTGGGTCGACGCGTATCGACGTCGCCGCATCTGACTCGAGGTTCGTCGTTCCGCGTCCCGCAACGCCGGCAATTAGTTCGGAGACTAAGAAGGCCCGCGCGCACACACAGGTCCGACGGAGCGATCGACGCATTTGCCTCCTGATGCGAAGGATGGGGTACACCGTTGTTCGCTTGACACTCCGGTCGGTCCCTCACCGCGCTCCCATTCGGCTATGACCATGAGTTGGCACAGTCGCCCCGTGCGTCGTCACAGACACCAGACCTTACCTGACATCTCCCTGATCCTCGGACCTCTCATGCGGCAGCGGCGCCTGTAGGATTTCCCCCCCCCGCGGATAGCAGGCTCAGCCTTGGGAAGTTTTTCCATTCTGAAATGGCTACCTCGAACCACGGTATTCGCAACCGCATGGGAGTATCGTCAATGGGCTTCAGAGTACTGACGCGTACACAGTGCTAACGCCGCGGCCACCATCAGTTTGCACCCGCTTCGAGATGCGTCGGACCAATAACGAACCGCCCTGACACCCCGCGTAGCTGAGCTCGTCCGGCGGTCAAGCAGGTGCAATAAACGTCGGCTGCGTCTAGCAGCCGGACTGCGCTTGTGGTCATGACCGCGCTAAGACAGTGTAGTTAAAACAGGGCCCAGACAAATCTTCGGCCAGAGGGCCAGCGGGTGGCCAGGGTCACAAACGCGGTATTCACGACAGCGGGGGCCGGATATGGCCTCGCGGACGCAGCGCTAGCTCCGGGGTCCTAGGGGCCATCATCGAAAGTCGAGGGTCTGCAGTGGCCGCCGGCCGATGCCTTTTTGTTTTGATGGCAGGTCGTGTGGTGGTATCCGCACTTATCTTAGAGGCCGATACCGGGTGTATCGAGCTACGGGGGGAACAAGCAGCAGCGGCGACATAGCCTTCGGGCTGAGGGGCAGTCGTAAGAGAGCGAGGACCAGGATAGCGTAGTGCTACAACCTACTATCTCACGAGACCGCGCACTCGTTGGGGCCCTAGGAGTTGGCTAGTAACTGCGATCATAGTGCACCACGAATATTAACAGTGGCGGCTCCTCGAAGGGTGCGCGGGAGCGCTCCCGAGGATAGTCACTCCTGCGTGAGTTATCCTCTATCAGCCCGTGAAGGCGGGCATCCTAGCGAATGCACAGAATGACGGGGCGGGTGGTGCACCCACACCCCAGTGGCATTGCAAGCCGGATGGAGCATATATCCTCGCGGATCCTGGCCGCGGGGGTGCTGC
		</sequence>
		<sequence>
			<taxon idref="GE0143_2012"/>
			AAGCGGCCCCTAGTGCCGCCTCGCCTCTCTTGCCGCAGCTCCTCCCGCTCCCCCGACGGGTGGTGCTGGGCTGACCCAACGGGCCCTTCCCCCGGCCGGCCCGGAATCTCCGGTCGTTGTCAACACTCCATTCCTGGGTCGACGCGTATCGACGTCGCCGCATCTGACTCGAGGTTCGTCGTTCCGCGTCCCGCAACGCCGGCAATTAGTTCGGAGACTAAGAAGGCCCGCGCGCACACACAGGTCCGACGGAGCGATCGACGCATTTGCCTCCTGATCCGAAGGATGGGGTACACCGTTGTTCGCTTGACACTCCGGTCGGTCCCTCACCGCGCTCCCATTCGGCTATGACCATGAGTTGGCACAGTCGCCCCGTGCGTCGTCACAGACACCAGACCTTACCTGACATCTCCCTAATCCTCGGACCTCTCATGCGGCAGCGGCGCCTGTAGGATTTCCCCCCCCCGCGGATAGCAGGCTCAGCCTTGGGAAGTTTTTCCATTCTGAAATGGCTACCTCGAACCACGGTATTCGCAACCGCATGGGAGTATCGTCAATGGGCTTCAGAGTACTGACGCGTACACGGTGCTAACGCCGCGGCCACCATCAGTTTGCACCCGCTTCGAGATGCGTCGGACCAATAACGAACCGCCCTGACACCCCGCGTAGCTGAGCTCGTCCGGCGGTTAAGCAGGTGCAATAAACGTCGGCTGCGTCTAGCAGCCGGACTGCGCTTGTGGTCATGACCGCGCTAAGACAGTGTAGTTAAAACAGGGCCCAGACAAATCTTCGGCCAGAGGGCCAGCGGGTGGCCAGGGTCACAAACGCGGTATTCACGACAGCGGGGGCCGGATATGGCCTCGCGGACGCAGCGCTAGCTCCGGGGTCCTAGGGGCCATCATCGAAAGTCGAGGGTCTGCAGTGGCCGCCGGCCGCTGCCTTTTTGTTTTGATGGCAGGTCGTGTGGTGGTATCCGCACTTATCTTAGAGGCCGATACCGGGTGTATCGAGCTACGGGGGGAACAAGCAGCAGCGGCGACATAGCCTTCGGGCTGAGGGGCAGTCGTAAGAGAGCGAGGACAAGGATAGCGTAGTGCTACAACCTAATATGTCACGAGACCGCGCACTCGTTGGGGCCCTAGGAGTTGGCTAGTAACTGCGATCATAGTGCACCACGAATATTGACAGTGGCGGCTCCTCGAAGGGTGCGCGGGAGCGCTCCCGAGGATAGTCACTCCTGCGTGAGTTATCCTCTATCAGCCCGTGAAGGCGGGCATCCTAGCGAATGCACAGAATGACGGGGCGGGTGGTGCACCCACACCCCAGTGGCATTGCAAGCCGGATGGAGCATATATCCTCGCGGATCCTGGCCGCGGGGGTGCTGC
		</sequence>
		<sequence>
			<taxon idref="GE0144_2012"/>
			AAGCGGCCCCTAGTGCCGCCTCGCCTCTCTTGCCGCAGCTCCTCCCGCTCCCCCGACGGGTGGTGCTGGGCTGACCCAACGGGCCCTTCCCCCGGCCGGCCCAGAATCTCCGGTCGTTGTCAACACTCCATTCCTGGGTCGACGCGTATCGACGTCGCCGCATCTGACTCGAGGTTCGTCGTTCCGCGTCCCGCAACGCCGGCAATTAGTTCGGAGACTAAGAAGGCCCGCGCGCACACACAGGTCCGACGGAGCGATCGACGCATTTGCCTCCTGATGCGAAGGATGGGGTACACCGTTGTTCGCTTGACACTCCGGTCGGTCCCTCACCGCGCTCCCATTCGGCTATGACCATGAATTGGCACAGTCGCCCCGTGCGTCGTCACAGACACCAGACCTTACCTGACATCTCCCTAATCCTCGGACCTCTCATGCGGCAGCGGCGCCTGTAGGATTTCCCCCCCCCGCGGATAGCAGGCTCAGCCTTGGGAAGTTTTTCCATTCTGAAATGGCTACCTCGAACCACGGTATTCGCAACCGCATGGGAGTATCGTCAATGGGCTTCAGAGTACTGACGCGTACACGGTGCTAACGCCGCGGCCACCATCAGTTTGCACCAGCTTCGAGATGCGTCGGACCAATAACGAACCGCCCTGACACCCCGCGTTGCTGAGCTCGTCCGGCGGTCAAGCAGGTGCAATAAACGTCGGCTGCGTCTAGCAGCCGGACTGCGCTTATGGTCATGACCGCGCTAAGACAGTGTAGTTAAAACAGGGCCCAGACAAATCTTCGGCCAGAGGGCCGGCGGGTGGCCAGGGTCACAAACGCGGTATTCACGACAGCGGGGGCCGGATATGGCCTAGCGGACGCAGCGCTAGCTCCGGGGTCCTAGGGGCCATCATCGAAAGTCGAGGGTCTGCAGTGGCCGCCGGCCGCTGCCTTTTTGTTTTGATGGCAGGTCGTGTGGTGGTATCCGCACTTATCTTAGAGGCCGATACCGGGTGTATCGAGCTACGGGGGGAACAAGCAGCAGCGGCGACATAGCCTTCGGGCTGAGGGGCAGTCGTAAGAGAGCGAGGACCAGGATAGCGTAGTGCTACAACCTACTATCTCACGAGACCGCGCACTCGTTGGGGCCCTAGGAGTTGACTAGTAACTGCGATCATAGTGCACCACGAATATTGACAGTGGCGGCTCCTCGAAGGGTGCGCGGGAGCGCTCCCGAGGATAGTCACTCCTGCGTGAGTTATCCTCTATCAGCCCGTGAAGGCGGGCATCCTAGCGAATGCACAGAATGACGGGGCGGGTGGTGCACCCACACCCCAGTGGCATTGCAAGCCGGATGGAGCATATATCCTCGCGGATCCTGGCCGCGGGGGTGCTGC
		</sequence>
		<sequence>
			<taxon idref="GE0145_2012"/>
			AAGCGGCCCCTAGTGCCGACTCGCCTCTCTTGCCGCAGCTCCTCCCGCTCCCCCGACGGGTGGTGCTGGGCTGACCCAACGGGCCCTTCCCCCGGCCGGCCCAGAATCTCCGGTCGTTGTCAACACTCCATTCCTGGGTCGACGCGTATCGACGTCGCCGCATCTGACTCGAGGTTCGTCGTTCCGCGTCCCGCAACGCCGGCAATTAGTTCGGAGACTAAGAAGGCCCGCGCGCACACACAGGTCCGACGGAGCGATCGACGCATTTGCCTCCTGATGCGAAGGATGGGGTACACCGTTGTTCGCTTGACACTCCGGTCGGTCCCTCACCGCGCTCCCATTCGGCTATGACCATGAATTGGCACAGTCGCCCCGTGCGTCGTCACAGACACCAGACCTTACCTGACATCTCCCTAATCCTCGGACCTCTCATGCGGCAGCGGCGCCTGTAGGATTTCCCCCCCCCGCGGATAGCAGGCTCAGCCTTGGGAAGTTTTTCCATTCTGAAATGGCTACCTCGAACCACGGTATTCGCAACCGCATGGGAGTATCGTCAATGGGCTTCAGAGTACTGACGCGTACACGGTGCTAACGCCGCGGCCACCATCAGTTTGCACCCGCTTCGAGATGCGTCGGACCAATAACGAACCGCCCTGACACCCCGCGTAGCTGAGCTCGTCCGGCGGTCAAGCAGGTGCAATAAACGTCGGCTGCGTCTAGCAGCCGGACTGCGCTTATGGTCATGACCGCGCTAAGACAGTGTAGTTAAAACAGGGCCCAGACAAATCTTCGGCCAGAGGGCCGGCGGGTGGCCAGGGTCACAAACGCGGTATTCACGACAGCGGGGGCCGGATATGGCCTCGCGGACGCAGCGCTAGCTCCGGGGTCCTAGGGGCCATCATCGAAAGTCGAGGGTCTGCAGTGGCCGCCGGCCGCTGCCTTTTTGTTTTGATGGCAGGTCGTGTGGTGGTATCCGCACTTATCTTAGAGGCCGATACCGGGTGTATCGAGCTACGGGGGGAACAAGCAGCATCGGCGACATAGCCTTCGGGCTGAGGGGCAGTCGTAAGAGAGCGAGGACCAGGATAGCGTAGTGCTACAACCTACTATCTCACGAGACCGCGCACTCGTTGGGGCCCTAGGAGTTGACTAGTAACTGCGATCATAGTGCACCACGAATATTGACAGTGGCGGCTCCTCGAAGGGTGCGCGGGAGCGCTCCCGAGGATAGTCACTCCTGCGTGAGTTATCCTCTATCAGCCCGTGAAGGCGGGCATCCTAGCGAATGCACAGAATGACGGGGCGGGTGGTGCACCCACACCCCAGTGGCATTGCAAGCCGGATGGAGCATATATCCTCGCGGATCCTGGCCGCGGGGGTGCTGC
		</sequence>
		<sequence>
			<taxon idref="GE0146_2012"/>
			AAGCGGCCCCTAGTGCCGCCTCGCCTCTCTTGCCGCAGCTCCTCCCGCTCCCCCGACGGGTGGTGCTGGGCTGACCCAACGGGCCCTTCCCCCGGCCGGCCCAGAATCTCCGGTCGTTGTCAACACTCCATTCCTGGGTCGACGCGTATCGACGTCGCCGCATCTGACTCGAGGTTCGTCGTTCCGCGTCCCGCAACGCCGGCAATTAGTTCGGAGACTAAGAAGGCCCGCGCGCACACACAGGTCCGACGGAGCGATCGACGCATTTGCCTCCTGATGCGAAGGATGGGGTACACCGTTGTTCGCTTGACACTCCGGTCGGTCCCTCACCGCGCTCCCATTCGGCTATGACCATGAGTTGGCACAGTCGCCCCGTGCGTCGTCACAGACACCAGACCTTACCTGACATCTCCCTGATCCTCGGACCTCTCATGCGGCAGCGGCGCCTGTAGGATTTCCCCCCCCCGCGGATAGCAGGCTCAGCCTTGGGAAGTTTTTCCATTTTGAAATGGCTACCTCGAACCACGGTATTCGCAACCGCATGGGAGTATCGTCAATGGGCTTCAGAGTACTGACGCGTACACGGTGCTAACGCCGCGGCCACCATCAGTTTGCACCCGCTTCGAGATGCGTCGGACCAATAACGAACCGCCCTGACACCCCGCGTAGCTGAGCTCGTCCGGCGGTCAAGCAGGTGCAATAAACGTCGGCTGCGTCTAGCAGCCGGACTGCGCTTGTGGTCATGACCGCGCTAAGACAGTGTAGTTAAAACAGGGCCCAGACAAATCTTCGGCCAGAGGGCCAGCGGGTGGCCAGGGTCACAAACGCGGTATTCACGACAGCGGGGGCCGGATATGGCCTCGCGGACGCAGCGCTAGCTCCGGGGTCCTAGGGGCCATCATCGAAAGTCGAGGGTCTGCAGTGGCCGCCGGCCGCTGCCTTTTTGTTTTGATGGCAGGTCGTGTGGTGGTATCCGCACTTATCTTAGAGGCCGATACCGGGTGTATCGAGCTACGGGGGGAACAAGCAGCAGCGGCGACATAGCCTTCGGGCTGAGGGGCAGTCGTAAGAGAGCGAGGACCAGGATAGCGTAGTGCTACAACCTACTATCTCACGAGACCGCGCACTCGTTGGGGCCCTAGGAGTTGGCTAGTAACTGCGATCATAGTGCACCACGAATATTAACAGTGGCGGCTCCTCGAAGGGTGCGCGGGAGCGCTCCCGAGGATAGTCACTCCTGCGTGAGTTATCCTCTATCAGCCCGTGAAGGCGGGCATCCTAGCGAATGCACAGAATGACGGGGCGGGTGGTGCACCCACACCCCAGTGGCATTGCAAGCCGGATGGAGCATATATCCTCGCGGATCCTGGCGGCGGGGGTGCTGC
		</sequence>
		<sequence>
			<taxon idref="GE0147_2012"/>
			AAGCGGCCCCTAGTGCCGCCTCGCCTCTCTTGCCGCAGCTCCTCCCGCTCCCCCGACGGGTGGTGCTGGGCTGACCCAACGGGCCCTTCCCCCGGCCGGCCCAGAATCTCCGGTCGTTGTCAATACTCCATTCCTGGGTCGACGCGTATTGACGTCGCCGCATCTGACTCGAGGTTCGTCGTTCCGCGTCCCGCAACGCCGGCAATTAGTTCGGAGACTAAGAAGGCCCGCGCGCACACACAGGTCCGACGGAGCGATCGACGCATTTGCCTCCTGATGCGAGGGATGGGGTACACCGTTGTTCGCTTGACACTCCGGTCGGTCCCTCACCGCGCTCCCATTCGGCTCTGACCATGAGTTGGTACAGTCGCCCCGTGCGTCGTCCCAGACACCAGACCTTACCTGACATCTCCCTAATCCTCGGACCTCTCATGCGGCAGCGGCGCCTGTAGGATTGCCCCCCCCCGCGGATAGCAGGCTCAGCCTTGGGAAGTTTTTCCATTCTGAAATGGCTACCTCGGACCACGGTATTCGCAACCGCATGGGAGTATCGTCAATGGGCTTCAGAGTACTGACGCGTACACGGTGCTAACGCCGCGGCCACCATCAGTTTGCACCCGCTTCGAGATGCGTCGGACCAATAACGAACCGCCCTGACACCCCGCGTAGCTGAGCTCGTCCGGCAGTCAAGCAGGTGCAATAAACGTCGGCTGCGTCTAGCAGCCGGACTGCACTTATAGTCATGACCGCGCTAAGACAGTGTAGTTAAAACAGGGCCCAGACAAATCTTCGGCCAGAGGGCCGGCGGGTGGCCAGGATCACAAACGCGGTATTCACGACAGCGGGGGCCGGATATGGCCTCGCGGACGCAGCGCTAGCTCCGGGGTCCTAGGGGCCATCATCGAAAGTCGAGGGTCTGCAGTGGCCGCCGGCCGCTGCCTTTTTGTTTTGATGGCAGGTCGTGTGGTGGTATCCGCACTTATCTTAGAAGCCGATACCGGGTGTATCGAGCTGCGGGGGGAACAAGCAGCAGGGGCGACATAGCCTTCGGGCTGAGGGGCAGTCGTAAGAGAGCGAGGACCAGGATAGCGTAGTGCTACAGCCTACTACCCCACGAGACCGCGCACTCGTTGGGGCCCTAGGAGTTGGCTAGTAACTGCGATCGTAGTGCACCACGAATATTGATAGTGGCGGCTCCTCGAAGGGTGCGCGAGAGCGCTCCCGAGGATGATCACTCCTGCGTGAGTTATCCTCTATCAGCGCGTAAAGGCGCGCATCCTAGCGAATGCACAGAATGACGGGGCGGGTGGTGCACCCACACCCCAGTGGTATTGCAAGGCGGATGGAGCATATATCCTCGCGGATCCTGGCCGCGGGGGTGCGGC
		</sequence>
		<sequence>
			<taxon idref="GE0148_2012"/>
			AACCCGCCCTTAGTGCCGCCTCGCCTCTTTTGCGGCAGCTCCTCTCGCTCCCGCGACAGGTGGTGCTAGGCTGACCCAACGGGCCCTTCCCCCGGCCGGCCTAGAATCTCCGGTTGTTGTCAACACTCCATTCCTGGGTCGACGCATGTCGACGGCGCCGCATCTGACTCGAGGTTCGTCGTTCCGCGTCCCGCAACGCCGGCAATTAGGTCTGAGACTAAGAAGGCCTGCGCGCACACACATGTCTGACGGAACGATCGACGCATTTGCTTCCTGATGCGAGGGCTGGGGTACACCGTTGTTCGCCTGATACTCCGGTCGGTCCCTCACCGCGCGCCCGTTCGGCTCCGAGCATGAGTTGACACAGTCGCCCCGTGCGTCGTCCCAGACACCATACCTTACCTGACATCCCCCTAATCCTCAAGCCCCTCACGCGGCAGCGTCGCCTGTAGGGTTGCCCCGCCCCGCGGATAGCAGGCTCAGCCTCGGGAAGTTTTTCCATTCTGAAATGGCTACCTCGGACCACGGTCTTCGCAACCGCATGGGAGTATCGTCAATGGGCCTCAGAGCACTGACGCGGACACGGTGCGAACGCCGCGGCCACCGTCAGTTTGTACCCGCTTCAAGATGCGTCGGACTAATAACGAACCGCCCTAACACCCCGCGTAGCTGAGCTCGTCCGGCGGTCAAGCAGGTGCAATAAACGCCTGCTGTGTCTAGCAGCCGGCCTGCGCTTATAGTCATGACCGCGCTAAGAGAGTGCAGTTAAAACAGGGCCCGGACAAATCTTCGGCCAGAGGGCCGGCGGGTGGCCAGGGTCGCAAGCGCGGTACTCACGACAGCGAGGACCAGAAATGGCCTCACGGACGCAGCGTTAGCTCCGGGGTCCTAGGAGCCATCATCGAAAGTCGAGGGTCTGCAGTGGCCGCCGGCCGCTGCCCTTTTCTTTTGATGGCAGGTCGCGTGGTGATACCCGCACTTATCTTCGAGTCCGATACCGGGTGTATCGAACTGCGGGGGGAATGGAGACCAGCGGCGACATAGTTTTCGGGCTGAGGGGCAGTCGTAACCGAGCGAGGACCATGATAGCGTAGTGCTACAGCCTACTATCCCACGAGACCGCGCACTCGTTGGGGCCCTGGGAGTGTGCTAGTAACTGCAGTCGTAGTGCACCACGAATATTGACAGTGGCGGCTCCTCGAGGGGTGCGCGGGGGCGCTCCCGAGGATGGTCACTCCTGCGTAAATTATCCTCTATCAGAGAGTGCGGGTGGGCATCCTAGCGGATGCACAGACTGACGGGGTGGGTGGTGCACCCACACCCCGGTGGTATTGAAAGCCAGATCGAGCATATATCCGCGCGGATCCTGGCCGCGGGGGTACGGC
		</sequence>
		<sequence>
			<taxon idref="GE0149_2012"/>
			AAGCGGCCCCTAGTGCCGCCTCGCCTCTCTTGCCGCAGCTCCTCCCGCTCCCCCGACGGGTGGTGCTGGGCTGACCCAACGGGCCCTTCCCCCGGCCGGCCCAGAATCTCCGGTCGTTGTCAACACTCCATTCCTGGGTCGACGCGTATCGACGTCGCCGCATCTGACTCGAGGTTCGTCGTTCCGCGTCCCGCAACGCCGGCAATTAGTTCGGAGACTAAGAAGGCCCGCGCGCACACACAGGTCCGACGGAGCGATCGACGCATTTGCCTCCTGATGCGAAGGATGGGGTACACCGTTGTTCGCTTGACACTCCGGTCGGTCCCTCACCGCGCTCCCATTCGGCTATGACCATGAGTTGGCACAGTCGCCCCGTGCGTCGTCACAGACACCAGACCTTACCTGACATCTCCCTGATCCTCGGACCTCTCATGCGGCAGCGGCGCCTGCAGGATTTCCCCCCCCCGCGGATAGCAGGCTCAGCCTTGGGAAGTTTTTCCATTCTGAAATGGCTACCTCGAACCACGGTATTCGCAACCGCATGGGAGTATCGTCAATGGGCTTCAGAGTACTGACGCGTACACGGTGCTAACGCCGCGGCCACCATCAGTTTGCACCCGCTTCGAGATGCGTCGGACCAATAACGAACCGCCCTGACACCCCGCGTAGCTGAGCTCGTCCGGCGGTCAAGCAGGTGCAATAAACGTCGGCTGCGTCTAGCAGCCGGACTGCGCTTGTGGTCATGACCGCGCTAAGACAGTGTAGTTAAAACAGGGCCCAGACAAATCTTCGGCCAGAGGGCCAGCGGGTGGCCAGGGTCACAAACGCGGTATTCACGACAGCGGGGGCCGGATATGGCCTCGCGGACGCAGCGCTAGCTCCGGGGTCCTAGGGGCCATCATCGAAAGTCGAGGGTCTGCAGTGGCCGCCGGCCGCTGCCTTTTTGTTTTGATGGCAGGTCGTGTGGTGGTATCCGCACTTATCTTAGAGGCCGATACCGGGTGTATCGAGCTACGGGGGGAACAAGCAGCAGCGGCGACATAGCCTTCGGGCTGAGGGGCAGTCGTAAGAGAGCGAGGACCAGGATAGCGTAGTGCTACAACCTACTATCTCACGAGACCGCGCACTCGTTGGGGCCCTAGGAGTTGGCTAGTAACTGCGATCATAGTGCACCACGAATATTAACAGTGGCGGCTCCTCGAAGGGTGCGCGGGAGCGCTCCCGAGGATAGTCACTCCTGCGTGAGTTATCCTCTATCAGCCCGTGAAGGCGGGCATCCTAGCGAATGCACAGAATGACGGGGCGGGTGGTGCACCCACACCCCAGTGGCATTGCAAGCCGGATGGAGCATATATCCTCGCGGATCCTGGCCGCGGGGGTGCTGC
		</sequence>
		<sequence>
			<taxon idref="GE0150_2012"/>
			AAGCGGCCCCTAGTGCCGCCTCGCCTCTCTTGCCGCAGCTCCTCCCGCTCCCCCGACGGGTGGTGCTGGGCTGACCCAACGGGCCCTTCCCCCGGCCGGCCCAGAATCTCCGGTCGTTGTCAACACTCCATTCCTGGGTCGACGCGTATCGACGTCGCCGCATCTGACTCGAGGTTCGTCGTTCCGCGTCCCGCAACGCCGGCAATTAGTTCGGAGACTAAGAAGGCCCGCGCGCACACACAGGTCCGACGGAGCGATCGACGCATTTGCCTCCTGATGCGAAGGATGGGGTACACCGTTGTTCGCTTGACACTCCGGTCGGTCCCTCACCGCGCTCCCATTCGGCTATGACCATGAGTTGGCACAGTCGCCCCGTGCGTCGTCACAGACACCAGACCTTACCTGACATCTCCCTGATCCTCGGACCTCTCATGCGGCAGCGGCGCCTGTAGGATTTCCCCCCCCCGCGGATAGCAGGCTCAGCCTTGGGAAGTTTTTCCATTCTGAAATGGCTACCTCGAACCACGGTATTCGCAACCGCATGGGAGTATCGTCAATGGGCTTCAGAGTACTGACGCGTACACGGTGCTAACGCCGCGGCCACCATCAGTTTGCACCCGCTTCGAGATGCGTCGGACCAATAACGAACCGCCCTGACACCCCGCGTAGCTGAGCTCGTCCGGCGGTCAAGCAGGTGCAATAAACGTCGGCTGCGTCTAGCAGCCGGACTGCGCTTGTGGTCATGACCGCGCTAAGACAGTGTAGTTAAAACAGGGCCCAGACAAATCTTCGGCCAGAGGGCCAGCGGGTGGCCAGGGTCACAAACGCGGTATTCACGACAGCGGGGGCCGGATATGGCCTCGCGGACGCAGCGCTAGCTCCGGGGTCCTAGGGGCCATCATCGAAAGTCGAGGGTCTGCAGTGGCCGCCGGCCGCTGCCTTTTTGTTTTGATGGCAGGTCGTGTGGTGGTATCCGCACTTATCTTAGAGGCCGATACCGGGTGTATCGAGCTACGGGGGGAACAAGCAGCAGCGGCGACATAGCCTTCGGGCTGAGGGGCAGTCGTAAGAGAGCGAGGACCAGGATAGCGTAGTGCTACAACCTACTATCTCACGAGACCGCGCACTCGTTGGGGCCCTAGGAGTTGGCTAGTAACTGCGATCATAGTGCACCACGAATATTAACAGTGGCGGCTCCTCGAAGGGTGCGCGGGAGCGCTCCCGAGGATAGTCACTCCTGCGTGAGTTATCCTCTATCAGCCCGTGAAGGCGGGCATCCTAGCGAATGCACAGAATGACGGGGCGGGTGGTGCACCCACACCCCAGTGGCATTGCAAGCCGGATGGAGCATATATCCTCGCGGATCCTGGCCGCGGGGGTGCTGC
		</sequence>
		<sequence>
			<taxon idref="GE0151_2012"/>
			AAGCGGCCCCTAGTGCCGCCTCGCCTCTCTTGCCGCAGCTCCTCCCGCTCCCCCGACGGGTGGTGCTGGGCTGACCCAACGGGCCCTTCCCCCGGCCGGCCCAGAATCTCCGGTCGTTGTCAACACTCCATTCCTGGGTCGACGCGTATCGACGTCGCCGCATCTGACTCGAGGTTCGTCGTTCCGCGTCCCGCAACGCCGGCAATTAGTTCGGAGACTAAGAAGGCCCGCGCGCACACACAGGTCCGACGGAGCGATCGACGCATTTGCCTCCTGATGCGAAGGATGGGGTACACCGTTGTTCGCTTGACACTCCGGTCGGTCCCTCACCGCGCTCCCATTCGGCTATGACCATGAATTGGCACAGTCGCCCCGTGCGTCGTCACAGACACCAGACCTTACCTGACATCTCCCTAATCCTCGGACCTCTCATGCGGCAGCGGCGCCTGTAGGATTTCCCCCCCCCGCGGATAGCAGGCTCAGCCTTGGGAAGTTTTTCCATTCTGAAATGGCTACCTCGAACCACGGTATTCGCAACCGCATGGGAGTATCGTCAATGGGCTTCAGAGTACTGACGCGTACACGGTGCTAACGCCGCGGCCACCATCAGTTTGCACCCGCTTCGAGATGCGTCGGACCAATAACGAACCGCCCTGACACCCCGCGTAGCTGAGCTCGTCCGGCGGTCAAGCAGGTGCAATAAACGTCGGCTGCGTCTAGCAGCCGGACTGCGCTTATGGTCATGACCGCGCTAAGACAGTGTAGTTAAAACAGGGCCCAGACAAATCTTCGGCCAGAGGGCCGGCGGGTGGCCAGGGTCACAAACGCGGTATTCACGACAGCGGGGGCCGGATATGGCCTCGCGGACGCAGCGCTAGCTCCGGGGTCCTAGGGGCCATCATCGAAAGTCGAGGTTCTGCAGTGGCCGCCGGCCGCTGCCTTTTTGTTTTGATGGCAGGTCGTGTGGTGGTATCCGCACTTATCTTAGAGGCCGATACCGGGTGTATCGAGCTACGGGGGGAACAAGCAGCAGCGGCGACATAGCCTTCGGGCTGAGGGGCAGTCGTAAGAGAGCGAGGACCCGGATAGCGTAGTGCTACAACCTACTATCTCACGAGACCGCGCACTCGTTGGGGCCCTAGGAGTTGACTAGTAACTGCGATCATAGTGCACCACGAATATTGACAGTGGCGGCTCCTCGAAGGGTGCGCGGGAGCGCTCCCGAGGATAGTCACTCCTGCGTGAGTTATCCTCTATCAGCCCGTGAAGGCGGGCATCCTAGCGAATGCACAGAATGACGGGGCGGGTGGTGCACCCACACCCCAGTGGCATTGCAAGCCGGATGGAGCATATATCCTCGCGGATCCTGGCCGCGGGGGTGCTGC
		</sequence>
		<sequence>
			<taxon idref="GE0152_1993"/>
			CACCCGCCCCTAGTGCCGCCTCGCCTCTCTTGCGGCAGCTCCCCCCGCTCCCGCGACAGATGGTGCTGGGCTGACCCAGCGGGCCCTTCCCCCGGCCGGCCCAGAATCTCCGGCCGTTGTCAACACTACATTCCTGGGTCGGGGCGTATCGACGTCGCAGCATCTGACTCGAGGTTCGTCGTTCCGCGTCCCGCAACACCGGCAATTAGTTTGGAGACTAAGAAGGCCCGCGCGCACAGACAGGTCCGACGGAGCGATCGACGCATTTGCCTCCTGATGCGAGGGATGGGGTACACCGTTGTTCGCTTGATAATCCGGTCGGTCCCTCACCGCGCGACCGTTCGGCTCCGAGCATAAGTTGGCACAGTCGCCCCGTGCGTCGTCCCAGACACCAGATCTTACCTGACATCCCCCTAATCCTCGGGCCCCTCATGCGGCAGCGTCGCCTGTAGGATTGCCCCCCCCTGCGGATAGCAGGCTCAGCCTCGGGAAGTTTTTCCGTTCTGAAATGGCTACCTCGGACCACGGTATTCGCAACCGCATGGGAGTATCGTCAATGGGCTCCAGAGCGCTGACGCGGACACGGTGCTAACGCCGCGGCCACCATCAGTTTGCACCCACTTCAAGATGCGTCGGACCAATAACGAACCGCCCTGACACCCCGCGTAGCTGAGCTTGTTCGGAGGTCAAGCAGTTGCAATAAACGTCGGCTGCGTCTAGCAGCCGGCCTGCGCTTATAGTGATGACCGCGCTAAGACAGTGTAGTTAAAACAGGGCCCGGACAAATCTTCGGCCAGAGAGCCGGCGCGTGGCCAGGGTCGCAAACGCGGTATTCACGACAGTGGGGGCCGGATATGGCCTCGCGGACGCAGCGCTAGATCGGGGGTCCTAGGGGCCATCATCGAAAGTCGAGGGTCTGCAGTGGCCGCCGGCCGCCGCCTTTTCCTTTTGATGGCAGATCGCGTGGTGGTACCCGCACTTATCTTCGAGGCCGAGACCGGGTGTATCGAGCTGCGGGGGGAACAAGCAGCAGCGGCGACATAGTCTTCGGGCTGAGGGACAGTCGTAACAGATCGAGGACCAGGATAACTTAGTGCTACAGCCTACTATCCCACGAGACCGCGCACTCGTTGGGGCCCTGGGAGTTTGCTAGTAACTACGATCGTAGGGCACCACGAATATTGACAGTGGCGGCTCCTCGAGGGGTGCGCGGGAGCGCTCCCGAAGATGGTCACTCTTGCGTGAGTTATCCTCTAACGGCGCGTGAAGGCGGGCACCCTAGCGGATGCACAGAATGGCGGGGCGGGTGGCGCACCCAGACCCCAGTGGTATTGCAAGCCGGATGGAGCATATATCCTCGCGGACCCTGGCCGCGGGGGTGCGGC
		</sequence>
		<sequence>
			<taxon idref="GE0153_1993"/>
			AGCCCGCCCCCAGTGCTACCTCGGGTCCCCCGTGGCAGCTCCTGCCGCGCCTGGGACAGGTGTTGCTGGACCGACCTGACGGCTCCTCCCGTCTGCGGGCTCAGCATCCCCCGTCGTTGCCGACGCCCCATTCCCAGGGTAACGCGCACCAGCGTCGGCGCACCTGACTCGAGATGCGTCGTTGTGCCCCACGCCACGCCGGTGCTTACTTCGGAGGCCGAGTATGCTCCCACGAACGCACATGCCCGACCGGGTAGTCTACGCGTTCGCCTACTCATGCGGGGGACTGCGTGCGACTGCGCCCGCTTGATTCTCCAACCGGCCCCTCACCGCAGGCCTGCTCCACCCCGAGCGCGAGCTGGCACTCTCGCCACTCGCGTCGTCCCAAGCATTAGACGTCACCCGGCCCCCCTTCATTCCCCGGGCTCCTCGTGGGACAATGTCACCTGTGAAATCGCTATGCCCCGCAGGTGACAGGTTCCGTCTCGGGGACTCTGCCAATTCTGAAATGGCCACCTCGGCCCATGGTATTTGCGACTGAACCTGGGTGTCGCGCACAGAACTTCGGACACTCCCGCGGACACGGTGCTTACGCTCCGACCAACATCGGCCTGCCCCCGGCGCAGAACGCGTCGTGCCAATAACGAGACGCCCTGCAACCTCGCGTAGCGAACCTCGTCCCGCGGTCAAACGGGCGCACCAGGCGTCGGGTGCTCCTGTCAGCCGGCTGGTGCTCATAGTCAGGACCGCACTAAGACACTGTAGCGGGGGTGGGGAAGGAAGAGATCGTCGGTAAGATGGCCGACAGGTGACCGCGGGCGTGGACAAGGCGTCTACGGCAGCTGGGGGGGTGTAGAGGCGCGTGGACACAGCACCAGCCCCAGGGCCCCGGAGGTTCTCATCGAGGGCCCAGCGCCTGCAGTGGACGGCGACCGCTGCTTTCTTCTTTCGGGGTTGGGGCACGCTATGGCGCCTGCAATTTTTCTCCAGGCTGCTACCGGGCGCACCGAGCTGCGAGGGGAGCAAGCGGCAGCAGCGATATAGTCCCCGAACTGAAATGTGGCCGTAACAAGGCGAGCATCAGGCTAGCGCGGCGTTTTGGCCTGCTGTCCCGTGAGGCCGCACGTCCAGCGGGGCCCTGGGGGTTTGCCGGTCCTTGCGACCGCGTTGTCTCGAAAGTGTCGGCGGCGGGGGCTCCCTGCGAAGCGCGCGGGAGCTTTCGCGAGAGTGGTCGCTCCCGTGCGAGCTGCCCCCCATAAGCGCAGGAAGGCCGACGTCTCGGCAGACGTACAGACTAACGAGACGGGCGGTGCGTCCGCGCCCAAATGGTATCACAAACCGAATGCAGCATACGTCCTCGCGGATCCTGGGCGCGGGAGTGTGGC
		</sequence>
		<sequence>
			<taxon idref="GE0154_1993"/>
			AGCCCGCCCCCAGTGCTACCTCGGGTCCCCCGTGGCAGCTCCTGCCGCGCCTGGGACAGGTGTTGCTGGACCGACCTGACGGCTCCTCCCGTCTGCGGGCTCAGCATCCCCCGTCGTTGCCGACGCCCCATTCCCAGGGTAACGCGCACCAGCGTCGGCGCACCTGACTCGAGATGCGTCGTTGTGCCCCACGCCACGCCGGTGCTTACTTCGGAGGCCGAGTATGCTCCCACGAACGCACATGCCCGACCGGGTAGTCTACGCGTTCGCCTACTCATGCGGGGGACTGCGTGCGACTGCGCCCGCTTGATTCTCCAACCGACCCCTCACCGCAGGCCTGCTCCACCCCGAGCGCGAGCTGGCACTCTCGCCACTCGCGTCGTCCCAAGCATTAGACGTCACCCGGCCCCCCTTCATTCCCCGGGCTCCTCGTGGGACAATGTCACCTGTGAGATCGCTATGCCCCGCAGGTGACAGGTTCCGTTTCGGGGACTCTGCCAATTCTGAAATGGCCACCTCGGCCCATGGTATTTGCGACTGAACCTGGGTGTCGCGCACAGAACTTCGGACACTCCCGCGGACACGGTGCTTACGCTCCGACCAACATCGGCCTGCCCCCGGCGCAGAACGCGTCGTGCCAATAACGAGACGCCCTGCAACCTCGCGTAGCGAACCTCGTCCCGCGGTCAAACGGGCGCACCAGGCGTCGGGTGCTCCTGTCAGCCGGCTGGTGCTCATAGTCAGGACCGCACTAAGACACTGTAGCGGGGGTGGGGAAGGAAGAGATCGTCGGTAAGATGGCCGACAGGTGACCGCGGGCGTGGACAAGGCGTCTACGGCAGCTGGGGGGGTGTAGAGGCGCGTGGACACAGCACCAGCCCCAGGGCCCCGGAGGTTCTCATCGAGGGCCCAGCGCCTGCAGTGGACGGCGACCGCTGCTTTCTTCTTTCGGGGTTGGGGCACGCTATGGCGCCTGCAATTTTTCTCCAGGCTGCTACCGGGCGCACCGAGCTGCGAGGGGAGCAAGCGGCAGCAGCGATATAGTCCCCGAACTGAAATGTGGCCGTAACAAGGCGAGCATCAGGCTAGCGCGGCGTTTTGGCCTGCTGTCCCGTGAGGCCGCACGTCCAGCGGGGCCCTGGGGGTTTGCCGGTCCTTGCGACCGCGTTGTCTCGAAAGTGTCGGCGGCGGGGGCTCCCTGCGAAGCGCGCGGGAGCTTTCGCGAGAGTGGTCGCTCCCGTGCGAGCTGCCCCCCATAAGCGCAGGAAGGCCGACGTCTCGGCAGACGTACAGACTAACGAGACGGGCGGTGCGTCCGCGCCCAAATGGTATCACAAACCGAATGCAGCATACGTCCTCGCGGATCCTGGGCGCGGGAGTGTGGC
		</sequence>
		<sequence>
			<taxon idref="GE0155_1994"/>
			AGCCCGCCCCCAGTGCTACCTCGGGTCCCCCGTGGCAGCTCCTGCCGCGCCTGGGACAGGTGTTGCTGGACCGACCTGACGGCTCCTCCCGTCTGCGGGCTCAGCATCCCCCGTCGTTGCCGACGCCCCATTCCCAGGGTAACGCGCACCAGCGTCGGCGCACCTGACTCGAGATGCGTCGTTGTGCCCCACGCCACGCCGGTGCTTACTTCGGAGGCCGAGTATGCTCCCACGAACGCACATGCCCGACCGGGTAGTCTACGCGTTCGCCTACTCATGCGGGGGACTGCGTGCGACTGCGCCCGCTTGATTCTCCAACCGGCCCCTCACCGCAGGCCTGCTCCACCCCGAGCGCGAGCTGGCACTCTCGCCACTCGCGTCGTCCCAAGCATTAGACGTCACCCGGCCCCCCTTCATTCCCCGGGCTCCTCGTGGGACAATGTCACCTGTGAGATCGCTATGCCCCGCAGGTGACAGGTTCCGTCTCGGGGACTCTGCCAATTCTGAAATGGCCACCTCGGCCCATGGTATTTGCGACTGAACCTGGGTGTCGCGCACAGAACTTCGGACACTCCCGCGGACACGGTGCTTACGCTCCGACCAACATCGGCCTGCCCCCGGCGCAGAACGCGTCGTGCCAATAACGAGACGCCCTGCAACCTCGCGTAGCGAACCTCGTCCCGCGGTCAAACGGGCGCACCAGGCGTCGGGTGCTCCTGTCAGCCGGCTGGTGCTCATAGTCAGGACCGCACTAAGACACTGTAGCGGGGGTGGGGAAGGAAGAGATCGTCGGTAAGATGGCCGACAGGTGACCGCGGGCGTGGACAAGGCGTCTACGGCAGCTGGGGGGGTGTAGAGGCGCGTGGACACAGCACCAGCCCCAGGGCCCCGGAGGTTCTCATCGAGGGCCCAGCGCCTGCAGTGGACGGCGACCGCTGCTTTCTTCTTTCGGGGTTGGGGCACGCTATGGCGCCTGCAATTTTTCTCCAGGCTGCTACCGGGCGCACCGAGCTGCGAGGGGAGCAAGCGGCAGCAGCGATATAGTCCCCGAACTGAAATGTGGCCGTAACAAGGCGAGCATCAGGCTAGCGCGGCGTTTTGGCCTGCTGTCCCGTGAGGCCGCACGTCCAGCGGGGCCCTGGGGGTTTGCCGGTCCTTGCGACCGCGTTGTCTCGAAAGTGTCGGCGGCGGGGGCTCCCTGCGAAGCGCGCGGGAGCTTTCGCGAGAGTGGTCGCTCCCGTGCGAGCTGCCCCCCATAAGCGCAGGAAGGCCGACGTCTCGGCAGACGTACAGACTAACGAGACGGGCGGTGCGTCCGCGCCCAAATGGTATCACAAACCGAATGCAGCATACGTCCTCGCGGATCCTGGGCGCGGGAGTGTGGC
		</sequence>
		<sequence>
			<taxon idref="GE0156_1995"/>
			AAGCGGCCCCTAGTGCCGCCTCGCCTCTCTTGCCGCAGCTCCTCCCGCTCCCCCGACGGGTGGTGCTGGGCTGACCCAACGGGCCCTTCCCCCGGCCGGCCCAGAATCTCCGGTCGTTGTCAACACTCCATTCCTGGGTCGACGCGTATCGACGTCGCCGCATCTGACTCGAGGTTCGTCGTTCCGCGTCCCGCAACGCCGGCAATTAGTTCGGAGACTAAGAAGGCCCGCGCGCACACACAGGTCCGACGGAGCGATCGACGCATTTGCCTCCTGATGCGAAGGATGGGGTACACCGTTGTTCGCTTGACACTCCGGTCGGTCCCTCACCGCGCTCCCATTCGGCTATGACCATGAGTTGGCACAGTCGCCCCGTGCGTCGTCACAGACACCAGACCTTACCTGACATCTCCCTAATCCTCGGACCTCTCATGCGGCAGCGGCGCCTGTAGGATTTCCCCCCCCCGCGGATAGCAGGCTCAGCCTTGGGAAGTTTTTCCATTCTGAAATGGCTACCTCGAACCACGGTATTCGCAACCGCATGGGAGTATCGTCAATGGGCTTCAGAGTACTGACGCGTACACGGTGCTAACGCCGCGGCCACCATCAGTTTGCACCCGCTTCGAGATGCGTCGGACCAATAACGAACCGCCCTGACACCCCGCGTAGCTGAGCTCGTCCGGCGGTCAAGCAGGTGCAATAAACGTCGGCTGCGTCTAGCAGCCGGACTGCGCTTATGGTCATGACCGCGCTAAGACAGTGTAGTTAAAACAGGGCCCAGACAAATCTTCGGCCAGAGGGCCGGCGGGTGGCCAGGGTCACAAACGCGGTATTCACGACAGCGGGGGCCGGATATGGCCTCGCGGACGCAGCGCTAGCTCCGGGGTCCTAGGGGCCATCATCGAAAGTCGAGGGTCTGCAGTGGCCGCCGGCCGCTGCCTTTTTGTTTTGATGGCAGGTCGTGTGGTGGTATCCGCACTTATCTTAGAGGCCGATACCGGGTGTATCGAGCTACGGGGGGAACAAGCAGCAGCGGCGACATAGCCTTCGGGCTGAGGGGCAGTCGTAAGAGAGCGAGGACCAGGATAGCGTAGTGCTACAACCTACTATCTCACGAGACCGCGCACTCGTTGGGGCCCTAGGAGTTGGCTAGTAACTGCGATCATAGTGCACCACGAATATTGACAGTGGCGGCTCCTCGAAGGGTGCGCGGGAGCGCTCCCGAGGATAGTCACTCCTGCGTGAGTTATCCTCTATCAGCCCGTGAAGGCGGGCATCCTAGCGAATGCACAGAATGACGGGGCGGGTGGTGCACCCACACCCCAGTGGCATTGCAAGCCGGATGGAGCATATATCCTCGCGGATCCTGGCCGCGGGGGTGCTGC
		</sequence>
		<sequence>
			<taxon idref="GE0157_1995"/>
			AGCCCGCCCCCCGTGCTACCTCGGGTCCCCCGTGGCAGCTCCTGCCGCGCCTGGGACAGGTGTTGCTGGACCGACCTGACGGCTCCTCCCGTCTGCGGGCTCAGCATCCCCCGTCGTTGCCGACGCCCCATTCCCAGGGTAACGCGCACCAGCGTCGGCGCACCTGACTCGAGATGCGTCGTTGTGCCCCACGCCACGCCGGTGCTTACTTCGGAGGCCGAGTATGCTCCCACGAACGCACATGCCCGACCGGGTAGTCTACGCGTTCGCCTACTCATGCGGGGGACTGCGTGCGACTGCGCCCGCTTGATTCTCCAACCGGCCCCTCACCACAGGCCTGCTCCACCCCGAGCGCGAGCTGGCACTCTCGCCACTCGCGTCGTCCCAAGCATTAGACGTCACCCGGCCCCCCTTCATTCCCCGGGCTCCTCGTGGGACAATGTCACCTGTGAGATCGCTATGCCCCGCAGGTGACAGGTTCCGTCTCGGGGACTCTGCCAATTCTGAAATGGCCACCTCGGCCCATGGTATTTGCGACTGAACCTGGGTGTCGCGCACAGAACTTCGGACACTCCCGCGGACACGGTGCTTACGCTCCGACCAACATCGGCCTGCCCCCGGCGCAGAACGCGTCTTGCCAATAACGAGACGCCCTGCAACCTCGCGTAGCGAACCTCGTCCCGCGGTCAAACGGGCGCACCAGGCGTCGGGTGCTCCTGTCAGCCGGCTGGTGCTCATAGTCAGGACCGCACTAAGACACTGTAGCGGGGGTGGGGAAGGAAGAGATCGTCGGTAAGATGGCCGACAGGTGACCGCGGGCGTGGACAAGGCGTCTACGGCAGCTGGGGGGGTGTAGAGGCGCGTGGACACAGCACCAGCCCCAGGGCCCCGGAGGTTCTCATCGAGGGCCCAGCGCCTGCAGTGGACGGCGACCGCTGCTTTCTTCTTTCGGGGTTGGGGCACGCTATGGCGCCTGCAATTTTTCTCCAGGCTGCTACCGGGCGCACCGAGCTGCGAGGGGAGCAAGCGGCAGCAGCGATATAGTCCCCGAACTGAAATGTGGCCGTAACAAGGCGAGCATCAGGCTAGCGCGGCGTTTTGGCCTGCTGTCCCGTGAGGCCGCACGTCCAGCGGGGCCCTGGGGGTTTGCCGGTCCTTGCGACCGCGTTGTCTCGAAAGTGTCGGCGGCGGGGGCTCCCTGCGAAGCGCGCGGGAGCTTTCGCGAGAGTGGTCGCTCCCGTGCGAGCTGCCCCCCATAAGCGCAGGAAGGCCGACGTCTCGGCAGACGTACAGACTAACGAGACGGGCGGTGCGTCCGCGCCCAAATGGTATCACAAACCGAATGCAGCATACGTCCTCGCGGATCCTGGGCGCGGGAGTGTGGC
		</sequence>
		<sequence>
			<taxon idref="GE0158_1996"/>
			AACCCGCCCCTAGTGCCGCCTCGCCTCTTTTGCGGCAGCTCCTCTCGCTCCCCCGACAGGTGGTGCTAGGCTGACCCAAAGGGCCCTTCCCCCGGCCGGCCCAGAGTCTCCGGTCGTTGTCAACACTCCATTCCTGGGTCGACGCATGTCGACGGCGCCGCATCTGACGCGAGGTTCGTCGTTCCGCGTCCCGCACCGCCGGCAATTAGTCCGGAGACTAAGAAGGCCTGCGCGCACACACATGTCTGACGGAGCGATCGACGCATTTGCCTCCTGATGCGAGGGATGGGGTACACCGTTGTTCGCTTGATACTCTGGTCGGTCCCCCCCCGCGCGCCCGTTCGGCTCCGAGCATGAGTTGGCACAGTCGCCCCGTGCGGCGTCCCAGATACCATACCTTCCCTGACATCCCCCTAATCCTTGAGCCCCTCATGCGGCAGCGTCGCCTGTAGGATTGCCCCGCCCCGCGGATAGCAGGCTCAGCCTCGGGAAGTTTTTCCATTCTGAAATGGCTACCTCGGACCACGGTCTTCGCAACCGCATGGGAGTATCGTCAATGGGCCTCAGAGCACTGACGCGGACCCGGTGCGAACGCCGCGGCTACCATCAGTTTGCACCCGCTTCAAGATGCGTCGGACTGATAATGAACCGCCCTAACACCCCGCGTAGCTGAGCTCGTCCGGCGGTCAAGCAGGTGCAATAAACGCCGGCTGTGTCTAGCAGCCGGCCTGCGCTTATAGTCATGACCGCGCTAAGACAGTGTAGTTAAAACAGGGCCCGGACAAATCTTCGGCCAGAGGGCCGGCGGGTGGCCAGGGTCGCAAGCGCGGTATTCACGACAGCGGGGACCGGAACTGGCCTCACGAACGCAGCGCTAGCTCCGGGGTCCTAGGAGCCATCATCGAAAGTCGAGGGTCTGCAGTGGCCGCCGGCCGCTGCCTTTGTCTTTTGATGGCAGGTCGCGTGGTGGTACCCGCACTTATCTTCGAGTCCGATACCGGGTGTATCGAGCTGCGGGGGGAATGGGGAGCAGCGGCGACATAGTTTTCGGGCTGAGGGGCAGTCGTAACAGAGCGAGGACCAGGATAGCGTAGTGCTACAGCCTACTATCCCACGAGACCGCGCACTCGTTGGAGCCCCGGGAGTGTGCTAGTAACTGCAGTCGTAGTGCACCACGAATATTGACAGTGGCGGCTCTTCGAGGGGTGCGCGGGAGCGCTCCCGAGGATGGTCACTCCTGCGTAAGTTATCCTCTATCAGAGCGTGAGGGCGGGCATCCTAGCGGATGCACAGACTGACGGGGTGGGTGGTGCACCCACACCCCGGTGGTATTGCAAGCTAGGTGGGGCATATATCCTCGCGGATCCTGGCCGCGGGGGTACGGC
		</sequence>
		<sequence>
			<taxon idref="GE0159_1996"/>
			AAGCGGCCCCTAGTGCCGCCTCGCCTCTCTTGCCGCAGCTCCTCCCGCTCCCCCGACGGGTGGTGCTGGGCTGACCCAACGGGCCCTTCCCCCGGCCGGCCCAGAATCTCCGGTCGTTGTCAACACTCCATTCCTGGGTCGACGCGTATCGACGTCGCCGCATCTGACTCGAGGTTCGTCGTTCCGCGTCCCGCAACGCCGGCAATTAGTTCGGAGACTAAGAAGGCCCGCGCGCACACACAGGTCCGACGGAGCGATCGACGCATTTGCCTCCTGATGCGAAGGATGGGGTACACCGTTGTTCGCTTGACACTCCGGTCGGTCCCTCACCGCGCTCCCATTCGGCTATGACCATGAGTTGGCACAGTCGCCCCGTGCGTCGTCACAGACACCAGACCTTACCTGACATCTCCCTAATCCTCGGACCTCTCATGCGGCAGCGGCGCCTGTAGGATTTCCCCCCCCCGCGGATAGCAGGCTCAGCCTTGGGAAGTTTTTCCATTCTGAAATGGCTACCTCGAACCACGGTATTCGCAACCGCATGGGAGTATCGTCAATGGGCTTCAGAGTACTGACGCGTACACGGTGCTAACGCCGCGGCCACCATCAGTTTGCACCCGCTTCGAGATGCGTCGGACCAATAACGAACCGCCCTGACACCCCGCGTAGCTGAGCTCGTCCGGCGGTCAAGCAGGTGCAATAAACGTCGGCTGCGTCTAGCAGCCGGACTGCGCTTATGGTCATGACCGCGCTAAGACAGTGTAGTTAAAACAGGGCCCAGACAAATCTTCGGCCAGAGGGCCGGCGGGTGGCCAGGGTCACAAACGCGGTATTCACGACAGCGGGGGCCGGATATGGCCTCGCGGACGCAGCGCTAGCTCCGGGGTCCTAGGGGCCATCATCGAAAGTCGAGGGTCTGCAGTGGCCGCCGGCCGCTGCCTTTTTGTTTTGATGGCAGGTCGTGTGGTGGTATCCGCACTTATCTTAGAGGCCGATACCGGGTGTATCGAGCTACGGGGGGAACAAGCAGCAGCGGCGACATAGCCTTCGGGCTGAGGGGCAGTCGTAAGAGAGCGAGGACCAGGATAGCGTAGTGCTACAACCTACTATCTCACGAGACCGCGCACTCGTTGGGGCCCTAGGAGTTGGCTAATAACTGCGATCATAGTGCACCACGAATATTGACAGTGGCGGCTCCTCGAAGGGTGCGCGGGAGCGCTCCCGAGGATAGTCACTCCTGCGTGAGTTATCCTCTATCAGCCCGTGAAGGCGGGCATCCTAGCGAATGCACAGAATGACGGGGCGGGTGGTGCACCCACACCCCAGTGGCATTGCAAGCCGGATGGAGCATATATCCTCGCGGATCCTGGCCGCGGGGGTGCTGC
		</sequence>
		<sequence>
			<taxon idref="GE0160_1996"/>
			AGCCCGCCCCCAGTGCTACCTCGGGTCCCCCGTGGTAGCTCCTGCCGCGCCTGGGAAAGGTGTTGCTGGACCGACCTGACGGCTCCTCCCGTCTGCGAGCTCAGCATCCCCCGTCGTTGCCGACGCCCCATTCCCAGGGTAACGCGCACCAGCGTCGGCGCACCTGACTCGAGATGCGTCGTTGTGCCCCACGCCACGCCGGTGCTTACTTCGGAGGCCGAGTATGCTCCCACGAACGCACATGCCCGACCGGGTAGTCTACGCGTTCGCCTACTCATGCGGGGGACTGCGTGCGACTGCGCCCGCTTGATTCTCCAACCGGCCCCTCACCGCAGGCCTGCTCCACCCCGAGCGCGAGCTGGCACTCTCGCCACTCGCGTCGTCCCAAGCATTAGACGTCACCCGGCCCCCCTTCATTCCCCGGGCTCCTCGTGGGACAATGTCACCTGTGAGATCGCTATGCCCCGCAGGTGACAGGTTCCGTCTCGGGGACTCTGCCAATTCTGAAATGGCCACCTCGGCCCATGGTATTTGCGACTGAACCTGGGTGTCGCGCACAGAACTTCGGACACTCCCGCGGACACGGTGCTTACGCTCCGACCAACACCGGCCTGCCCCCGGCGCAGAACGCGTCGTGCCAATAACGAGACGCCCTGCAACCTCGCGTAGCGAACCTCGTCCCGCGGTCAAACGGGCGCACCAGGCGTCGGGTGCTCCTGTCAGCCGGCTGGTGCTCATAGTCAGGACCGCACTAAGACACTGTAGCGGGGGTGGGGAAGGAAGAGATCGTCGGTAAGATGGCCGACAGGTGACCGCGGTCGTGGACAAGGCGTCTACGGCAGCTGGGGGGGTGTAGAGGCGCGTGGACACAGCACCAGCCCCAGGGCCCCGGAGGTTCTCATCGAGGGCCCAGCGCCTGCAGTGGACGGCGACCGCTGCTTTCTTCTTTCGGGGTTGGGGCACGCTATGGCGCCTGCAATTTTTCTCCAGGCTGCTACCGGGCGCACCGAGCTGCGAGGGGAGCAAGCGGCAGCAGCGATATAGTCCCCGAACTGAAATGTGGCCGTAACAAGGCGAGCATCAGGCTAGCGCGGCGTTTTGGCCTGCTGTCCCGTGAGGCCGCACGTCCAGCGGGGCCCTGGGGGTTTGCCGGTCCTTGCGACCGCGTTGTCTCGAAAGTGTCGGCGGCGGGGGCTCCCTGCGAAGCGCGCGGGAGCTTTCGCGAGAGTGGTCGCTCCCGTGCGAGCTGCCCCCCATAAGCGCAGGAAGGCCGACGTCTCGGCAGACGTACAGACTAACGAGACGGGCGGTGCGTCCGCGCCCAAATGGTATCACAAACCGAATGCAGCATACGTCCTCGCGGATCCTGGGCGCGGGAGTGTGGC
		</sequence>
		<sequence>
			<taxon idref="GE0161_1996"/>
			AACCCGCCCCTAGTGCCGCCTCGCCTCTTTTGCGGCAGCTCCTCTCGCTCCCGCGACAGGTGGTGCTAGGCTGACCCAACGGGCCCTTCCCCCGGCCGGCCCAGAATCTCCGGTCGTTGTCAACACTCCATTCCTGGGTCGACGCATGTCGACGGCGCCGCATCTGACTCGAGGTTCGTCGTTCCGCGTCCCGCAACGCCGGCAATTAGTTCGGAGACTAAGACGGCCTGCGCGCACACACATGTCTGACGGAACGATCGACGCATTTGCCTCCTGATGCGAGGGCTGGGGTACACCGTTGTTCGCTTGATACTCCGGTCGGTCCCTCACCGCGCGCCCGTTCGGCTCCGAGCATGAGTTGGCACAGTCGCCCCGTGGGTCGTCCCAGACACCATACCTTACCTGATATCCCCCTAATCCTCAAGCCCCTCACGCGGCAGCGTCGCCTGTAGGGTTGCCCCGCCCCGCGGATAGCAGGCTCAGCCTCGGGAAGTTTTTCCATTCTGAAATGGCTACCTCGGACCACGGTCTTCGCAACCGCATGGGAGTATCGTCAATGGGCCTCAGAGCACTGACGCGGACACGGTGCGAACGCCGCGGCCACCGTCAGTTTGCACCCGCTTCAAGATGCGTCGGACTAATAACGGACCGCCCTAACACCCCGCGTAGCTGAGCTCGTCCGGCGGTCAAGCAGGTGCAATAAACGCCGGCTGTGTCTAGCAGCCGGCCTGCGCTTATAGTCATGACCGCGCTAAGACAGTGTAGTTAAAACAGGGCCCGGACAAATCTTCGGCCAGAGGGCCGGCGGGTGGCCAGGGTCGCAAGCGCGGTATTCACGACAGCGAGGACCGGAAATGGCCTCACGGACGCAGCGCTAGCTCCGGGGTCCTAGGAGCCATCATCGAAAGTCGAGGGTCTGCAGTGGCCGCCGGCCGCTGCCTTTTTCTTTTGATGGCAGGTCGCGTGGTGGTACCCGCACTTATCTTCGAGTCCGATACCGGGTGTATCGAACTGCGGGGGGAATGGAGAGCAGCGGCGACATAGTTTTCGGGCTGAGGGGCAGTCGTAACAGAGCGAGGACCAGGATAGCGTAGTGCTACAGCCTACTATCCCACGAGACCGCGCACTCGTTGGGGCCCTGGGAGTGTGCTAGTAACTGCAGTCGTAGTGCACCACGAATATTGACAGTGGCGGCTCCTCGAGGGGTGCGCGGGAGCGCTCCCGAGGATGGTCACTCCTGCGTAAGTTATCCTCTATCAGAGCGTGCGGGTGGGCATCCTAGCGGATGCACAGACTGACGGGGTGGGTGGTGCACCCACACCCCGGTGGTATTGCAAGCCAGATGGAGCATATATCCGCGCGGATCCTGGCCGCGGGGGTACGTC
		</sequence>
		<sequence>
			<taxon idref="GE0162_1996"/>
			AGCCCGCCCCCAGTGCTACCTCGGGTCCCCCGTGGCAGCTCCTGCCGCGCCTGGGACAGGTGTTGCTGGACCGACCTGACGGCTCCTCCCGTCTGCGGGCTCAGCATCCCCCGTCGTTGCCGACGCCCCATTCCCAGGGTAACGCGCACCAGCGTCGGCGCACCTGACTCGAGATGCGTCGTTGTGCCCCACGCCACGCCGGTGCTTACTTCGGAGGCCGAGTATGCTCCCACGAACGCACATGCCCGACCGGGTAGTCTACGCGTTCGCCCACTCATGCGGGGGACTGCGTGCGACTGCGCCCGCTTGATTCTCCAACCGGCCCCTCACCGCAGGCCTGCTCCACCCCGAGCGCGAGCTGGCACTCTCGCCACTCGCGTCGTCCCAAGCATTAGACGTCACCCGGCCCCCCTTCATTCCCCGGGCTCCTCGTGGGACAATGTCACCTGTGAGATCGCTATGCCCCGCAGGTGACAGGTTCCGTCTCGGGGACTCTGCCAATTCTGAAATGGCCACCTCGGCCCATGGTATTTGCGACTGAACCTGGGTGTCGCGCACAGAACTTCGGACACTCCCGCGGACACGGTGCTTACGCTCCGACCAACATCGGCCTGCCCCCGGCGCAGAACGCGTCGTGCCAATAACGAGACGCCCTGCAACCTCGCGTAGCGAGCCTCGTCCCGCGGTCAAACGGGCGCACCAGGCGTCGGGTGCTCCTGTCAGCTGGCTGGTGCTCATAGTCAGGACCGCACTAAGACACTGTAGCGGGGGTGGGGAAGGAAGAGATCGTCGGTAAGATGGCCGACAGGTGACCGCGGGCGTGGACAAGGCGTCTACGGCAGCTGGGGGGGTGTAGAGGCGCGTGGACACAGCACCAGCCCCAGGGCCCCGGAGGTTCTCATCGAGGGCCCAGCGCCTGCAGTGGACGGCGACCGCTGCTTTCTTCTTTCGGGGTTGGGGCACGCTATGGCGCCTGCAATTTTTCTCCAGGCTGCTACCGGGCGCACCGAGCTGCGAGGGGAGCAAGCGGCAGCAGCGATATAGTCCCCGAACTGAAATGTGGCCGTAACAAGGCGAGCATCAGGCTAGCGCGGCGTTTTGGCCTGCTGTCCCGTGAGGCCGCACGTCCAGCGGGGCCCTGGAGGTTTGCCGGTCCTTGCGACCGCGTTGTCTCGAAAGTGTCGGCGGCGGGGGCTCCCTGCGAAGCGCGCGGGAGCTTTTGCGAGAGTGGTCGCTCCCGTGCGAGCTGCCCCCCATAAGCGCAGGAAGGCCGACGTCTCGGCAGACGTACAGACTAACGAGACGGGCGGTGCGTCCGCGCCCAAATGGTATCACAAACCGAATGCAGCATACGTCCTCGCGGATCCTGAGCGCGGGAATGTGGC
		</sequence>
		<sequence>
			<taxon idref="GE0163_1997"/>
			AAGCGGCCCCTAGTGCCGCCTCGCCTCTCTTGCCGCAGCTCCTCCCGCTCCCCCGACGGGTGGTGCTGGGCTGACCCAACGGGCCCTTCCCCCGGCCGGCCCAGAATCTCCGGTCGTTGTCAACACTCCATTCCTGGGTCGACGCGTATCGACGTCGCCGCATCTGACTCGAGGTTCGTCGTTCCGCGTCCCGCAACGCCGGCAATTAGTTCGGAGACTAAGAAGGCCCGCGCGCACACACAGGTCCGACGGAGCGATCGACGCATTTGCCTCCTGATGCGAAGGATGGGGTACACCGTTGTTCGCTTGACACTCCGGTCGGTCCCTCACCGCGCTCCCATTCGGCTATGACCATGAGTTGGCACAGTCGCCCCGTGCGTCGTCACAGACACCAGACCTTACCTGACATCTCCCTAATCCTCGGACCTCTCATGCGGCAGCGGCGCCTGTAGGATTTCCCCCCCCCGCGGATAGCAGGCTCAGCCTTGGGAAGTTTTTCCATTCTGAAATGGCTACCTCGAACCACGGTATTCGCAACCGCATGGGAGTATCGTCAATGGGCTTCAGAGTACTGACGCGTACACGGTGCTAACGCCGCGGCCACCATCAGTTTGCACCCGCTTCGAGATGCGTCGGACCAATAACGAACCGCCCTGACACCCCGCGTAGCTGAGCTCGTCCGGCGGTCAAGCAGGTGCAATAAACGTCGGCTGCGTCTAGCAGCCGGACTGCGCTTATGGTCATGACCGCGCTAAGACAGTGTAGTTAAAACAGGGCCCAGACAAATCTTCGGCCAGAGGGCCGGCGGGTGGCCAGGGTCACAAACGCGGTATTCACGACAGCGGGGGCCGGATATGGCCTCGCGGACGCAGCGCTAGCTCCGGGGTCCTAGGGGCCATCATCGAAAGTCGAGGGTCTGCAGTGGCCGCCGGCCGCTGCCTTTTTGTTTTGATGGCAGGTCGTGTGGTGGTATCCGCACTTATCTTAGAGGCCGATACCGGGTGTATCGAGCTACGGGGGGAACAAGCAGCAGCGGCGACATAGCCTTCGGGCTGAGGGGCAGTCGTAAGAGAGCGAGGACCAGGATAGCGTAGTGCTACAACCTACTATCTCACGAGACCGCGCACTCGTTGGGGCCCTAGGAGTTGGCTAGTAACTGCGATCATAGTGCACCACGAATATTGACAGTGGCGGCTCCTCGAAGGGTGCGCGGGAGCGCTCCCGAGGATAGTCACTCCTGCGTGAGTTATCCTCTATCAGCCCGTGAAGGCGGGCATCCTAGCGAATGCACAGAATGACGGGGCGGGTGGTGCACCCACACCCCAGTGGCATTGCAAGCCGGATGGAGCATATATCCTCGCGGATCCTGGCCGCGGGGGTGCTGC
		</sequence>
		<sequence>
			<taxon idref="GE0164_1997"/>
			AAGCGGCCCCTAGTGCCGCCTCGCCTCTCTTGCCGCAGCTCCTCCCGCTCCCCCGACGGGTGGTGCTGGGCTGACCCAACGGGCCCTTCCCCCGGCCGGCCCAGAATCTCCGGTCGTTGTCAACACTCCATTCCTGGGTCGACGCGTATCGACGTCGCCGCATCTGACTCGAGGTTCGTCGTTCCGCGTCCCGCAACGCCGGCAATTAGTTCGGAGACTAAGAAGGCCCGCGCGCACACACAGGTCCGACGGAGCGATCGACGCATTTGCCTCCTGATGCGAGGGATGGGGTACACCGTTGTTCGCTTGACACTCCGGTCGGTCCCTCACCGCGCTCCCATTCGGCTCTGACCATGAGTTGGTACAGTCGCCCCGTGCGTCGTCCCAGACACCAGACCTTACCTGACATCTCCCTAATCCTCGGACCTCTCATGCGGCAGCGGCGCCTGTAGGATTGCCCCCCCCCGCGGATAGCAGGCTCAGCCTTGGGAAGTTTTTCCATTCTGAAATGGCTACCTCGGACCACGGTATTCGCAACCGCATGGGAGTATCGTCAATGGGCTTCAGAGTACTGACGCGTACACGGTGCTAACGCCGCGGCCACCATCAGTTTGCACCCGCTTCGAGATGCGTCGGACCAATAACGAACCGCCCTGACACCCCGCGTAGCTGAGCTCGTCCGGCAGTCAAGCAGGTGCAATAAACGTCGGCTGCGTCTAGCAGCCGGACTGCGCTTATAGTCATGACCGCGCTAAGACAGTGTAGTTAAAACAGGGCCCAGACAAATCTTCGGCCAGAGGGCCGGCGGGTGGCCAGGATCACAAACGCGGTATTCACGACAGCGGGGGCCGGATATGGCCTCGCGGACGCAGCGCTAGCTCCGGGGTCCTAGGGGCCATCATCGAAAGTCGAGGGTCTGCAGTGGCCGCCGGCCGCTGCCTTTTTGTTTTGATGGCAGGTCGTGTGGTGGTATCCGCACTTATCTTAGAGGCCGATACCGGGTGTATCGAGCTGCGGGGGGAACAAGCAGCAGCGGCGACATAGCCTTCGGGCTGAGGGGCAGTCGTAAGAGAGCGAGGACCAGGATAGCGTAGTGCTACAGCCTACTACCCCACGAGACCGCGCACTCGTTGGGGCCCTAGGAGTTGGCTAGTAACTGCGATCGTAGTGCACCACGAATATTGATAGTGGCGGCTCCTCGAAGGGTGCGCGAGAGCGCTCCCGAGGATGATCACTCCTGCGTGAGTTATCCTCTATCAGCGCGTGAAGGCGGGCATCCTAGCGAATGCACAGAATGACGGGGCGGGTGGTGCACCCACACCCCAGTGGTATTGCAAGGCGGATGGAGCATATATCCTCGCGGATCCTGGCCGCGGGGGTGCGGC
		</sequence>
		<sequence>
			<taxon idref="GE0165_1997"/>
			AACCCGCCCCTAGTGCCGCCTCGCCTCTTTTGCGGCAGCTCCTCTCGCTCCCGCGACAGGTGGTGCTAGGCTGACCCAACGGGCCCTTCCCCCGGCCGGCCCAGAATCTCCGGTCGTTGTCAACACTCCATTCCTGGGTCGACGCATGTCGACGGCGCCGCATCTGACTCGAGGTTCGTCGTTCCGCGTCCCGCAACGCCGGCAATTAGTTCGGAGACTAAGACGGCCTGCGCGCACACACATGTCTGACGGAACGATCGACGCATTTGCCTCCTGATGCGAGGGCTGGGGTACACCGTTGTTCGCTTGATACTCCGGTCGGTCCCTCACCGCGCGCCCGTTCGGCTCCGAGCATGAGTTGGCACAGTCGCCCCGTGGGTCGTCCCAGACACCATACCTTACCTGATATCCCCCTAATCCTCAAGCCCCTCACGCGGCAGCGTCGCCTGTAGGGTTGCCCCGCCCCGCGGATAGCAGGCTCAGCCTCGGGAAGTTTTTCCATTCTGAAATGGCTACCTCGGACCACGGTCTTCGCAACCGCATGGGAGTATCGTCAATGGGCCTCAGAGCACTGACGCGGACACGGTGCGAACGCCGCGGCCACCGTCAGTTTGCACCCGCTTCAAGATGCGTCGGACTAATAACGGACCGCCCTAACACCCCGCGTAGCTGAGCTCGTCCGGCGGTCAAGCAGGTGCAATAAACGCCGGCTGTGTCTAGCAGCCGGCCTGCGCTTATAGTCATGACCGCGCTAAGACAGTGTAGTTAAAACAGGGCCCGGACAAATCTTCGGCCAGAGGGCCGGCGGGTGGCCAGGGTCGCAAGCGCGGTATTCACGACAGCGAGGACCGGAAATGGCCTCACGGACGCAGCGCTAGCTCCGGGGTCCTAGGAGCCATCATCGAAAGTCGAGGGTCTGCAGTGGCCGCCGGCCGCTGCCTTTTTCTTTTGATGGCAGGTCGCGTGGTGGTACCCGCACTTATCTTCGAGTCCGATACCGGGTGTATCGAACTGCGGGGGGAATGGAGAGCAGCGGCGACATAGTTTTCGGGCTGAGGGGCAGTCGTAACAGAGCGAGGACCAGGATAGCGTAGTGCTACAGCCTACTATCCCACGAGACCGCGCACTCGTTGGGGCCCTGGGAGTGTGCTAGTAACTGCAGTCGTAGTGCACCACGAATATTGACAGTGGCGGCTCCTCGAGGGGTGCGCGGGAGCGCTCCCGAGGATGGTCACTCCTGCGTAAGTTATCCTCTATCAGAGCGTGCGGGTGGGCATCCTAGCGGATGCACAGACTGACGGGGTGGGTGGTGCACCCACACCCCGGTGGTATTGCAAGCCAGATGGAGCATATATCCGCGCGGATCCTGGCCGCGGGGGTACGTC
		</sequence>
		<sequence>
			<taxon idref="GE0166_1997"/>
			AGCCCGCCCCCAGTGCTACCTCGGGTCCCCCGTGGCAGCTCCTGCCGCGCCTGGGACAGGTGTTGCTGGACCGACCTGACGGCTCCTCCCGTCTGCGGGCTCAGCATCCCCCGTCGTTGCCGACGCCCCATTCCCAGGGTAACGCGCACCAGCGTCGGCGCACCTGACTCGAGATGCGTCGTTGTGCCCCACGCCACGCCGGTGCTTACTTCGGAGGCCGAGTATGCTCCCACGAACGCACATGCCCGACCGGGTAGTCTACGCGTTCGCCTACTCATGCGGGGGACTGCGTGCGACTGCGCCCGCTTGATTCTCCAACCGGCCCCTCACCGCAGGCCTGCTCCACCCCGAGCGCGAGCTGGCACTCTCGCCACTCGCGTCGTCCCAAGCATTAGACGTCACCCGGCCCCCCTTCATTCCCCGGGCTCCTCGTGGGACAATGTCACCTGTGAGATCGCTATGCCCCGCAGGTGACAGGTTCCGTTTCGGGGACTCTGCCAATTCTGAAATGGCCACCTCGGCCCATGGTATTTGCGACTGAACCTGGGTGTCGCGCACAGAACTTCGGACACTCCCGCGGACACGGTGCTTACGCTCCGACCAACATCGGCCTGCCCCCGGCGCAGAACGCGTCGTGCCAATAACGAGACGCCCTGCAACCTCGCGTAGCGAACCTCGTCCCGCGGTCAAACGGGCGCACCAGGCGTCGGGTGCTCCTGTCAGCCGGCTGGTGCTCATAGTCAGGACCGCACTAAGACACTGTAGCGGGGGTGGGGAAGGAAGAGATCGTCGGTAAGATGGCCGACAGGTGACCGCGGGCGTGGACAAGGCGTCTACGGCAGCTGGGGGGGTGTAGAGGCGCGTGGACACAGCACCAGCCCCAGGGCCCCGGAGGTTCTCATCGAGGGCCCAGCGCCTGCAGTGGACGGCGACCGCTGCTTTCTTCTTTCGGGGTTGGGGCACGCTATGGCGCCTGCAATTTTTCTCCAGGCTGCTACCGGGCGCACCGAGCTGCGAGGGGAGCAAGCGGCAGCAGCGATATAGTCCCCGAACTGAAATGTGGCCGTAACAAGGCGAGCATCAGGCTAGCGCGGCGTTTTGGCCTGCTGTCCCGTGAGGCCGCACGTCCAGCGGGGCCCTGGGGGTTTGCCGGTCCTTGCGACCGCGTTGTCTCGAAAGTGTCGGCGGCGGGGGCTCCCTGCGAAGCGCGCGGGAGCTTTCGCGAGAGTGGTCGCTCCCGTGCGAGCTGCCCCCCATAAGCGCAGGAAGGCCGACGTCTCGGCAGACGTACAGACTAACGAGACGGGCGGTGCGTCCGCGCCCAAATGGTATCACAAACCGAATGCAGCATACGTCCTCGCGGATCCTGGGCGCGGGAGTGTGGC
		</sequence>
		<sequence>
			<taxon idref="GE0167_1997"/>
			AAGCGGCCCCTAGTGCCGCCTCGCCTCTCTTGCCGCAGCTCCTCCCGCTCCCCCGACGGGTGGTGCTGGGCTGACCCAACGGGCCCTTCCCCCGGCCGGCCCAGAATCTCCGGTCGTTGTCAACACTCCATTCCTGGGTCGACGCGTATCGACGTCGCCGCATCTGACTCGAGGTTCGTCGTTCCGCGTCCCGCAACGCCGGCAATTAGTTCGGAGACTAAGAAGGCCCGCGCGCACACACAGGTCCGACGGAGCGATCGACGCATTTGCCTCCTGATGCGAGGGATGGGGTACACCGTTGTTCGCTTGACACTCCGGTCGGTCCCTCACCGCGCTCCCATTCGGCTCTGACCATGAGTTGGTACAGTCGCCCCGTGCGTCGTCCCAGACACCAGACCTTACCTGACATCTCCCTAATCCTCGGACCTCTCATGCGGCAGCGGCGCCTGTAGGATTGCCCCCCCCCGCGGATAGCAGGCTCAGCCTTGGGAAGTTTTTCCATTCTGAAATGGCTACCTCGGACCACGGTATTCGCAACCGCATGGGAGTATCGTCAATGGGCTTCAGAGTACTGACGCGTACACGGTGCTAACGCCGCGGCCACCATCAGTTTGCACCCGCTTCGAGATGCGTCGGACCAATAACGAACCGCCCTGACACCCCGCGTAGCTGAGCTCGTCCGGCAGTCAAGCAGGTGCAATAAACGTCGGCTGCGTCTAGCAGCCGGACTGCGCTTATAGTCATGACCGCGCTAAGACAGTGTAGTTAAAACAGGGCCCAGACAAATCTTCGGCCAGAGGGCCGGCGGGTGGCCAGGATCACAAACGCGGTATTCACGACAGCGGGGGCCGGATATGGCCTCGCGGACGCAGCGCTAGCTCCGGGGTCCTAGGGGCCATCATCGAAAGTCGAGGGTCTGCAGTGGCCGCCGGCCGCTGCCTTTTTGTTTTGATGGCAGGTCGTGTGGTGGTATCCGCACTTATCTTAGAGGCCGATACCGGGTGTATCGAGCTGCGGGGGGAACAAGCAGCAGCGGCGACATAGCCTTCGGGCTGAGGGGCAGTCGTAAGAGAGCGAGGACCAGGATAGCGTAGTGCTACAGCCTACTACCCCACGAGACCGCGCACTCGTTGGGGCCCTAGGAGTTGGCTAGTAACTGCGATCGTAGTGCACCACGAATATTGATAGTGGCGGCTCCTCGAAGGGTGCGCGAGAGCGCTCCCGAGGATGATCACTCCTGCGTGAGTTATCCTCTATCAGCGCGTGAAGGCGGGCATCCTAGCGAATGCACAGAATGACGGGGCGGGTGGTGCACCCACACCCCAGTGGTATTGCAAGGCGGATGGAGCATATATCCTCGCGGATCCTGGCCGCGGGGGTGCGGC
		</sequence>
		<sequence>
			<taxon idref="GE0168_1998"/>
			AGCCCGCCCCCAGTGCTACCTCGGGTCCCCCGTGGCAGCTCCTGCCGCGCCTGGGACAGGTGTTGCTGGACCGACCTGACGGCTCCTCCCGTCTGCGGGCTCAGCATCCCCCGTCGTTGCCGACGCCCCATTCCCAGGGTAACGCGCACCAGCGTCGGCGCACCTGACTCGAGATGCGTCGTTGTGCCCCACGCCACGCCGGTGCTTACTTCGGAGGCCGAGTATGCTCCCACGAACGCACATGCCCGACCGGGTAGTCTACGCGTTCGCCTACTCATGCGGGGGACTGCGTGCGACTGCGCCCGCTTGATTCTCCAACCGGCCCCTCACCGCAGGCCTGCTCCACCCCGAGCGCGAGCTGGCACTCTCGCCACTCGCGTCGTCCCAAGCATTAGACGTCACCCGGCCCCCCTTCATTCCCCGGGCTCCTCGTGGGACAATGTCACCTGTGAGATCGCTATGCCCCGCAGGTGACAGGTTCCGTCTCGGGGACTCTGCCAATTCTGAAATGGCCACCTCGGCCCATGGTATTTGCGACTGAACCTGGGTGTCGCGCACAGAACTTCGGACACTCCCGCGGACACGGTGCTTACGCTCCGACCAACATCGGCCTGCCCCCGGCGCAGAACGCGTCGTGCCAATAACGAGACGCCCTGCAACCTCGCGTAGCGAACCTCGTCCCGCGGTCAAACGGGCGCACCAGGCGTCGGGTGCTCCTGTCAGCCGGCTGGTGCTCATAGTCAGGACCGCACTAAGACACTGTAGCGGGGGTGGGGAAGGAAGAGATCGTCGGTAAGATGGCCGACAGGTGACCGCGGGCGTGGACAAGGCGTCTACGGCAGCTGGGGGGGTGTAGAGGCGCGTGGACACAGCACCAGCCCCAGGGCCCCGGAGGTTCTCATCGAGGGCCCAGCGCCTGCAGTGGACGGCGACCGCTGCTTTCTTCTTTCGGGGTTGGGGCACGCTATGGCGCCTGCAATTTTTCTCCAGGCTGCTACCGGGCGCACAGAGCTGCGAGGGGAGCAAGCGGCAGCAGCGATATAGTCCCCGAACTGAAATGTGGCCGTAACAAGGCGAGCATCAGGCTAGCGCGGCGTTTTGGCCTGCTGTCCCGTGAGGCCGCACGTCCAGCGGGGCCCTGGGGGTTTGCCGGTCCTTGCGACCGCGTTGTCTCGAAAGTGTCGGCGGCGGGGGCTCCCTGCGAAGCGCGCGGGAGCTTTCGCGAGAGTGGTCGCTCCCGTGCGAGCTGCCCCCCATAAGCGCAGGAAGGCCGACGTCTCGGCAGACGTACAGACTAACGAGACGGGCGGTGCGTCCGCGCCCAAATGGTATCACAAACCGAATGCAGCATACGTCCTCGCGGATCCTGGGCGCGGGAGTGTGGC
		</sequence>
		<sequence>
			<taxon idref="GE0169_1998"/>
			AAGCGGCCCCTAGTGCCGCCTCGCCTCTCTTGCCGCAGCTCCTCCCGCTCCCCCGACGGGTGGTGCTGGGCTGACCCAACGGGCCCTTCCCCCGGCCGGCCCAGAATCTCCGGTCGTTGTCAACACTCCATTCCTGGGTCGACGCGTATCGACGTCGCCGCATCTGACTCGAGGTTCGTCGTTCCGCGTCCCGCAACGCCGGCAATTAGTTCGGAGACTAAGAAGGCCCGCGCGCACACACAGGTCCGACGGAGCGATCGACGCATTTGCCTCCTGATGCGAGGGATGGGGTACACCGTTGTTCGCTTGACACTCCGGTCGGTCCCTCACCGCGCTCCCATTCGGCTCTGACCATGAGTTGGTACAGTCGCCCCGTGCGTCGTCCCAGACACCAGACCTTACCTGACATCTCCCTAATCCTCGGACCTCTCATGCGGCAGCGGCGCCTGTAGGATTGCCCCCCCCCGCGGATAGCAGGCTCAGCCTTGGGAAGTTTTTCCATTCTGAAATGGCTACCTCGGACCACGGTATTCGCAACCGCATGGGAGTATCGTCAATGGGCTTCAGAGTACTGACGCGTACACGGTGCTAACGCCGCGGCCACCATCAGTTTGCACCCGCTTCGAGATGCGTCGGACCAATAACGAACCGCCCTGACACCCCGCGTAGCTGAGCTCGTCCGGCAGTCAAGCAGGTGCAATAAACGTCGGCTGCGTCTAGCAGCCGGACTGCGCTTATAGTCATGACCGCGCTAAGACAGTGTAGTTAAAACAGGGCCCAGACAAATCTTCGGCCAGAGGGCCGGCGGGTGGCCAGGATCACAAACGCGGTATTCACGACAGCGGGGGCCGGATATGGCCTCGCGGACGCAGCGCTAGCTCCGGGGTCCTAGGGGCCATCATCGAAAGTCGAGGGTCTGCAGTGGCCGCCGGCCGCTGCCTTTTTGTTTTGATGGCAGGTCGTGTGGTGGTATCCGCACTTATCTTAGAGGCCGATACCGGGTGTATCGAGCTGCGGGGGGAACAAGCAGCAGCGGCGACATAGCCTTCGGGCTGAGGGGCAGTCGTAAGAGAGCGAGGACCAGGATAGCGTAGTGCTACAGCCTACTACCCCACGCGACCGCGCACTCGTTGGGGCCCTAGGAGTTGGCTAGTAACTGCGATCGTAGTGCACCACGAATATTGATAGTGGCGGCTCCTCGAAGGGTGCGCGAGAGCGCTCCCGAGGATGATCACTCCTGCGTGAGTTATCCTCTATCAGCGCGTGAAGGCGGGCATCCTAGCGAATGCACAGAATGACGGGGCGGGTGGTGCACCCACACCCCAGTGGTATTGCAAGGCGGATGGAGCATATATCCTCGCGGATCCTGGCCGCGGGGGTGCGGC
		</sequence>
		<sequence>
			<taxon idref="GE0170_1998"/>
			AAGCGGCCCCTAGTGCCGCCTCGCCTCTCTTGCCGCAGCTCCTCCCGCTCCCCCGACGGGTGGTGCTGGGCTGACCCAACGGGCCCTTCCCCCGGCCGGCCCAGAATCTCCGGTCGTTGTCAACACTCCATTCCTGGGTCGACGCGTATCGACGTCGCCGCATCTGACTCGAGGTTCGTCGTTCCGCGTCCCGCAACGCCGGCAATTAGTTCGGAGACTAAGAAGGCCCGCGCGCACACACAGGTCCGACGGAGCGATCGACGCATTTGCCTCCTGATGCGAAGGATGGGGTACACCGTTGTTCGCTTGACACTCCGGTCGGTCCCTCACCGCGCTCCCATTCGGCTATGACCATGAGTTGGCACAGTCGCCCCGTGCGTCGTCACAGACACCAGACCTTACCTGACATCTCCCTAATCCTCGGACCTCTCATGCGGCAGCGGCGCCTGTAGGATTTCCCCCCCCCGCGGATAGCAGGCTCAGCCTTGGGAAGTTTTTCCATTCTGAAATGGCTACCTCGAACCACGGTATTCGCAACCGCATGGGAGTATCGTCAATGGGCTTCAGAGTACTGACGCGTACACGGTGCTAACGCCGCGGCCACCATCAGTTTGCACCCGCTTCGAGATGCGTCGGACCAATAACGAACCGCCCTGACACCCCGCGTAGCTGAGCTCGTCCGGCGGTCAAGCAGGTGCAATAAACGTCGGCTGCGTCTAGCAGCCGGACTGCGCTTGTGGTCATGACCGCGCTAAGACAGTGTAGTTAAAACAGGGCCCAGACAAATCTTCGGCCAGAGGGCCGGCGGGTGGCCAGGGTCACAAACGCGGTATTCACGACAGCGGGGGCCGGATATGGCCTCGCGGACGCAGCGCTAGCTCCGGGGTCCTAGGGGCCATCATCGAAAGTCGAGGGTCTGCAGTGGCCGCCGGCCGCTGCCTTTTTGTTTTGATGGCAGGTCGTGTGGTGGTATCCGCACTTATCTTAGAGGCCGATACCGGGTGTATCGAGCTACGGGGGGAACAAGCAGCAGCGGCGACATAGCCTTCGGGCTGAGGGGCAGTCGTAAGAGAGCGAGGACCAGGATAGCGTAGTGCTACAACCTACTATCTCACGAGACCGCGCACTCGTTGGGGCCCTAGGAGTTGGCTAGTAACTGCGATCATAGTGCACCACGAATATTGACAGTGGCGGCTCCTCGAAGGGTGCGCGGGAGCGCTCCCGAGGATAGTCACTCCTGCGTGAGTTATCCTCTATCAGCCCGTGAAGGCGGGCATCCTAGCGAATGCACAGAATGACGGGGCGGGTGGTGCACCCACACCCCAGTGGCATTGCAAGCCGGATGGAGCATATATCCTCGCGGATCCTGGCCGCGGGGGTGCTGC
		</sequence>
		<sequence>
			<taxon idref="GE0171_1998"/>
			AACCCGCCCCTAGTGCCGCCTCGCCTCTTTTGCGGCAGCTCCTCTCACTCCCGCGACAGGTGGTGCTAGGCTGACCCAACGGGCCCTTCCCCCGGCCGGCCCAGAATCTCCGGTCGCTGTCAACACTCCATTCCTGGGTCGACGCATGTCGACGGCGCCGCATCTGACTCGAGGTTCGTCGTTCCGCGTCCCGCAACGCCGGCAATTAGTTCGGAGACTAAGAAGGCCTGCGCGCACACACATGTCTGACGGAGCGATCGACGCATTTGCCTCCTGATGCGAGGGCTGGGGTACACCGTTGTTCGCTTGATACTCCGGTCGGTCCCTCACCGCGCGCCCGTTCGGCTCCGAGCATGAGTTGGCACAGTCGCCCCGTGCGTCGTCCCAGACACCATACCTTACCTAACATCCCCCTAATCCTCAAGCCCCTCACGCGGCAGCGTCGCCTGTAGGGTTGCCCCGCCCCGCGGATAGCAGGCTCAGCCTCGGGACGTTTTTCCATTCTGAAATGGCTACCTCGGACCACGGTCTTCGCAACCGCATGGGAGTATCGTCAATGGGCCTCAGAGCACTGACCCGGACACGGTGCGAACGCCGCGGCCACCGTCAGTTTGCACCCGCTTCAAGATGCGTCGGACTAACAACGAACCGCCCTAACACTCCGCGTAGCTGAGCTCGTCCGGCGGTCAAGCAGGTGCAATAAACGCCGGCTGTGTCTAGCAGCCGGCCTGCGCTTATAGTCATGACCGCGCTAAGACAGTGTAGTTAAAACAGGGCCCGGACAAATCTTCGGCCAGAGGGACGGCGGGTGGCCAGGGTCGCAAGCGCGGTATTCACGACAGCGAGGACCGGAAATGGCCTCACGGACGCAGCGCTAACTCCGGGGTCCTAGGAGCCATCATCGAAAGTCGAGGGTCTGCAGTGGCCGCCGGCCGCTGCCTTTTTCTTTTGATGGCAGGTCGCGTGGTGGTACCCGCACTTATCTTCGAGTCCGATACCGGGTGTATCGAACTGCGGGGGGAATGGAGAGCAGCGGCGACATAGTTTTCGGGCTGAGGGGCAGTCGTAACAGAGCGAGGACCAGGATAGCGTAGTGCTACAGCCTACTATCCCACGAGACCGCGCACTCGTTGGGGCCCTGGGAGTGTGCTAGTAACTGCAGTCGTAGTGCACCACGAATATTGACAGTGGCGGCTCCTCGAGGGGTGCGCGGGAGCGCTCCCGAGGATGGTCACTCCTGCGTAAGTTATCCTCTATCAGAGCGTGCGGGTGGGCATCCTAGCGGATGCACAGACTGACGGGGTGGGTGGTGTACCCACACCCCGGTGGTATTGCAAGCCAGATGGAGCATATATCCGCGCGGATCCTGGCCGCGGGGGTACGGC
		</sequence>
		<sequence>
			<taxon idref="GE0172_1998"/>
			AGCCCGTCCCCAGTGCTACCTCGGGTCCCCCGTGGCAGCTCCTGCCGCGCCTGGGACAGGTGTTGCTGGACCGACCTGACGGCTCCTCCCGTCTGCGGGCTCAGCATCCCCCGTCGTTGCCGACGCCCCATTCCCAGGGTAACGCGCACCAGCGTCGGCGCACCTGACTCGAGATGCGTCGTTGTGCCCCACGCCACGCCGGTGCTTACTTCGGAGGCCGAGTATGCTCCCACGAACGCACATGCCCGACCGGGTAGTCTACGCGTTCGCCCACTCATGCGGGGGACTGCGTGCGACTGCGCCCGCTTGATTCTCCAACCGGCCCCTCACCGCAGGCCTGCTCCACCCCGAGCGCGAGCTGGCACTCTCGCCACTCGCGTCGTCCCAAGCATTAGACGTCACCCGGCCCCCCTTCATTCCCCGGGCTCCTCGTGGGACAATGTCACCTGTGAGATCGCTATGCCCCGCAGGTGACAGGTTCCGTCTCGGGGACTCTGCCAATTCTGAAATGGCCACCTCGGCCCATGGTATTTGCGACTGAACCTGGGTGTCGCGCACAGAACTTCGGACACTCCCGCGGACACGGTGCTTACGCTCCGACCAACATCGGCCTGCCCCCGGCGCAGAACGCGTCGTGCCAATAACGAGACGCCCTGCAACCTCGCGTAGCGAACCTCGTCCCGCGGTCAAACGGGCGCACCAGGCGTCGGGTGCTCCTGTCAGCCGGCTGGTGCTCATAGTCAGGACCGCACTAAGACACTGTAGCGGGGGTGGGGAAGGAAGAGATCGTCGGTAAGATGGCCGACAGGTGACCGCGGGCGTGGACAAGGCGTCTACGGCAGCTGGGGGGGTGTAGAGGCGCGTGGACACAGCACCAGCCCCAGGGCCCCGGAGGTTCTCATCGAGGGCCCAGCGCCTGCAGTGGACGGCGACCGCTGCTTTCTTCTTTCGGGGTTGGGGCACGCTATGGCGCCTGCAATTTTTCTCCAGGCTGCTACCGGGCGCACCGAGCTGCGAGGGGAGCAAGCGGCAGCAGCGATATAGTCCCCGAACTGAAATGTGGCCGTAACAAGGCGAGCATCAGGCTAGCGCGGCGTTTTGGCCTGCTGTCCCGTGAGGCCGCACGTCCAGCGGGGCCCTGGGGGTTTGCCGGTCCTTGCGACCGCGTTGTCTCGAAAGTGTCGGCGGCGGGGGCTCCCTGCGAAGCGCGCGGGAGCTTTCGCGAGAGTGGTCGCTCCCGTGCGAGCTGCCCCCCATAAGCGCAGGAAGGCCGACGTCTCGGCAGACGTACAGACTAACGAGACGGGCGGTGCGTCCGCGCCCAAATGGTATCACAAACCGAATGCAGCATACGTCCTCGCGGATCCTGAGCGCGGGAGTGTGGC
		</sequence>
		<sequence>
			<taxon idref="GE0173_1998"/>
			AAGCGGCCCCTAGTGCCGCCTCGCCTCTCTTGCCGCAGCTCCTCCCGCTCCCCCGACGGGTGGTGCTGGGCTGACCCAACGGGCCCTTCCCCCGGCCGGCCCAGAATCTCCGGTCGTTGTCAACACTCCATTCCTGGGTCGACGCGTATCGACGTCGCCGCATCTGACTCGGGGTTCGTCGTTCCGCGTCCCGCAACGCCGGCAATTAGTTCGGAGACTAAGAAGGCCCGCGCGCACACACAGGTCCGACGGAGCGATCGACGCATTTGCCTCCTGATGCGAGGGATGGGGTACACCGTTGTTCGCTTGGCACTCCGGTCGGTCCCTCACCGCGCTCCCATTCGGCTCTGACCATGAGTTGGTACAGTCGCCCCGTGCGTCGTCCCAGACACCAGACCTTACCTGACATCTCCCTAATCCTCGGACCTCTCATGCGGCAGCGGCGCCTGTAGGATTGCCCCCCCCCGCGGATAGCAGGCTCAGCCTTGGGAAGTTTTTCCATTCTGAAATGGCTACCTCGGACCACGGTATTCGCAACCGCATGGGAGTATCGTCAATGGGCTTCAGAGTACTGACGCGTACACGGTGCTAACGCCGCGGCCACCATCAGTTTGCACCCGCTTCGAGATGCGTCGGACCAATAACGAACCGCCCTGACACCCCGCGTAGCTGAGCTCGTCCGGCAGTCAAGCAGGTGCAATAAACGTCGGCTGCGTCTAGCAGCCGGACTGCGCTTATAGTCATGACCGCGCTAAGACAGTGTAGTTAAAACAGGGCCCAGACAAATCTTCGGCCAGAGGGCCGGCGGGTGGCCAGGATCACAAACGCGGTATTCACGACAGCGGGGGCCGGATATGGCCTCGCGGACGCAGCGCTAGCTCCGGGGTCCTAGGGGCCATCATCGAAAGTCGAGGGTCTGCAGTGGCCGCCGGCCGCTGCCTTTTTGTTTTGATGGCAGGTCGTGTGGTGGTATCCGCACTTATCTTAGAGGCCGATACCGGGTGTATCGAGCTGCGGGGGGAACAAGCAGCAGCGGCGACATAGCCTTCGGGCTGAGGGGCAGTCGTAAGAGAGCGAGGACCAGGATAGCGTAGTGCTACAGCCTACTACCCCACGAGACCGCGCACTCGTTGGGGCCCTAGGAGTTGGCTAGTAACTGCGATCGTAGTGCACCACGAATATTGATAGTGGCGGCTCCTCGAAGGGTGCGCGAGAGCGCTCCCGAGGATGATCACTCCTGCGTGAGTTATCCTCTATCAGCGCGTGAAGGCGGGCATCCTAGCGAATGCACAGAATGACGGGGCGGGTGGTGCACCCACACCCCAGTGGTATTGCAAGGCGGATGGAGCATATATCCTCGCGGATCCTGGCCGCGGGGGTGCGGC
		</sequence>
		<sequence>
			<taxon idref="GE0174_1998"/>
			AAGCGGCCCCTAGTGCCGCCTCGCCTCTCTTGCCGCAGCTCCTCCCGCTCCCCCGACGGGTGGTGCTGGGCTGACCCAACGGGCCCTTCCCCCGGCCGGCCCAGAATCTCCGGTCGTTGTCAACACTCCATTCCTGGGTCGACGCGTATCGACGTCGCCGCATCTGACTCGAGGTTCGTCGTTCCGCGTCCCGCAACGCCGGCAATTAGTTCGGAGACTAAGAAGGCCCGCGCGCACACACAGGTCCGACGGAGCGATCGACGCATTTGCCTCCTGATGCGAAGGATGGGGTACACCGTTGTTCGCTTGACACTCCGGTCGGTCCCTCACCGCGCTCCCATTCGGCTATGACCATGAGTTGGCACAGTCGCCCCGTGCGTCGTCACAGACACCAGACCTTACCTGACATCTCCCTAATCCTCGGACCTCTCATGCGGCAGCGGCGCCTGTAGGATTTCCCCCCCCCGCGGATAGCAGGCTCAGCCTTGGGAAGTTTTTCCATTCTGAAATGGCTACCTCGAACCACGGTATTCGCAACCGCATGGGAGTATCGTCAATGGGCTTCAGAGTACTGACGCGTACACGGTGCTAACGCCGCGGCCACCATCAGTTTGCACCCGCTTCGAGATGCGTCGGACCAATAACGAACCGCCCTGACACCCCGCGTAGCTGAGCTCGTCCGGCGGTCAAGCAGGTGCAATAAACGTCGGCTGCGTCTAGCAGCCGGACTGCGCTTGTGGTCATGACCGCGCTAAGACAGTGTAGTTAAAACAGGGCCCAGACAAATCTTCGGCCAGAGGGCCAGCGGGTGGCCAGGGTCACAAACGCGGTATTCACGACAGCGGGGGCCGGATATGGCCTCGCGGACGCAGCGCTAGCTCCGGGGTCCTAGGGGCCATCATCGAAAGTCGAGGGTCTGCAGTGGCCGCCGGCCGCTGCCTTTTTGTTTTGATGGCAGGTCGTGTGGTGGTATCCGCACTTATCTTAGAGGCCGATACCGGGTGTATCGAGCTACGGGGGGAACAAGCAGCAGCGGCGACATAGCCTTCGGGCTGAGGGGCAGTCGTAAGAGAGCGAGGACCAGGATAGCGTAGTGCTACAACCTACTATCTCACGAGACCGCGCACTCGTTGGGGCCCTAGGAGTTGGCTAGTAACTGCGATCATAGTGCACCACGAATATTGACAGTGGCGGCTCCTCGAAGGGTGCGCGGGAGCGCTCCCGAGGATAGTCACTCCTGCGTGAGTTATCCTCTATCAGCCCGTGAAGGCGGGCATCCTAGCGAATGCACAGAATGACGGGGCGGGTGGTGCACCCACACCCCAGTGGCATTGCAAGCCGGATGGAGCATATATCCTCGCGGATCCTGGCCGCGGGGGTGCTGC
		</sequence>
		<sequence>
			<taxon idref="GE0175_1998"/>
			AACCCGCCCCTAGTGCCGCCTCGCCTCTTTTGCGGCAGCTCCTCTCGCTCCCGCGACAGGTGGTGCTAGGCTGACCCAACGGGCCCTTCCCCCGGCCGGTCCAGAATCTCCGGTCGTTGTCAACACTCCATTCCTGGGTCGACGCATGTCGACGGCGCCGCATCTGACTCGAGGTTCGTCGTTCCGCGTCCCGCAACGCCGGCAATTAGTTCGGAGACTAAGACGGCCTGCGCGCACACACATGTCTGACGGAACGATCGACGCATTTGCCTCCTGATGCGAGGGCTGAGGTACACCGTTGTTCGCTTGATACTCCGGTCGGTCCCTCACCGCGCGCCCGTTCGGCTCCGAGCATGAGTTGGCACAGTCGCCCCGTGGGTCGTCCCAGACACCATACCTTACCTGATATCCCCCTAATCCTCAAGCCCCTCACGCGGCAGCGTCGCCTGTAGGGTTGCCCCGCCCCGCGGATAGCAGGCTCAGCCTCGGGAAGTTTTTCCATTCTGAAATGGCTACCTCGGACCACGGTCTTCGCAACCGCATGGGAGTATCGTCAATGGGCCTCAGAGCACTGACGCGGACACGGTGCGAACGCCGCGGCCACCGTCAGTTTGCACCCGCTTCAAGATGCGTCGGACTAATAACGGACCGCCCTAACACCCCGCGTAGCTGAGCTCGTCCGGCGGTCAAGCAGGTGCAATAAACGCCGGCTGTGTCTAGCAGCCGGCCTGCGCTTATAGTCATGACCGCGCTAAGACAGTGTAGTTAAAACAGGGCCCGGACAAATCTTCGGCCAGAGGGCCGGCGGGTGGCCAGGGTCGCAAGCGCGGTATTCACGACAGCGAGGACCGGAAATGGCCTCACGGACGCAGCGCTAGCTCCGGGGTCCTAGGAGCCATCATCGAAAGTCGAGGGTCTGCAGTGGCCGCCGGCCGCTGCCTTTTTCTTTTGATGGCAGGTCGCGTGGTGGTACCCGCACTTATCTTCGAGTCCGATACCGGGTGTATCGAACTGCGGGGGGAATGGAGAGCAGCGGCGACATAGTTTTCGGGCTGAGGGGCAGTCGTAACAGAGCGAGGACCAGGATAGCGTAGTGCTACAGCCTACTATCCCACGAGACCGCGCACTCGTTGGGGCCCTGGGAGTGTGCTAGTAACTGCAGTCGTAGTGCACCACGAATATTGACAGTGGCGGCTCCTCGAGGGGTGCGCGGGAGCGCTCCCGAGGATGGTCACTCCTGCGTAAGTTATCCTCTATCAGAGCGTGCGGGTGGGCATCCTAGCGGATGCACAGACTGACGGGGTGGGTGGTGCACCCACACCCCGGTGGTATTGCAAGCCAGATGGAGCATATATCCGCGCGGATCCTGGCCGCGGAGGTACGTC
		</sequence>
		<sequence>
			<taxon idref="GE0177_1999"/>
			AGCCCGCCCCCAGTGGTGCTGCCGGTCCCTCGCGACAGTTCCTGCCGCGCCCCCGACAGGTGTTGTTGCGCCAGCTCGACGACTTCCCTCCTCTACGGGCTCAAAACCTCCGATCGTTGCCGTCACCCCATTCTTGGGGCGACGCGTACCAACGTCGGCATACTTGGCTCGATGTGCGCCTTCGCTCCCCACGCCACGTTAGCACTTACTTCGGGGGCTGAATCGGCCCCCACGCATGCACGTGCCCGACGAGGCAGCCGGCGGGGTCACCTACTGATGATGGGAACTGCGTGTGCCTGCGCCCGCTTGATACTCCAGCCGGCCCCTTACCGCGCGCCTGCTTGGCCCCGAGCGCGAGCTGGCACTCCTCCTATGCTCGTCGTCCCAGGCCCTAGACCCCACCTGGCCCCCCCCCAATCTCCGGGTTCCGCGTGGGGCAGCGTAACCTGTAAGATCGCCCCGTCCCGCGAGTAGCAGGTTCCTCCTCGGAGAGGTTGCCCATTCTGAAATGGCCACCTCGGCCCACGAGATTCACGACTGACCGTGGGGGTCTCGCACGGGACTTCCGACACTGACGTGGCCATGTTGTTTCGGCCGTGACCAATATTGACCTGCCGCCGGCGCAAAACATGCCGGGCCAATAACGAGACTTCCGGCAACCCCGTGGAGTTAAGCTCGCCCCCCGGTCAAGTGAGTGCCACGGACGTCGGGTGCGCTTGTGAGCCGACCTACGTCCATAGTCAGGGCCGTGCTGAGACACTATGACGGGGGCGGGGCAGGGTGAGATCTCCAGCAAAATGACAGATGGCGAATTGCGGTCGTGGACAAGGCGTCTACGAGAGCTGAGGGGGGGTAGAAGCGCGTGGACGTAGTGCCCGCTCCGGGTCCCCGAAGGCTATCATCGAGGGCTCGGCGCCTGAAATGGACGCCGGCCTCTGCTTTTTTCTTCCGGGATTGGGGCGCACTGCGGCACCCGCCATCTTTCTCGAGGCCGCTAGCGGGCACACCAAGCTGAAAAAGGAGCAAGCGGCGGCAGCGCCATAATCCCCGGGTTGAGGTGTGGCCGTAACAGAGAGGGCATCAGGATTGCGCGGCACTTCGGCCCGCTGTCCCACGAGACCGCGTATCCGGCGGGATCCTGGGAGTTTGCTGGTCCCTGCGATTGCGGTATCCCGAGAGTGTCGGCGGCAAGGGTTTCCCGAGAGGCGTGGGGGACCGCTCGAGAGAGTGGTTGCGCCCGCACGAGCTGTCCCCTATAAGCGCATGAAGACCGGCGTCTTGATGGACACACGGGCCAACGAAACGCGCAGTGCGCTAGCGAGCAAGTAATATCACGGACCGAAGGGAGCATATGCCATGAAGGATCCTGGCCATCGGGGTGTGGT
		</sequence>
		<sequence>
			<taxon idref="GE0178_1999"/>
			AAGCGGCCCCTAGTGCCGCCTCGCCTCTCTTGCCGCAGCTCCTCCCGCTCCCCCGACGGGTGGTGCTGGGCTGACCCAACGGGCCCTTCCCCCGGCCGGCCCAGAATCTCCGGTCGTTGTCAACACTCCATTCCTGGGTCGACGCGTATCGACGTCGCCGCATCTGACTCGAGGTTCGTCGTTCCGCGTCCCGCAACGCCGGCAATTAGTTCGGAGACTAAGAAGGCCCGCGCGCACACACAGGTCCGACGGAGCGATCGACGCATTTGCCTCCTGATGCGAAGGATGGGGTACACCGTTGTTCGCTTGACACTCCGGTCGGTCCCTCACCGCGCTCCCATTCGGCTATGACCATGAGTTGGCACAGTCGCCCCGTGCGTCGTCACAGACACCAGACCTTACCTGACATCTCCCTAATCCTCGGACCTCTCATGCGGCAGCGGCGCCTGTAGGATTTCCCCCCCCCGCGGATAGCAGGCTCAGCCTTGGGAAGTTTTTCCATTCTGAAATGGCTACCTCGAACCACGGTATTCGCAACCGCATGGGAGTATCGTCAATGGGCTTCAGAGTACTGACGCGTACACGGTGCTAACGCCGCGGCCACCATCAGTTTGCACCCGCTTCGAGATGCGTCGGACCAATAACGAACCGCCCTGACACCCCGCGTAGCTGAGCTCGTCCGGCGGTCAAGCAGGTGCAATAAACGTCGGCTGCGTCTAGCAGCCGGACTGCGCTTGTGGTCATGACCGCGCTAAGACAGTGTAGTTAAAACAGGGCCCAGACAAATCTTCGGCCAGAGGGCCGGCGGGTGGCCAGGGTCACAAACGCGGTATTCACGACAGCGGGGGCCGGATATGGCCTCGCGGACGCAGCGCTAGCTCCGGGGTCCTAGGGGCCATCATCGAAAGTCGAGGGTCTGCAGTGGCCGCCGGCCGCTGCCTTTTTGTTTTGATGGCAGGTCGTGTGGTGGTATCCGCACTTATCTTAGAGGCCGATACCGGGTGTATCGAGCTACGGGGGGAACAAGCAGCAGCGGCGACATAGCCTTCGGGCTGAGGGGCAGTCGTAAGAGAGCGAGGACCAGGATAGCGTAGTGCTACAACCTACTATCTCACGAGACCGCGCACTCGTTGGGGCCCTAGGAGTTGGCTAGTAACTGCGATCATAGTGCACCACGAATATTGACAGTGGCGGCTCCTCGAAGGGTGCGCGGGAGCGCTCCCGAGGATAGTCACTCCTGCGTGAGTTATCCTCTATCAGCCCGTGAAGGCGGGCATCCTAGCGAATGCACAGAATGACGGGGCGGGTGGTGCACCCACACCCCAGTGGCATTGCAAGCCGGATGGAGCATATATCCTCGCGGATCCTGGCCGCGGGGGTGCTGC
		</sequence>
		<sequence>
			<taxon idref="GE0179_1999"/>
			AAGCGGCCCCTAGTGCCGCCTCGCCTCTCTTGCCGCAGCTCCTCCCGCTCCCCCGACGGGTGGTGCTGGGCTGACCCAACGGGCCCTTCCCCCGGCCGGCCCAGAATCTCCGGTCGTTGTCAACACTCCATTCCTGGGTCGACGCGTATCGACGTCGCCGCATCTGACTCGAGGTTCGTCGTTCCGCGTCCCGCAACGCCGGCAATTAGTTCGGAGACTAAGAAGGCCCGCGCGCACACACAGGTCCGACGGAGCGATCGACGCATTTGCCTCCTGATGCGAAGGATGGGGTACACCGTTGTTCGCTTGACACTCCGGTCGGTCCCTCACCGCGCTCCCATTCGGCTATGACCATGAGTTGGCACAGTCGCCCCGTGCGTCGTCACAGACACCAGACCTTACCTGACATCTCCCTAATCCTCGGACCTCTCATGCGGCAGCGGCGCCTGTAGGATTTCCCCCCCCCGCGGATAGCAGGCTCAGCCTTGGGAAGTTTTTCCATTCTGAAATGGCTACCTCGAACCACGGTATTCGCAACCGCATGGGAGTATCGTCAATGGGCTTCAGAGTACTGACGCGTACACGGTGCTAACGCCGCGGCCACCATCAGTTTGCACCCGCTTCGAGATGCGTCGGACCAATAACGAACCGCCCTGACACCCCGCGTAGCTGAGCTCGTCCGGCGGTCAAGCAGGTGCAATAAACGTCGGCTGCGTCTAGCAGCCGGACTGCGCTTATGGTCATGACCGCGCTAAGACAGTGTAGTTAAAACAGGGCCCAGACAAATCTTCGGCCAGAGGGCCGGCGGGTGGCCAGGGTCACAAACGCGGTATTCACGACGGCGGGGGCCGGATATGGCCTCGCGGACGCAGCGCTAGCTCCGGGGTCCTAGGGGCCATCATCGAAAGTCGAGGGTCTGCAGTGGCCGCCGGCCGCTGCCTTTTTGTTTTGATGGCAGGTCGTGTGGTGGTATCCGCACTTATCTTAGAGGCCGATACCGGGTGTATCGAGCTACGGGGGGAACAAGCAGCAGCGGCGACATAGCCTTCGGGCTGAGGGGCAGTCGTAAGAGAGCGAGGACCAGGATAGCGTAGTGCTACAACCTACTATCTCACGAGACCGCGCACTCGTTGGGGCCCTAGGAGTTGGCTAGTAACTGCGATCATAGTGCACCACGAATATTGACAGTGGCGGCTCCTCGAAGGGTGCGCGGGAGCGCTCCCGAGGATAGTCACTCCTGCGTGAGTTATGGTCTATCAGCCCGTGAAGGCGGGCATCCTAGCGAATGCACAGAATGACGGGGCGGGTGGTGCACCCACACCCCAGTGGCATTGCAAGCCGGATGGAGCATATATCCTCGCGGATCCTGGCCGCGGGGGTGCTGC
		</sequence>
		<sequence>
			<taxon idref="GE0180_1999"/>
			AACCCGCCCCTAGTGCCGCCTCGCCTCTTTTGCGGCAGCTCCTCTCGCTCCCGCGACAGGTGGTGCTAGGCTGACCCAACGGGCCCTTCCCCCGGCCGGCCCAGAATCTCCGGTCGTTGTCAACACTCCATTCCTGGGTCGACGCATGTCGACGGCGCCGCATCTGACTCGAGGTTCGTCGTTCCGCGTCCTGCAACGCCGGCAATTAGTTCGGAGACTAAGACGGCCTGCGCGCACACACATGTCTGACGGAACGATCGACGCATTTGCCTCCTGATGCGAGGGCTGGGGTACACCGTTGTTCGCTTGATACTCCGGTCGGTCCCTCACCGCGCGCCCGTTCGGCTCCGAGCATGAGTTGGCACAGTCGCCCCGTGGGTCGTCCCAGACACCATACCTTACCTGATATCCCCCTAATCCTCAAGCCCCTCACGCGGCAGCGTCGCCTGTAGGGTTGCCCCGCCCCGCGGATAGCAGGCTCAGCCTCGGGAAGTTTTTCCATTCTGAAATGGCTACCTCGGACCACGGTCTTCGCAACCGCATGGGAGTATCGTCAATGGGCCTCAGAGCACTGACGCGGACACGGTGCGAACGCCGCGGCCACCGTCAGTTTGCACCCGCTTCAAGATGCGTCGGACTAATAACGGACCGCCCTAACACCCCGCGTAGCTGAGCTCGTCCGGCGGTCAAGCAGGTGCAATAAACGCTGGCTGTGTCTAGCAGCCGGCCTGCGCTTATAGTCATGACCGCGCTAAGACAGTGTAGTTAAAACAGGGCCCGGACAAATCTTCGGCCAGAGGGCCGGCGGGTGGCCAGGGTCGCAAGCGCGGTATTCACGACAGCGAGGACCGGAAATGGCCTCACGGACGCAGCGCTAGCTCCGGGGTCCTAGGAGCCATCATCGAAAGTCGAGGGTCTGCAGTGGCCGCCGGCCGCTGCCTTTTTCTTTTGATGGCAGGTCGCGTGGTGGTACCCGCACTTATCTTCGAGTCCGATACCGGGTGTATCGAACTGCGGGGGGAATGGAGAGCAGCGGCGACATAGTTTTCAGGCTGAGGGGCAGTCGTAACAGAGCGAGGACCAGGATAGCGTAGTGCTACAGCCTACTATCCCACGAGACCGCGCACTCGTTGGGGCCCTGGGAGTGTGCTAGTAACTGCAGTCGTAGTGCACCACGAATATTGACAGTGGCGGCTCCTCGAGGGGTGCGCGGGAGCGCTCCCGAGGATGGTCACTCCTGCGTAAGTTATCCTCTATCAGAGCGTGCGGGTGGGCATCCTAGCGGATGCACAGACTGACGGGGTGGGTGGTGCACCCACACCCCGGTGGTATTGCAAGCCAGATGGAGCATATATCCGCGCGGATCCTGGCCGCGGGGGTACGTC
		</sequence>
		<sequence>
			<taxon idref="GE0181_1999"/>
			AGCCCGCCCCCAGTGCTACCTCGGGTCCCCCGTGGCAGCTCCTGCCGCGCCTGGGACAGGTGTTGCTGGACCGACCTGACGGCTCCTCCCGTCTGCGGGCTCAGCATCCCCCGTCGTTGCCGACGCCCCATTCCCAGGGTAACGCGCACCAGCGTCGGCGCACCTGACTCGAGATGCGTCGTTGTGCCCCACGCCACGCCGGTGCTTACTTCGGAGGCCGAGTATGCTCCCACGAACGCACATGCCCGACCGGGTAGTCTACGCGTTCGCCTACTCATGCGGGGGACTGCGTGCGACTGCGCCCGCTTGATTCTCCAACCGGCCCCTCACCGCAGGCCTGCTCCACCCCGAGCGCGAGCTGGCACTCTCGCCACTCGCGTCGTCCCAAGCATTAGACGTCACCCGGCCCCCCTTCATTCCCCGGGCTCCTCGTGGGACAATGTCACCTGTGAGATCGCTATGCCCCGCAGGTGACAGGTTCCGTCTCGGGGACTCTGCCAATTCTGAAATGGCCACCTCGGCCCATGGTATTTGCGACTGAACCTGGGTGTCGCGCACAGAACTTCGGACACTCCCGCGGACACGGTGCTTACGCTCCGACCAACATCGGCCTGCCCCCGGCGCAGAACGCGTCGTGCCAATAACGAGACGCCCTGCAACCTCGCGTAGCGAACCTCGTCCCGCGGTCAAACGGGCGCACCAGGCGTCGGGTGCTCCTGTCAGCCGGCTGGTGCTCATAGTCAGGACCGCACTAAGACACTGTAGCGGGGGTGGGGAAGGAAGAGATCGTCGGTAAGATGGCCGACAGGTGACCGCGGGCGTGGACAAGGCGTCTACGGCAGCTGGGGGGGTGTAGAGGCGCGTGGACACAGCACCAGCCCCAGGGCCCCGGAGGTTCTCATCGAGGGCCCAGCGCCTGCAGTGGACGGCGACCGCTGCTTTCTTCTTTCGGGGTTGGGGCACGCTATGGCGCCTGCAATTTTTCTCCAGGCTGCTACCGGGCGCACCGAGCTGCGAGGGGAGCAAGCGGCAGCAGCGATATAGTCCCCGAACTGAAATGTGGCCGTAACAAGGCGAGCATCAGGCTAGCGCGGCGTTTTGGCCTGCTGTCCCGTGAGGCCGCACGTCCAGCGGGGCCCTGGGGGTTTGCCGGTCCTTGCGACCGCGTTGTCTCGAAAGTGTCGGCGGCGGGGGCTCCCTGCGAAGCGCGCGGGAGCTTTCGCGAGAGTGGTCGCTCCCGTGCGAGCTGCCCCCCATAAGCGCAGGAAGGCCGACGTCTCGGCAGACGTACAGACTAACGAGACGGGCGGTGCGTCCGCGCCCAAATGGTATCACAAACCGAATGCAGCATACGTCCTCGCGGATCCTGGGCGCGGGAGTGTGGC
		</sequence>
		<sequence>
			<taxon idref="GE0182_1999"/>
			AAGCGGCCCCTAGTGCCGCCTCGCCTCTCTTGCCGCAGCTCCTCCCGCTCCCCCGACGGGTGGTGCTGGGCTGACCCAACGGGCCCTTCCCCCGGCCGGCCCAGAATCTCCGGTCGTTGTCAACACTCCATTCCTGGGTCGACGCGTATCGACGTCGCCGCATCTGACTCGAGGTTCGTCGTTCCGCGTCCCGCAACGCCGGCAATTAGTTCGGAGACTAAGAAGGCCCGCGCGCACACACAGGTCCGACGGAGCGATCGACGCATTTGCCTCCTGATGCGAAGGATGGGGTACACCGTTGTTCGCTTGACACTCCGGTCGGTCCCTCACCGCGCTCCCATTCGGCTATGACCATGAGTTGGCACAGTCGCCCCGTGCGTCGTCACAGACACCAGACCTTACCTGACATCTCCCTAATCCTCGGACCTCTCATGCGGCAGCGGCGCCTGTAGGATTTCCCCCCCCCGCGGATAGCAGGCTCAGCCTTGGGAAGTTTTTCCATTCTGAAATGGCTACCTCGAACCACGGTATTCGCAACCGCATGGGAGTATCGTCAATGGGCTTCAGAGTACTGACGCGTACACGGTGCTAACGCCGCGGCCACCATCAGTTTGCACCCGCTTCGAGATGCGTCGGACCAATAACGAACCGCCCTGACACCCCGCGTAGCTGAGCTCGTCCGGCGGTCAAGCAGGTGCAATAAACGTCGGCTGCGTCTAGCAGCCGGACTGCGCTTATGGTCATGACCGCGCTAAGACAGTGTAGTTAAAACAGGGCCCAGACAAATCTTCGGCCAGAGGGCCGGCGGGTGGCCAGGGTCACAAACGCGGTATTCACGACAGCGGGGGCCGGATATGGCCTCGCGGACGCAGCGCTAGCTCCGGGGTCCTAGGGGCCATCATCGAAAGTCGAGGGTCTGCAGTGGCCGCCAGCCGCTGCCTTTTTGTTTTGATGGCAGGTCGTGTGGTGGTATCCGCACTTATCTTAGAGGCCGATACCGGGTGTATCGAGCTACGGGGGGAACAAGCAGCAGCGGCGACATAGCCTTCGGGCTGAGGGGCAGTCGTAAGAGAGCGAGGACCAGGATAGCGTAGTGCTACAACCTACTATCTCACGAGACCGCGCACTCGTTGGGGCCCTAGGAGTTGGCTAGTAACTGCGATCATAGTGCACCACGAATATTGACAGTGGCGGCTCCTCGAAGGGTGCGCGGGAGCGCTCCCGAGGATAGTCACTCCTGCGTGAGTTATCCTCTATCAGCCCGTGAAGGCGGGCATCCTAGCGAATGCACAGAATGACGGGGCGGGTGGTGCACCCACACCCCAGTGGCATTGCAAGCCGGATGGAGCATATATCCTCGCGGATCCTGGCCGCGGGGGTGCTGC
		</sequence>
		<sequence>
			<taxon idref="GE0183_2000"/>
			AAGCGGCCCCTAGTGCCGCCTCGCCTCTCTTGCCGCAGCTCCTCCCGCTCCCCCGACGGGTGGTGCTGGGCTGACCCAACGGGCCCTTCCCCCGGCCGGCCCAGAATCTCCGGTCGTTGTCAACACTCCATTCCTGGGTCGACGCGTATCGACGTCGCCGCATCTGACTCGAGGTTCGTCGTTCCGCGTCCCGCAACGCCGGCAATTAGTTCGGAGACTAAGAAGGCCCGCGCGCACACACAGGTCCGACGGAGCGATCGACGCATTTGCCTCCTGATGCGAAGGATGGGGTACACCGTTGTTCGCTTGACACTCCGGTCGGTCCCTCACCGCGCTCCCATTCGGCTATGACCATGAGTTGGCACAGTCGCCCCGTGCGTCGTCACAGACACCAGACCTTACCTGACATCTCCCTAATCCTCGGACCTCTCATGCGGCAGCGGCGCCTGTAGGATTTCCCCCCCCCGCGGATAGCAGGCTCAGCCTTGGGAAGTTTTTCCATTCTGAAATGGCTACCTCGAACCACGGTATTCGCAACCGCATGGGAGTATCGTCAATGGGCTTCAGAGTACTGACGCGTACACGGTGCTAACGCCGCGGCCACCATCAGTTTGCACCCGCTTCGAGATGCGTCGGACCAATAACGAACCGCCCTGACATCCCGCGTAGCTGAGCTCGTCCGGCGGTCAAGCAGGTGCAATAAACGTCGGCTGCGTCTAGCAGCCGGACTGCGCTTATGGTCATTACCGCGCTAAGACAGTGTAGTTAAAACAGGGCCCAGACAAATCTTCGGCCAGAGGGCCGGCGGGTGGCCAGGGTCACAAACGCGGTATTCACGACAGCGGGGGCCGGATATGGCCTCGCGGACGCAGCGCTAGCTCCGGGGTCCTAGGGGCCATCATCGAAAGTCGAGGGTCTGCAGTGGCCGCCGGCCGCTGCCTTTTTGTTTTGATGGCAGGTCGTGTGGTGGTATCCGCACTTATCTTAGAGGCCGATACCGGGTGTATCGAGCTACGGGGGGAACAAGCAGCAGCGGCGACATAGCCTTCGGGCTGAGGGGCAGTCGTAAGAGAGCGAGGACCAGGATAGCGTAGTGCTACAACCTACTATCTCACGAGACCGCGCACTCGTTGGGGCCCTAGGAGTTGGCTAGTAACTGCGATCATAGTGCACCACGAATATTGACAGTGGCGGCTCCTCGAAGGGTGCGCGGGAGCGCTCCCGAGGATAGTCACTCCTGCGTGAGTTATCCTCTATCAGCCCGTGAAGGCGGGCATCCTAGCGAATGCACAGAATGACGGGGCGGGTGGTGCACCCACACCCCAGTGGCATTGCAAGCCGGATGGAGCATATATCCTCGCGGATCCTGGCCGCGGGGGTGCTGC
		</sequence>
		<sequence>
			<taxon idref="GE0184_2000"/>
			AAGCGGCCCCTAGTGCCGCCTCGCCTCTCTTGCCGCAGCTCCTCCCGCTCCCCCGACGGGTGGTGCTGGGCTGACCCAACGGGCCCTTCCCCCGGCCGGCCCAGAATCTCCGGTCGTTGTCAACACTCCATTCCTGGGTCGACGCGTATCGACGTCGCCGCATCTGACTCGAGGTTCGTCGTTCCGCGTCCCGCAACGCCGGCAATTAGTTCGGAGACTAAGAAGGCCCGCGCGCACACACAGGTCCGACGGAGCGATCGACGCATTTGCCTCCTGATGCGAAGGATGGGGTACACCGTTGTTCGCTTGACACTCCGGTCGGTCCCTCACCGCGCTCCCATTCGGCTATGACCATGAGTTGGCACAGTCGCCCCGTGCGTCGTCACAGACACCAGACCTTACCTGACATCTCCCTAATCCTCGGACCTCTCATGCGGCAGCGGCGCCTGTAGGATTTCCCCCCCCCGCGGATAGCAGGCTCAGCCTTGGGAAGTTTTTCCATTCTGAAATGGCTACCTCGAACCACGGTATTCGCAACCGCATGGGAGTATCGTCAATGGGCTTCAGAGTACTGACGCGTACACGGTGCTAACGCCGCGGTCACCATCAGTTTGCACCCGCTTCGAGATGCGTCGGACCAATAACGAACCGCCCTGACACCCCGCGTAGCTGAGCTCGTCCGGCGGTCAAGCAGGTGCAATAAACGTCGGCTGCGTCTAGCAGCCGGACTGCGCTTATGGTCATGACCGCGCTAAGACAGTGTAGTTAAAACAGGGCCCAGACAAATCTTCGGCCAGAGGGCCGGCGGGTGGCCAGGGTCACAAACGCGGTATTCACGACAGCGGGGGCCGGATATGGCCTCGCGGACGCAGCGCTAGCTCCGGGGTCCTAGGGGCCATCATCGAAAGTCGAGGGTCTGCAGTGGCCGCCGGCCGCTGCCTTTTTGTTTTGATGGCAGGTCGTGTGGTGGTATCCGCACTTATCTTAGAGGCCGATACCGGGTGTATCGAGCTACGGGGGGAACAAGCAGCAGCGGCGACATAGCCTTCGGGCTGAGGGGCAGTCGTAAGAGAGCGAGGACCAGGATAGCGTAGTGCTACAACCTACTATCTCACGAGACCGCGCACTCGTTGGGGCCCTAGGAGTTGGCTAGTAACTGCGATCATAGTGCACCACGAATATTGACAGTGGCGGCTCCTCGAAGGGTGCGCGGGAGCGCTCCCGAGGATAGTCATTCCTGCGTGAGTTATCCTTTATCAGCCCGTGAAGGCGGGCATCCTAGCGAATGCACAGAATGACGGGGCGGGTGGTGCACCCACACCCCAGTGGCATTGCAAGCCGGATGGAGCATATATCCTCGCGGATCCTGGCCGCGGGGGTGCTGC
		</sequence>
		<sequence>
			<taxon idref="GE0185_2000"/>
			AAGCGGCCCCTAGTGCCGCCTCGCCTCTCTTGCCGCAGCTCCTCCCGCTCCCCCGACGGGTGGTGCTGGGCTGACCCAACGGGCCCTTCCCCCGGCCGGCCCAGAATCTCCGGTCGTTGTCAACACTCCATTCCTGGGTCGACGCGTATCGACGTCGCCGCATCTGACTCGAGGTTCGTCGTTCCGCGTCCCGCAACGCCGGCAATTAGTTCGGAGACTAAGAAGGCCCGCGCGCACACACAGGTCCGACGGAGCGATCGACGCATTTGCCTCCTGATGCGAAGGATGGGGTACACCGTTGTTCGCTTGACACTCCGGTCGGTCCCTCACCGCGCTCCCATTCGGCTATGACCATGAGTTGGCACAGTCGCCCCGTGCGTCGTCACAGACACCAGACCTTACCTGACATCTCCCTAATCCTCGGACCTCTCATGCGGCAGCGGCGCCTGTAGGATTTCCCCCCCCCGCGGATAGCAGGCTCAGCCTTGGGAAGTTTTTCCATTCTGAAATGGCTACCTCGAACCACGGTATTCGCAACCGCATGGGAGTATCGTCAATGGGCTTCAGAGTACTGACGCGTACACGGTGCTAACGCCGCGGCCACCATCAGTTTGCACCCGCTTCGAGATGCGTCGGACCAATAACGAACCGCCCTGACACCCCGCGTAGCTGAGCTCGTCCGGCGGTCAAGCAGGTGCAATAAACGTCGGCTGCGTCTAGCAGCCGGACTGCGCTTGTGGTCATGACCGCGCTAAGACAGTGTAGTTAAAACAGGGCCCAGACAAATCTTCGGCCAGAGGGCCGGCGGGTGGCCAGGGTCACAAACGCGGTATTCACGACAGCGGGGGCCGGATATGGCCTCGCGGACGCAGCGCTAGCTCCGGGGTCCTAGGGGCCATCATCGAAAGTCGAGGGTCTGCAGTGGCCGCCGGCCGCTGCCTTTTTGTTTTGATGGCAGGTCGTGTGGTGGTATCCGCACTTATCTTAGAGGCCGATACCGGGTGTATCGAGCTACGGGGGGAACAAGCAGCAGCGGCGACATAGCCTTCGGGCTGAGGGGCAGTCGTAAGAGAGCGAGGACCAGGATAGCGTAGTGCTACAACCTACTATCTCACGAGACCGCGCACTCGTTGGGGCCCTAGGAGTTGGCTAGTAACTGCGATCATAGTGCACCACGAATATTGACAGTGGCGGCTCCTCGAAGGGTGCGCGGGAGCGCTCCCGAGGATAGTCACTCCTGCGTGAGTTATCCTCTATCAGCCCGTGAAGGCGGGCATCCTAGCGAATGCACAGAATGACGGGGCGGGTGGTGCACCCACACCCCAGTGGCATTGCAAGCCGGATGGAGCATATATCCTCGCGGATCCTGGCCGCGGGGGTGCTGC
		</sequence>
		<sequence>
			<taxon idref="GE0186_2000"/>
			AGCCCGCCCCCAGTGCTACCTCGGGTCCCCCGTGGCAGCTCCTGCCGCGCCTGGGACAGGTGTTGCTGGACCGACCTGACGGCTCCTCCCGTCTGCGGGCTCAGCATCCCCCGTCGTTGCCGACGCCCCATTCCCAGGGTAACGCGCACCAGCGTCGGCGCACCTGACTCGAGATGCGTCGCTGTGCCCCACGCCACGCCGGTGCTTACTTCGGAGGCCGAGTATGCTCCCACGAACGCACATGCCCGACCGGGTAGTCTACGCGTTCGCCTACTCATGCGGGGGACTGCGTGCGACTGCGCCCGCTTGATTCTCCAACCGGCCCCTCACCGCAGGCCTGCTCCACCCCGAGCGCGAGCTGGCACTCTCGCCACTCGCGTCGTCCCAAGCATTAGACGTCACCCGGCCCCCCTTCATTCCCCGGGCTCCTCGTGGGACAATGTCACCTGTGAGATCGCTATGCCCCGCAGGTGACAGGTTCCGTCTCGGGGACTCTGCCAATTCTGAAATGGCCACCTCGGCCCATGGTATTTGCGACTGAACCTGGGTGTCGCGCACAGAACTTCGGACACTCCCGCGGACACGGTGCTTACGCTCCGACCAACATCGGCCTGCCCCCGGCGCAGAACGCGTCGTGCCAATAACGAGACGCCCTGCAACCTCGCGTAGCGAACCTCGTCCCGCGGTCAAACGGGCGCACCAGGCGTCGGGTGCTCCTGTCAGCCGGCTGGTGCTCATAGTCAGGACCGCACTAAGACACTGTAGCGGGGGTGGGGAAGGAAGAGATCGTCGGTAAGATGGCCGACAGGTGACCGCGGGCGTGGACAAGGCGTCTACGGCAGCTGGGGGGGTGTAGAGGCGCGTGGACACAGCACCAGCCCCAGGGCCCCGGAGGTTCTCATCGAGGGCCCAGCGCCTGCAGTGGACGGCGACCGCTGCTTTCTTCTTTCGGGGTTGGGGCACGCTATGGCGCCTGCAATTTTTCTCCAGGCTGCTACCGGGCGCACCGAGCTGCGAGGGGAGCAAGCGGCAGCAGCGATATAGTCCCCGAACTGAAATGTGGCCGTAACAAGGCGAGCATCAGGCTAGCGCGGCGTTTTGGCCTGCTGTCCCGTAAGGCCGCACGTCCAGCGGGGCCCTGAGGGTTTGCCGGTCCTTGCGACCGCGTTGTCTCGAAAGTGTCGGCGGCGGGGGCTCCCTGCGAAGCGCGCGGGAGCTTTCGCGAGAGTGGTCGCTCCCGTGCGAGCTGCCCCCCATAAGCGCAGGAAGGCCGACGTCTCGGCAGACGTACAGACTAACGAGACGGGCGGTGCGTCCGCGCCCAAATGGTATCACAAACCGAATGCAGCATACGTCCTCGCGGATCCTGGGCGCGGGAGTGTGGC
		</sequence>
		<sequence>
			<taxon idref="GE0187_2001"/>
			AAGCGGCCCCTAGTGCCGCCTCGCCTCTCTTGCCGCAGCTCCTCCCGCTCCCCCGACGGGTGGTGCTGGGCTGACCCAACGGGCCCTTCCCCCGGCCGGCCCAGAATCTCCGGTCGTTGTCAACACTCCATTCCTGGGTCGACGCGTATCGACGTCGCCGCATCTGACTCGAGGTTCGTCGTTCCGCGTCCCGCAACGCCGGCAATTAGTTCGGAGACTAAGAAGGCCCGCGCGCACACACAGGTCCGACGGAGCGATCGACGCATTTGCCTCCTGATGCGAAGGATGGGGTACACCGTTGTTCGCTTGACACTCCGGTCGGTCCCTCACCGCGCTCCCATTCGGCTATGACCATGAGTTGGCACAGTCGCCCCGTGCGTCGTCACAGACACCAGACCTTACCTGACATCTCCCTAATCCTCGGACCTCTCATGCGGCAGCGGCGCCTGTAGGATTTCCCCCCCCCGCGGATAGCAGGCTCAGCCTTGGGAAGTTTTTCCATTCTGAAATGGCTACCTCGAACCACGGTATTCGCAACCGCATGGGAGTATCGTCAATGGGCTTCAGAGTACTGACGCGTACACGGTGCTAACGCCGCGGCCACCATCAGTTTGCACCCGCTTCGAGATGCGTCGGACCAATAACGAACCGCCCTGACACCCCGCGTAGCTGAGCTCGTCCGGCGGTCAAGCAGGTGCAATAAACGTCGGCTGCGTCTAGCAGCCGGACTGCGCTTGTGGTCATGACCGCGCTAAGACAGTGTAGTTAAAACAGGGCCCAGACAAATCTTCGGCCAGAGGGCCAGCGGGTGGCCAGGGTCACAAACGCGGTATTCACGACAGCGGGGGCCGGATATGGCCTCGCGGACGCAGCGCTAGCTCCGGGGTCCTAGGGGCCATCATCGAAAGTCGAGGGTCTGCAGTGGCCGCCGGCCGCTGCCTTTTTGTTTTGATGGCAGGTCGTGTGGTGGTATCCGCACTTATCTTAGAGGCCGATACCGGGTGTATCGAGCTACGGGGGGAACAAGCAGCAGCGGCGACATAGCCTTCGGGCTGAGGGGCAGTCGTAAGAGAGCGAGGACCAGGATAGCGTAGTGCTACAACCTACTATCTCACGAGACCGCGCACTCGTTGGGGCCCTAGGAGTTGGCTAGTAACTGCGATCATAGTGCACCACGAATATTGACAGTGGCGGCTCCTCGAAGGGTGCGCGGGAGCGCTCCCGAGGATAGTCACTCCTGCGTGAGTTATCCTCTATCAGCCCGTGAAGGCGGGCATCCTAGCGAATGCACAGAATGACGGGGCGGGTGGTGCACCCACACCCCAGTGGCATTGCAAGCCGGATGGAGCATATATCCTCGCGGATCCTGGCCGCGGGGGTGCTGC
		</sequence>
		<sequence>
			<taxon idref="GE0188_2001"/>
			AAGCGGCCCCTAGTGCCGCCTCGCCTCTCTTGCCGCAGCTCCTCCCGCTCCCCCGACGGGTGGTGCTGGGCTGACCCAACGGGCCCTTCCCCCGGCCGGCCCAGAATCTCCGGTCGTTGTCAACACTCCATTCCTGGGTCGACGCGTATCGACGTCGCCGCATCTGACTCGAGGTTCGTCGTTCCGCGTCCCGCAACGCCGGCAATTAGTTCGGAGACTAAGAAGGCCCGCGCGCACACACAGGTCCGACGGAGCGATCGACGCATTTGCCTCCTGATGCGAAGGATGGGGTACACCGTTGTTCGCTTGACACTCCGGTCGGTCCCTCACCGCGCTCCCATTCGGCTATGACCATGAGTTGGCACAGTCGCCCCGTGCGTCGTCACAGACACCAGACCTTACCTGACATCTCCCTAATCCTCGGACCTCTCATGCGGCAGCGGCGCCTGTAGGATTTCCCCCCCCCGCGGATAGCAGGCTCAGCCTTGGGAAGTTTTTCCATTCTGAAATGGCTACCTCGAACCACGGTATTCGCAACCGCATGGGAGTATCGTCAATGGGCTTCAGAGTACTGACGCGTACACGGTGCTAACGCCGCGGCCACCATCAGTTTGCACCCGCTTCGAGATGCGTCGGACCAATAACGAACCGCCCTGACACCCCGCGTAGCTGAGCTCGTCCGGCGGTCAAGCAGGTGCAATAAACGTCGGCTGCGTCTAGCAGCCGGACTGCGCTTGTGGTCATGACCGCGCTAAGACAGTGTAGTTAAAACAGGGCCCAGACAAATCTTCGGCCAGAGGGCCGGCGGGTGGCCAGGGTCACAAACGCGGTATTCACGACAGCGGGGGCCGGATATGGCCTCGCGGACGCAGCGCTAGCTCCGGGGTCCTAGGGGCCATCATCGAAAGTCGAGGGTCTGCAGTGGCCGCCGGCCGCTGCCTTTTTGTTTTGATGGCAGGTCGTGTGGTGGTATCCGCACTTATCTTAGAGGCCGATACCGGGTGTATCGAGCTACGGGGGGAACAAGCAGCAGCGGCGACATAGCCTTCGGGCTGAGGGGCAGTCGTAAGAGAGCGAGGACCAGGATAGCGTAGTGCTACAACCTACTATCTCACGAGACCGCGCACTCGTTGGGGCCCTAGGAGTTGGCTAGTAACTGCGATCATAGTGCACCACGAATATTGACAGTGGCGGCTCCTCGAAGGGTGCGCGGGAGCGCTCCCGAGGATAGTCACTCCTGCGTGAGTTATCCTCTATCAGCCCGTGAAGGCGGGCATCCTAGCGAATGCACAGAATGACGGGGCGGGTGGTGCACCCACACCCCAGTGGCATTGCAAGCCGGATGGAGCATATATCCTCGCGGATCCTGGCCGCGGGGGTGCTGC
		</sequence>
		<sequence>
			<taxon idref="GE0189_2001"/>
			AAGCGGCCCCTAGTGCCGCCTCGCCTCTCTTGCCGCAGCTCCTCCCGCTCCCCCGACGGGTGGTGCTGGGCTGACCCAACGGGCCCTTCCCCCGGCCGGCCCAGAATCTCCGGTCGTTGTCAACACTCCATTCCTGGGTCGACGCGTATCGACGTCGCCGCATCTGACTCGAGGTTCGTCGTTCCGCGTCCCGCAACGCCGGCAATTAGTTCGGAGACTAAGAAGGCCCGCGCGCACACACAGGTCCGACGGAGCGATCGACGCATTTGCCTCCTGATGCGAAGGATGGGGTACACCGTTGTTCGCTTGACACTCCGGTCGGTCCCTCACCGCGCTCCCATTCGGCTATGACCATGAGTTGGCACAGTCGCCCCGTGCGTCGTCACAGACACCAGACCTTACCTGACATCTCCCTAATCCTCGGACCTCTCATGCGGCAGCGGCGCCTGTAGGATTTCCCCCCCCCGCGGATAGCAGGCTCAGCCTTGGGAAGTTTTTCCATTCTGAAATGGCTACCTCGAACCACGGTATTCGCAACCGCATGGGAGTATCGTCAATGGGCTTCAGAGTACTGACGCGTACACGGTGCTAACGCCGCGGCCACCATCAGTTTGCACCCGCTTCGAGATGCGTCGGACCAATAACGAACCGCCCTGACACCCCGCGTAGCTGAGCTCGTCCGGCGGTCAAGCAGGTGCAATAAACGTCGGCTGCGTCTAGCAGCCGGACTGCGCTTGTGGTCATGACCGCGCTAAGACAGTGTAGTTAAAACAGGGCCCAGACAAATCTTCGGCCAGAGGGCCGGCGGGTGGCCAGGGTCACAAACGCGGTATTCACGACAGCGGGGGCCGGATATGGCCTCGCGGACGCAGCGCTAGCTCCGGGGTCCTAGGGGCCATCATCGAAAGTCGAGGGTCTGCAGTGGCCGCCGGCCGCTGCCTTTTTGTTTTGATGGCAGGTCGTGTGGTGGTATCCGCACTTATCTTAGAGGCCGATACCGGGTGTATCGAGCTACGGGGGGAACAAGCAGCAGCGGCGACATAGCCTTCGGGCTGAGGGGCAGTCGTAAGAGAGCGAGGACCAGGATAGCGTAGTGCTACAACCTACTATCTCACGAGACCGCGCACTCGTTGGGGCCCTAGGAGTTGGCTAGTAACTGCGATCATAGTGCACCACGAATATTGACAGTGGCGGCTCCTCGAAGGGTGCGCGGGAGCGCTCCCGAGGATAGTCACTCCTGCGTGAGTTATCCTCTATCAGCCCGTGAAGGCGGGCATCCTAGCGAATGCACAGAATGACGGGGCGGGTGGTGCACCCACACCCCAGTGGCATTGCAAGCCGGATGGAGCATATATCCTCGCGGATCCTGGCCGCGGGGGTGCTGC
		</sequence>
		<sequence>
			<taxon idref="GE0190_2001"/>
			AAGCGGCCCCTAGTGCCGCCTCGCCTCTCTTGCCGCAGCTCCTCCCGCTCCCCCGACGGGTGGTGCTGGGCTGACCCAACGGGCCCTTCCCCCGGCCGGCCCAGAATCTCCGGTCGTTGTCAACACTCCATTCCTGGGTCGACGCGTATCGACGTCGCCGCATCTGACTCGAGGTTCGTCGTTCCGCGTCCCGCAACGCCGGCAATTAGTTCGGAGACTAAGAAGGCCCGCGCGCACACACAGGTCCGACGGAGCGATCGACGCATTTGCCTCCTGATGCGAAGGATGGGGTACACCGTTGTTCGCTTGACACTCCGGTCGGTCCCTCACCGCGCTCCCATTCGGCTATGACCATGAGTTGGCACAGTCGCCCCGTGCGTCGTCACAGACACCAGACCTTACCTGACATCTCCCTAATCCTCGGACCTCTCATGCGGCAGCGGCGCCTGTAGGATTTCCCCCCCCCGCGGATAGCAGGCTCAGCCTTGGGAAGTTTTTCCATTCTGAAATGGCTACCTCGAACCACGGTATTCGCAACCGCATGGGAGTATCGTCAATGGGCTTCAGAGTACTGACGCGTACACGGTGCTAACGCCGCGGCCACCATCAGTTTGCACCCGCTTCGAGATGCGTCGGACCAATAACGAACCGCCCTGACACCCCGCGTAGCTGAGCTCGTCCGGCGGTCAAGCAGGTGCAATAAACGTCGGCTGCGTCTAGCAGCCGGACTGCGCTTGTGGTCATGACCGCGCTAAGACAGTGTAGTTAAAACAGGGCCCAGACAAATCTTCGGCCAGAGGGCCGGCGGGTGGCCAGGGTCACAAACGCGGTATTCACGACAGCGGGGGCCGGATATGGCCTCGCGGACGCAGCGCTAGCTCCGGGGTCCTAGGGGCCATCATCGAAAGTCGAGGGTCTGCAGTGGCCGCCGGCCGCTGCCTTTTTGTTTTGATGGCAGGTCGTGTGGTGGTATTCGCACTTATCTTAGAGGCCGATACCGGGTGTATCGAGCTACGGGGGGAACAAGCAGCAGCGGCGACATAGCCTTCGGGCTGAGGGGCAGTCGTAAGAGAGCGAGGACCAGGATAGCGTAGTGCTACAACCTACTATCTCACGAGACCGCGCACTCGTTGGGGCCCTAGGAGTTGGCTAGTAACTGCGATCATAGTGCACCACGAATATTGACAGTGGCGGCTCCTCGAAGGGTGCGCGGGAGCGCTCCCGAGGATAGTCACTCCTGCGTGAGTTATCCTCTATCAGCCCGTGAAGGCGGGCATCCTAGCGAATGCACAGAATGACGGGGCGGGTGGTGCACCCACACCCCAGTGGCATTGCAAGCCGGATGGAGCATATATCCTCGCGGATCCTGGCCGCGGGGGTGCTGC
		</sequence>
		<sequence>
			<taxon idref="GE0191_2001"/>
			AAGCGGCCCCTAGTGCCGCCTCGCCTCTCTTGCCGCAGCTCCTCCCGCTCCCCCGACGGGTGGTGCTGGGCTGACCCAACGGGCCCTTCCCCCGGCCGGCCCAGAATCTCCGGTCGTTGTCAACACTCCATTCCTGGGTCGACGCGTATCGACGTCGCCGCATCTGACTCGAGGTTCGTCGTTCCGCGTCCCGCAACGCCGGCAATTAGTTCGGAGACTAAGAAGGCCCGCGCGCACACACAGGTCCGACGGAGCGATCGACGCATTTGCCTCCTGATGCGAAGGATGGGGTACACCGTTGTTCGCTTGACACTCCGGTCGGTCCCTCACCGCGCTCCCATTCGGCTATGACCATGAGTTGGCACAGTCGCCCCGTGCGTCGTCACAGACACCAGACCTTACCTGACATCTCCCTAATCCTCGGACCTCTCATGCGGCAGCGGCGCCTGTAGGATTTCCCCCCCCCGCGGATAGCAGGCTCAGCCTTGGGAAGTTTTTCCATTCTGAAATGGCTACCTCGAACCACGGTATTCGCAACCGCATGGGAGTATCGTCAATGGGCTTCAGAGTACTGACGCGTACACGGTGCTAACGCCGCGGCCACCATCAGTTTGCACCCGCTTCGAGATGCGTCGGACCAATAACGAACCGCCCTGACATCCCGCGTAGCTGAGCTCGTCCGGCGGTCAAGCAGGTGCAATAAACGTCGGCTGCGTCTAGCAGCCGGACTGCGCTTATGGTCATTACCGCGCTAAGACAGTGTAGTTAAAACAGGGCCCAGACAAATCTTCGGCCAGAGGGCCGGCGGGTGGCCAGGGTCACAAACGCGGTATTCACGACAGCGGGGGCCGGATATGGCCTCGCGGACGCAGCGCTAGCTCCGGGGTCCTAGGGGCCATCATCGAAAGTCGAGGGTCTGCAGTGGCCGCCGGCCGCTGCCTTTTTGTTTTGATGGCAGGTCGTGTGGTGGTATCCGCACTTATCTTAGAGGCCGATACCGGGTGTATCGAGCTACGGGGGGAACAAGCAGCAGCGGCGACATAGCCTTCGGGCTGAGGGGCAGTCGTAAGAGAGCGAGGACCAGGATAGCGTAGTGCTACAACCTACTATCTCACGAGACCGCGCACTCGTTGGGGCCCTAGGAGTTGGCTAGTAACTGCGATCATAGTGCACCACGAATATTGACAGTGGCGGCTCCTCGAAGGGTGCGCGGGAGCGCTCCCGAGGATAGTCACTCCTGCGTGAGTTATCCTCTATCAGCCCGTGAAGGCGGGCATCCTAGCGAATGCACAGAATGACGGGGCGGGTGGTGCACCCACACCCCAGTGGCATTGCAAGCCGGATGGAGCATATATCCTCGCGGATCCTGGCCGCGGGGGTGCTGC
		</sequence>
		<sequence>
			<taxon idref="GE0192_2001"/>
			AAGCGGCCCCTAGTGCCGCCTCGCCTCTCTTGCCGCAGCTCCTCCCGCTCCCCCGACGGGTGGTGCTGGGCTGACCCAACGGGCCCTTCCCCCGGCCGGCCCAGAATCTCCGGTCGTTGTCAACACTCCATTCCTGGGTCGACGCGTATCGACGTCGCCGCATCTGACTCGAGGTTCGTCGTTCCGCGTCCCGCAACGCCGGCAATTAGTTCGGAGACTAAGAAGGCCCGCGCGCACACACAGGTCCGACGGAGCGATCGACGCATTTGCCTCCTGATGCGAGGGATGGGGTACACCGTTGTTCGCTTGACACTCCGGTCGGTCCCTCACCGCGCTCCCATTCGGCTCTGACCATGAGTTGGTACAGTCGCCCCGTGCGTCGTCCCAGACACCAGACCTTACCTGACATCTCCCTAATCCTCGGACCTCTCATGCGGCAGCGGCGCCTGTAGGATTGCCCCCCCCCGCGGATAGCAGGCTCAGCCTTGGGAAGTTTTTCCATTCTGAAATGGCTACCTCGGACCACGGTATTCGCAACCGCATGGGAGTATCGTCAATGGGCTTCAGAGTACTGACGCGTACACGGTGCTAACGCCGCGGCCACCATCAGTTTGCACCCGCTTCGAGATGCGTCGGACCAATAACGAACCGCCCTGACACCCCGCGTAGCTGAGCTCGTCCGGCAGTCAAGCAGGTGCAATAAACGTCGGCTGCGTCTAGCAGCCGGACTGCGCTTATAGTCATGACCGCGCTAAGACAGTGTAGTTAAAACAGGGCCCAGACAAATCTTCGGCCAGAGGGCCGGCGGGTGGCCAGGATCACAAACGCGGTATTCACGACAGCGGGGGCCGGATATGGCCTCGCGGACGCAGCGCTAGCTCCGGGGTCCTAGGGGCCATCATCGAAAGTCGAGGGTCTGCAGTGGCCGCCGGCCGCTGCCTTTTTGTTTTGATGGCAGGTCGTGTGGTGGTATCCGCACTTATCTTAGAGGCCGATACCGGGTGTATCGAGCTGCGGGGGGAACAAGCAGCAGCGGCGACATAGCCTTCGGGCTGAGGGGCAGTCGTAAGAGAGCGAGGACCAGGATAGCGTAGTGCTACAGCCTACTACCCCACGAGACCGCGCACTCGTTGGGGCCCTAGGAGTTGGCTAGTAACTGCGATCGTAGTGCACCACGAATATTGATAGTGGCGGCTCCTCGAAGGGTGCGCGAGAGCGCTCCCGAGGATGATCACTCCTGCGTGAGTTATCCTCTATCAGCGCGTGAAGGCGGGCATCCTAGCGAATGCACAGAATGACGGGGCGGGTGGTGCACCCACACCCCAGTGGTATTGCAAGGCGGATGGAGCATATATCCTCGCGGATCCTGGCCGCGGGGGTGCGGC
		</sequence>
		<sequence>
			<taxon idref="GE0194_2012"/>
			AAGCGGCCCCTAGTGCCGCCTCGCCTCTCTTGCCGCAGCTCCTCCCGCTCCCCCGACGGGTGGTGCTGGGCTGACCCAACGGGCCCTTCCCCCGGCCGGCCCAGAATCTCCGGTCGTTGTCAACACTCCATTCCTGGGTCGACGCGTATCGACGTCGCCGCATCTGACTCGAGGTTCGTCGTTCCGCGTCCCGCAACGCCGGCAATTAGTTCGGAGACTAAGAAGGCCCGCGCGCACACACAGGTCCGACGGAGCGATCGACGCATTTGCCTCCTGATGCGAAGGATGGGGTACACCGTTGTTCGCTTGACACTCCGGTCGGTCCCTCACCGCGCTCCCATTCGGCTATGACCATGAGTTGGCACAGTCGCCCCGTGCGTCGTCACAGACACCAGACCTTACCTGACATCTCCCTGATCCTCGGACCTCTCATGCGGCAGCGGCGCCTGTAGGATTTCCCCCCCCCGCGGATAGCAGGCTCAGCCTTGGGAAGTTTTTCCATTCTGAAATGGCTACCTCGAACCACGGTATTCGCAACCGCATGGGAGTATCGTCAATGGGCTTCAGAGTACTGACGCGTACACGGTGCTAACGCCGCGGCCACCATCAGTTTGCACCCGCTTCGAGATGCGTCGGACCAATAACGAACCGCCCTGACACCCCGCGTAGCTGAGCTCGTCCGGCGGTCAAGCAGGTGCAATAAACGTCGGCTGCGTCTAGCAGCCGGACTGCGCTTGTGGTCATGACCGCGCTAAGACAGTGTAGTTAAAACAGGGCCCAGACAAATCTTCGGCCAGAGGGCCAGCGGGTGGCCAGGGTCACAAACGCGGTATTCACGACAGCGGGGGCCGGATATGGCCTCGCGGACGCAGCGCTAGCTCCGGGGTCCTAGGGGCCATCATCGAAAGTCGAGGGTCTGCAGTGGCCGCCGGCCGCTGCCTTTTTGTTTTGATGGCAGGTCGTGTGGTGGTATCCGCACTTATCTTAGAGGCCGATACCGGGTGTATCGAGCTACGGGGGGAACAAGCAGCAGCGGCGACATAGCCTTCGGGCTGAGGGGCAGTCGTAAGAGAGCGAGGACCAGGATAGCGTAGTGCTACAACCTACTATCTCACGAGACCGCGCACTCGTTGGGGCCCTAGGAGTTGGCTAGTAACTGCGATCATAGTGCACCACGAATATTAACAGTGGCGGCTCCTCGAAGGGTGCGCGGGAGCGCTCCCGAGGATAGTCACTCCTGCGTGAGTTATCCTCTATCAGCCCGTGAAGGCGGGCATCCTAGCGAATGCACAGAATGACGGGGCGGGTGGTGCACCCACACCCCAGTGGCATTGCAAGCCGGATGGAGCATATATCCTCGCGGATCCTGGCCGCGGGGGTGCTGC
		</sequence>
	</alignment>

	<!-- The unique patterns from 1 to end                                       -->
	<!-- npatterns=334                                                           -->
	<patterns id="patterns" from="1" strip="false">
		<alignment idref="alignment"/>
	</patterns>

	<!-- A prior assumption that the population size has grown exponentially     -->
	<!-- from some ancestral population size in the past.                        -->
	<expansion id="expansion" units="years">
		<populationSize>
			<parameter id="expansion.popSize" value="200.0" lower="0.0"/>
		</populationSize>
		<growthRate>
			<parameter id="expansion.growthRate" value="0.2"/>
		</growthRate>
		<ancestralPopulationProportion>
			<parameter id="expansion.ancestralProportion" value="0.1" lower="0.0" upper="1.0"/>
		</ancestralPopulationProportion>
	</expansion>

	<!-- This is a simple constant population size coalescent model              -->
	<!-- that is used to generate an initial tree for the chain.                 -->
	<constantSize id="initialDemo" units="years">
		<populationSize>
			<parameter idref="expansion.popSize"/>
		</populationSize>
	</constantSize>

	<!-- Generate a random starting tree under the coalescent process            -->
	<coalescentSimulator id="startingTree">
		<taxa idref="taxa"/>
		<constantSize idref="initialDemo"/>
	</coalescentSimulator>

	<!-- Generate a tree model                                                   -->
	<treeModel id="treeModel">
		<coalescentTree idref="startingTree"/>
		<rootHeight>
			<parameter id="treeModel.rootHeight"/>
		</rootHeight>
		<nodeHeights internalNodes="true">
			<parameter id="treeModel.internalNodeHeights"/>
		</nodeHeights>
		<nodeHeights internalNodes="true" rootNode="true">
			<parameter id="treeModel.allInternalNodeHeights"/>
		</nodeHeights>
	</treeModel>

	<!-- Generate a coalescent likelihood                                        -->
	<coalescentLikelihood id="coalescent">
		<model>
			<expansion idref="expansion"/>
		</model>
		<populationTree>
			<treeModel idref="treeModel"/>
		</populationTree>
	</coalescentLikelihood>

	<!-- The uncorrelated relaxed clock (Drummond, Ho, Phillips & Rambaut (2006) PLoS Biology 4, e88 )-->
	<discretizedBranchRates id="branchRates">
		<treeModel idref="treeModel"/>
		<distribution>
			<logNormalDistributionModel meanInRealSpace="true">
				<mean>
					<parameter id="ucld.mean" value="1.0" lower="0.0"/>
				</mean>
				<stdev>
					<parameter id="ucld.stdev" value="0.3333333333333333" lower="0.0"/>
				</stdev>
			</logNormalDistributionModel>
		</distribution>
		<rateCategories>
			<parameter id="branchRates.categories"/>
		</rateCategories>
	</discretizedBranchRates>
	<rateStatistic id="meanRate" name="meanRate" mode="mean" internal="true" external="true">
		<treeModel idref="treeModel"/>
		<discretizedBranchRates idref="branchRates"/>
	</rateStatistic>
	<rateStatistic id="coefficientOfVariation" name="coefficientOfVariation" mode="coefficientOfVariation" internal="true" external="true">
		<treeModel idref="treeModel"/>
		<discretizedBranchRates idref="branchRates"/>
	</rateStatistic>
	<rateCovarianceStatistic id="covariance" name="covariance">
		<treeModel idref="treeModel"/>
		<discretizedBranchRates idref="branchRates"/>
	</rateCovarianceStatistic>

	<!-- The general time reversible (GTR) substitution model                    -->
	<gtrModel id="gtr">
		<frequencies>
			<frequencyModel dataType="nucleotide">
				<frequencies>
					<parameter id="frequencies" value="0.25 0.25 0.25 0.25"/>
				</frequencies>
			</frequencyModel>
		</frequencies>
		<rateAC>
			<parameter id="ac" value="1.0" lower="0.0"/>
		</rateAC>
		<rateAG>
			<parameter id="ag" value="1.0" lower="0.0"/>
		</rateAG>
		<rateAT>
			<parameter id="at" value="1.0" lower="0.0"/>
		</rateAT>
		<rateCG>
			<parameter id="cg" value="1.0" lower="0.0"/>
		</rateCG>
		<rateGT>
			<parameter id="gt" value="1.0" lower="0.0"/>
		</rateGT>
	</gtrModel>

	<!-- site model                                                              -->
	<siteModel id="siteModel">
		<substitutionModel>
			<gtrModel idref="gtr"/>
		</substitutionModel>
		<gammaShape gammaCategories="4">
			<parameter id="alpha" value="0.5" lower="0.0"/>
		</gammaShape>
	</siteModel>

	<!-- Likelihood for tree given sequence data                                 -->
	<treeLikelihood id="treeLikelihood" useAmbiguities="false">
		<patterns idref="patterns"/>
		<treeModel idref="treeModel"/>
		<siteModel idref="siteModel"/>
		<discretizedBranchRates idref="branchRates"/>
	</treeLikelihood>

	<!-- Define operators                                                        -->
	<operators id="operators" optimizationSchedule="default">
		<scaleOperator scaleFactor="0.75" weight="0.1">
			<parameter idref="ac"/>
		</scaleOperator>
		<scaleOperator scaleFactor="0.75" weight="0.1">
			<parameter idref="ag"/>
		</scaleOperator>
		<scaleOperator scaleFactor="0.75" weight="0.1">
			<parameter idref="at"/>
		</scaleOperator>
		<scaleOperator scaleFactor="0.75" weight="0.1">
			<parameter idref="cg"/>
		</scaleOperator>
		<scaleOperator scaleFactor="0.75" weight="0.1">
			<parameter idref="gt"/>
		</scaleOperator>
		<deltaExchange delta="0.01" weight="0.1">
			<parameter idref="frequencies"/>
		</deltaExchange>
		<scaleOperator scaleFactor="0.75" weight="0.1">
			<parameter idref="alpha"/>
		</scaleOperator>
		<scaleOperator scaleFactor="0.75" weight="3">
			<parameter idref="ucld.mean"/>
		</scaleOperator>
		<scaleOperator scaleFactor="0.75" weight="3">
			<parameter idref="ucld.stdev"/>
		</scaleOperator>
		<subtreeSlide size="20.0" gaussian="true" weight="15">
			<treeModel idref="treeModel"/>
		</subtreeSlide>
		<narrowExchange weight="15">
			<treeModel idref="treeModel"/>
		</narrowExchange>
		<wideExchange weight="3">
			<treeModel idref="treeModel"/>
		</wideExchange>
		<wilsonBalding weight="3">
			<treeModel idref="treeModel"/>
		</wilsonBalding>
		<scaleOperator scaleFactor="0.75" weight="3">
			<parameter idref="treeModel.rootHeight"/>
		</scaleOperator>
		<uniformOperator weight="30">
			<parameter idref="treeModel.internalNodeHeights"/>
		</uniformOperator>
		<scaleOperator scaleFactor="0.75" weight="3">
			<parameter idref="expansion.popSize"/>
		</scaleOperator>
		<randomWalkOperator windowSize="1.0" weight="3">
			<parameter idref="expansion.growthRate"/>
		</randomWalkOperator>
		<scaleOperator scaleFactor="0.75" weight="3">
			<parameter idref="expansion.ancestralProportion"/>
		</scaleOperator>
		<upDownOperator scaleFactor="0.75" weight="3">
			<up>
				<parameter idref="ucld.mean"/>
			</up>
			<down>
				<parameter idref="treeModel.allInternalNodeHeights"/>
			</down>
		</upDownOperator>
		<swapOperator size="1" weight="10" autoOptimize="false">
			<parameter idref="branchRates.categories"/>
		</swapOperator>
		<uniformIntegerOperator weight="10">
			<parameter idref="branchRates.categories"/>
		</uniformIntegerOperator>
	</operators>

	<!-- Define MCMC                                                             -->
	<mcmc id="mcmc" chainLength="150000000" autoOptimize="true" operatorAnalysis="182_u100_phylogeny_w12_150Mio_relaxed_GTR_expansion.ops.txt">
		<posterior id="posterior">
			<prior id="prior">
				<gammaPrior shape="0.05" scale="10.0" offset="0.0">
					<parameter idref="ac"/>
				</gammaPrior>
				<gammaPrior shape="0.05" scale="20.0" offset="0.0">
					<parameter idref="ag"/>
				</gammaPrior>
				<gammaPrior shape="0.05" scale="10.0" offset="0.0">
					<parameter idref="at"/>
				</gammaPrior>
				<gammaPrior shape="0.05" scale="10.0" offset="0.0">
					<parameter idref="cg"/>
				</gammaPrior>
				<gammaPrior shape="0.05" scale="10.0" offset="0.0">
					<parameter idref="gt"/>
				</gammaPrior>
				<uniformPrior lower="0.0" upper="1.0">
					<parameter idref="frequencies"/>
				</uniformPrior>
				<exponentialPrior mean="0.5" offset="0.0">
					<parameter idref="alpha"/>
				</exponentialPrior>
				<exponentialPrior mean="0.3333333333333333" offset="0.0">
					<parameter idref="ucld.stdev"/>
				</exponentialPrior>
				<uniformPrior lower="0.0" upper="1.0E100">
					<parameter idref="ucld.mean"/>
				</uniformPrior>
				<oneOnXPrior>
					<parameter idref="expansion.popSize"/>
				</oneOnXPrior>
				<laplacePrior mean="0.0" scale="0.04605170185988092">
					<parameter idref="expansion.growthRate"/>
				</laplacePrior>
				<uniformPrior lower="0.0" upper="1.0">
					<parameter idref="expansion.ancestralProportion"/>
				</uniformPrior>
				<coalescentLikelihood idref="coalescent"/>
			</prior>
			<likelihood id="likelihood">
				<treeLikelihood idref="treeLikelihood"/>
			</likelihood>
		</posterior>
		<operators idref="operators"/>

		<!-- write log to screen                                                     -->
		<log id="screenLog" logEvery="15000">
			<column label="Posterior" dp="4" width="12">
				<posterior idref="posterior"/>
			</column>
			<column label="Prior" dp="4" width="12">
				<prior idref="prior"/>
			</column>
			<column label="Likelihood" dp="4" width="12">
				<likelihood idref="likelihood"/>
			</column>
			<column label="rootHeight" sf="6" width="12">
				<parameter idref="treeModel.rootHeight"/>
			</column>
			<column label="ucld.mean" sf="6" width="12">
				<parameter idref="ucld.mean"/>
			</column>
		</log>

		<!-- write log to file                                                       -->
		<log id="fileLog" logEvery="15000" fileName="182_u100_phylogeny_w12_150Mio_relaxed_GTR_expansion.log.txt" overwrite="false">
			<posterior idref="posterior"/>
			<prior idref="prior"/>
			<likelihood idref="likelihood"/>
			<parameter idref="treeModel.rootHeight"/>
			<parameter idref="expansion.popSize"/>
			<parameter idref="expansion.growthRate"/>
			<parameter idref="expansion.ancestralProportion"/>
			<parameter idref="ac"/>
			<parameter idref="ag"/>
			<parameter idref="at"/>
			<parameter idref="cg"/>
			<parameter idref="gt"/>
			<parameter idref="frequencies"/>
			<parameter idref="alpha"/>
			<parameter idref="ucld.mean"/>
			<parameter idref="ucld.stdev"/>
			<rateStatistic idref="meanRate"/>
			<rateStatistic idref="coefficientOfVariation"/>
			<rateCovarianceStatistic idref="covariance"/>
			<treeLikelihood idref="treeLikelihood"/>
			<coalescentLikelihood idref="coalescent"/>
		</log>

		<!-- write tree log to file                                                  -->
		<logTree id="treeFileLog" logEvery="15000" nexusFormat="true" fileName="182_u100_phylogeny_w12_150Mio_relaxed_GTR_expansion.trees.txt" sortTranslationTable="true">
			<treeModel idref="treeModel"/>
			<trait name="rate" tag="rate">
				<discretizedBranchRates idref="branchRates"/>
			</trait>
			<posterior idref="posterior"/>
		</logTree>
	</mcmc>
	<report>
		<property name="timer">
			<mcmc idref="mcmc"/>
		</property>
	</report>
</beast>
